# Supplementary material for: Regionally Distinct Immune and Metabolic Transcriptional Responses in the Bovine Small Intestine and Draining Lymph Nodes During a Subclinical Mycobacterium avium subsp. paratuberculosis Infection
Source: Front Immunol. 2021 Dec 15;12:760931. doi: 10.3389/fimmu.2021.760931 (PMC8714790; doi:10.3389/fimmu.2021.760931)
Supplement: Supplementary file 6 [file Table_2.xlsx]

## Sheet: Table S2
	Table S2: Read mapping statics.
	Sample	Total Filtered Reads Sequenced	Mapped	Mapping Rate	Mapped Unique	Mapped Unique Rate of Total	Unique Rate of Mapped	Duplication Rate of Mapped	Intragenic Rate	Exonic Rate	Intronic Rate	Intergenic Rate	Transcripts Detected	Genes Detected
	1376_Ileum	77476754	74621276	0.963	56294399	0.727	0.754	0.246	0.759	0.379	0.38	0.24	17398	13418
	3403_Ileum	86849198	82982439	0.955	71819054	0.827	0.865	0.135	0.735	0.3	0.435	0.263	17648	13553
	8664_Ileum	69094640	63141847	0.914	41973099	0.607	0.665	0.335	0.762	0.454	0.308	0.236	17456	13470
	1180_Ileum	76837120	71878946	0.935	51687101	0.673	0.719	0.281	0.771	0.42	0.351	0.228	17124	13170
	5144_Ileum	70455890	67506694	0.958	52546424	0.746	0.778	0.222	0.756	0.367	0.39	0.242	17456	13454
	5678_Ileum	75202122	70682323	0.94	52197982	0.694	0.738	0.262	0.776	0.413	0.362	0.223	17468	13410
	8156_Ileum	94802840	90936879	0.959	67853793	0.716	0.746	0.254	0.768	0.377	0.39	0.231	17548	13478
	Total IL	550718564	521750404	94.6286		71.2857	75.2143	24.7857	76.1	38.7143	37.3714	23.7571	17442.6	13421.9
	1376_Ileum_LN	76989598	74428835	0.967	61463786	0.798	0.826	0.174	0.747	0.28	0.467	0.252	16804	12872
	3403_Ileum_LN	84444606	79959136	0.947	65439915	0.775	0.818	0.182	0.757	0.323	0.435	0.241	17147	13083
	8664_Ileum_LN	77173656	74089362	0.96	62626430	0.812	0.845	0.155	0.763	0.318	0.445	0.236	16683	12787
	1180_Ileum_LN	72501400	67879728	0.936	52771142	0.728	0.777	0.223	0.77	0.347	0.423	0.229	16542	12690
	5144_Ileum_LN	80990768	77900737	0.962	55370806	0.684	0.711	0.289	0.803	0.464	0.339	0.196	16474	12655
	5678_Ileum_LN	74464480	70508599	0.947	55315825	0.743	0.785	0.215	0.756	0.343	0.414	0.243	17000	13031
	8156_Ileum_LN	94584128	91391586	0.966	69217693	0.732	0.757	0.243	0.767	0.346	0.421	0.232	16862	12885
	Total ILLN	561148636	536157983	95.5		75.3143	78.8429	21.1571	76.6143	34.5857	42.0571	23.2714	16787.4	12857.6
	1376_Mid_Je	73243248	70147317	0.958	53984266	0.737	0.77	0.23	0.76	0.357	0.403	0.238	17472	13424
	3403_Mid_Je	85099232	80428286	0.945	67729588	0.796	0.842	0.158	0.75	0.339	0.411	0.248	17568	13416
	8664_Mid_Je	95394230	91226347	0.956	73236976	0.768	0.803	0.197	0.759	0.365	0.394	0.24	17889	13655
	1180_Mid_Je	74543622	70166416	0.941	51301162	0.688	0.731	0.269	0.784	0.431	0.352	0.215	17209	13255
	5144_Mid_Je	80201074	77502655	0.966	57308777	0.715	0.739	0.261	0.765	0.402	0.363	0.234	17571	13514
	5678_Mid_Je	77806444	71333790	0.917	45622026	0.586	0.64	0.36	0.799	0.507	0.292	0.199	17339	13332
	8156_Mid_Je	75667648	72663135	0.96	52047058	0.688	0.716	0.284	0.773	0.408	0.364	0.226	17460	13477
	Total JE	561955498	533467946	94.9		71.1143	74.8714	25.1286	77	40.1286	36.8429	22.8571	17501.1	13439
	1376_Mid_Je_LN	70340810	67370753	0.958	53375628	0.759	0.792	0.208	0.765	0.32	0.445	0.234	16903	12961
	3403_Mid_Je_LN	84961902	80275668	0.945	68038570	0.801	0.848	0.152	0.74	0.261	0.479	0.259	17116	13071
	8664_Mid_Je_LN	79373216	75602291	0.952	61719246	0.778	0.816	0.184	0.772	0.341	0.432	0.226	16692	12770
	1180_Mid_Je_LN	72215816	68390575	0.947	52123598	0.722	0.762	0.238	0.785	0.389	0.396	0.214	16609	12718
	5144_Mid_Je_LN	75734304	72654018	0.959	49901579	0.659	0.687	0.313	0.816	0.506	0.31	0.183	15835	12247
	5678_Mid_Je_LN	87929534	84123269	0.957	67095079	0.763	0.798	0.202	0.755	0.333	0.423	0.244	16938	12940
	8156_Mid_Je_LN	82014990	79268362	0.967	59521981	0.726	0.751	0.249	0.782	0.374	0.408	0.217	16897	12918
	Total JELN	552570572	527684936	95.5		74.4	77.9143	22.0857	77.3571	36.0571	41.3286	22.5286	16712.9	12803.6
