# Supplementary material for: Regionally Distinct Immune and Metabolic Transcriptional Responses in the Bovine Small Intestine and Draining Lymph Nodes During a Subclinical Mycobacterium avium subsp. paratuberculosis Infection
Source: Front Immunol. 2021 Dec 15;12:760931. doi: 10.3389/fimmu.2021.760931 (PMC8714790; doi:10.3389/fimmu.2021.760931)
Supplement: Supplementary file 7 [file Table_3.xlsx]

## Sheet: Table S3a_IL DE Genes
Table S3a: Significantly differentiall expressed genes in ileum tissue
gene	Gene Sym3	baseMean	log2FoldChange	lfcSE	stat	pvalue	padj
ENSBTAG00000006240	TLR4	361.735	1.22688	0.140834	8.71155	3e-18	4.7e-14
ENSBTAG00000016234	DUOX2	1327.68	7.07324	0.838331	8.43729	3.25e-17	2.55e-13
ENSBTAG00000048135	ENSBTAG00000048135	2890.02	3.35464	0.408493	8.21223	2.17e-16	1.14e-12
ENSBTAG00000014232	GAL3ST1	47.6019	-5.01657	0.688859	-7.28243	3.28e-13	1.29e-09
ENSBTAG00000015032	CD14	1010.32	2.85111	0.408737	6.97541	3.05e-12	9.57e-09
ENSBTAG00000007103	ITGAL	1337.6	2.0868	0.30798	6.77575	1.24e-11	3.24e-08
ENSBTAG00000009182	CLCN1	35.889	-2.4079	0.363069	-6.63209	3.31e-11	7.42e-08
ENSBTAG00000015133	CCR7	47.4628	2.87982	0.438037	6.57436	4.89e-11	8.52e-08
ENSBTAG00000008259	IRG1	213.831	5.01901	0.761854	6.58788	4.46e-11	8.52e-08
ENSBTAG00000004680	SLC13A5	156.588	6.76227	1.03742	6.51836	7.11e-11	1.12e-07
ENSBTAG00000001822	SNX10	930.136	3.67151	0.573549	6.40139	1.54e-10	2.2e-07
ENSBTAG00000020352	PAQR5	184.497	-1.36725	0.217017	-6.30021	2.97e-10	3.89e-07
ENSBTAG00000008471	MX2	669.373	4.02585	0.642535	6.26557	3.71e-10	4.49e-07
ENSBTAG00000006360	CD180	82.0489	3.92721	0.633267	6.2015	5.59e-10	6.27e-07
ENSBTAG00000012185	CLEC4E	156.43	8.72495	1.41454	6.16804	6.91e-10	7.24e-07
ENSBTAG00000039122	PLA2G5	135.673	5.44038	0.883658	6.15666	7.43e-10	7.29e-07
ENSBTAG00000023028	WDFY4	2654.15	2.22669	0.362907	6.1357	8.48e-10	7.83e-07
ENSBTAG00000032265	RTP4	125.288	1.73732	0.284262	6.11168	9.86e-10	8.6e-07
ENSBTAG00000000436	TNFAIP3	445.717	1.8247	0.301938	6.04329	1.51e-09	1.25e-06
ENSBTAG00000019669	CD163	1924.9	3.5351	0.593465	5.95672	2.57e-09	2.02e-06
ENSBTAG00000016239	DUOXA2	161.243	5.65816	0.955269	5.92311	3.16e-09	2.36e-06
ENSBTAG00000037795	CYP2C87	1291.34	-1.98145	0.339515	-5.83613	5.34e-09	3.81e-06
ENSBTAG00000010303	ICAM1	458.385	2.42075	0.415621	5.82442	5.73e-09	3.91e-06
ENSBTAG00000011409	CD72	91.9528	2.54339	0.44241	5.74895	8.98e-09	5.87e-06
ENSBTAG00000000133	CD68	1403.12	4.38547	0.765913	5.7258	1.03e-08	6.22e-06
ENSBTAG00000002455	KLHL8	292.922	1.07548	0.187678	5.73044	1e-08	6.22e-06
ENSBTAG00000038340	CLNK	130.609	2.17306	0.380718	5.70779	1.14e-08	6.6e-06
ENSBTAG00000046901	ENSBTAG00000046901	371.333	5.42607	0.951652	5.70174	1.19e-08	6.6e-06
ENSBTAG00000006801	TMEM106A	477.243	1.33754	0.234781	5.69695	1.22e-08	6.6e-06
ENSBTAG00000010433	ENSBTAG00000010433	316.722	7.90342	1.40249	5.63526	1.75e-08	9.15e-06
ENSBTAG00000008021	LOC112441507	75.6467	3.0912	0.551175	5.60838	2.04e-08	1.03e-05
ENSBTAG00000012638	S100A12	481.694	7.75835	1.38759	5.59122	2.25e-08	1.11e-05
ENSBTAG00000038639	CXCL9	1120.57	5.1758	0.933204	5.54627	2.92e-08	1.35e-05
ENSBTAG00000045588	LOC100298356	94.3242	2.14499	0.386719	5.54663	2.91e-08	1.35e-05
ENSBTAG00000000095	CD274	402.412	2.95971	0.534326	5.53915	3.04e-08	1.36e-05
ENSBTAG00000002430	COL17A1	174.066	-3.07124	0.555187	-5.5319	3.17e-08	1.38e-05
ENSBTAG00000018223	CHI3L1	402.25	2.70981	0.491403	5.51444	3.5e-08	1.48e-05
ENSBTAG00000021240	DCSTAMP	74.7902	8.50177	1.54421	5.50557	3.68e-08	1.52e-05
ENSBTAG00000025021	FMN2	38.0585	-2.84365	0.516996	-5.50033	3.79e-08	1.53e-05
ENSBTAG00000013619	SCTR	28.9682	-3.32218	0.609966	-5.4465	5.14e-08	2.02e-05
ENSBTAG00000005215	IL10RA	325.012	1.62044	0.299596	5.40877	6.35e-08	2.43e-05
ENSBTAG00000008479	CXCL13	43.6672	3.61807	0.670772	5.39389	6.89e-08	2.58e-05
ENSBTAG00000012640	S100A8	86.0507	7.93699	1.47329	5.38725	7.15e-08	2.61e-05
ENSBTAG00000007835	GPT	291.353	-1.2482	0.233357	-5.34889	8.85e-08	3.16e-05
ENSBTAG00000019428	CCR1	522.438	3.61486	0.677985	5.33177	9.73e-08	3.39e-05
ENSBTAG00000048171	TAP	52.9015	4.99962	0.941021	5.31297	1.08e-07	3.68e-05
ENSBTAG00000015750	AMN	710.613	-1.58854	0.302397	-5.25314	1.5e-07	4.99e-05
ENSBTAG00000018119	AOAH	641.312	1.84673	0.352673	5.23638	1.64e-07	5.33e-05
ENSBTAG00000009614	NRROS	166.882	1.27434	0.243506	5.23329	1.67e-07	5.33e-05
ENSBTAG00000012684	CCL19	120.493	3.89047	0.748149	5.20013	1.99e-07	6.25e-05
ENSBTAG00000039524	ENSBTAG00000039524	42.3977	3.31189	0.638484	5.18712	2.14e-07	6.57e-05
ENSBTAG00000030246	ENTPD8	827.719	-0.812265	0.15722	-5.16644	2.39e-07	7.2e-05
ENSBTAG00000024928	TNFRSF1B	579.115	1.09741	0.213159	5.14832	2.63e-07	7.78e-05
ENSBTAG00000009664	ENSBTAG00000009664	778.864	1.11612	0.21789	5.12242	3.02e-07	8.68e-05
ENSBTAG00000000786	NQO2	416.499	-0.770184	0.150399	-5.12094	3.04e-07	8.68e-05
ENSBTAG00000001021	CYP1A1	83.538	-3.16151	0.622004	-5.08278	3.72e-07	0.00010426
ENSBTAG00000002075	MME	1130.29	-3.06605	0.603816	-5.07778	3.82e-07	0.000105162
ENSBTAG00000015178	ECI2	249.773	-1.02237	0.201733	-5.06795	4.02e-07	0.000108831
ENSBTAG00000018189	ENSBTAG00000018189	520.422	7.1519	1.41424	5.05707	4.26e-07	0.000109556
ENSBTAG00000040161	TM4SF19	109.619	4.08011	0.806041	5.06192	4.15e-07	0.000109556
ENSBTAG00000016683	NFKBIA	860.816	1.2357	0.244298	5.05818	4.23e-07	0.000109556
ENSBTAG00000012252	MOCOS	366.049	1.45642	0.289028	5.03901	4.68e-07	0.000118472
ENSBTAG00000014857	ENSBTAG00000014857	855.469	3.55971	0.706899	5.03567	4.76e-07	0.000118644
ENSBTAG00000026326	SPN	295.909	1.50694	0.299603	5.02978	4.91e-07	0.000120434
ENSBTAG00000009658	PLEK	157.358	2.36682	0.471801	5.01657	5.26e-07	0.000127031
ENSBTAG00000004679	WARS	5685.47	2.65241	0.530715	4.99781	5.8e-07	0.000137911
ENSBTAG00000015378	CCDC180	177.767	-4.09854	0.822443	-4.98337	6.25e-07	0.000145099
ENSBTAG00000010841	FMO5	1238.18	-1.8255	0.366816	-4.97661	6.47e-07	0.000145099
ENSBTAG00000002885	MSR1	633.951	2.2627	0.454295	4.98068	6.34e-07	0.000145099
ENSBTAG00000037527	OAS1X	492.15	2.72005	0.546475	4.97745	6.44e-07	0.000145099
ENSBTAG00000008654	HOOK2	396.393	-0.683117	0.137403	-4.97165	6.64e-07	0.000146771
ENSBTAG00000007901	EMR1	75.1216	4.61187	0.93387	4.93845	7.87e-07	0.000171681
ENSBTAG00000020773	CTSW	211.151	2.3604	0.479758	4.91998	8.66e-07	0.000186113
ENSBTAG00000037605	BOLA-DQA1	3637.96	2.03199	0.414391	4.90357	9.41e-07	0.000199633
ENSBTAG00000014396	KLF10	637.266	0.816311	0.166646	4.89847	9.66e-07	0.00020215
ENSBTAG00000007554	IFI6	202.702	1.43895	0.294355	4.88849	1.02e-06	0.00020902
ENSBTAG00000046979	LGMN	1970.57	2.10961	0.431702	4.88671	1.03e-06	0.00020902
ENSBTAG00000018941	CPXM2	130.44	-2.31049	0.473282	-4.88184	1.05e-06	0.000211513
ENSBTAG00000010138	SEMA3B	914.981	-1.13458	0.233174	-4.8658	1.14e-06	0.000226504
ENSBTAG00000027051	PTAFR	540.869	2.62009	0.539696	4.85475	1.21e-06	0.00023651
ENSBTAG00000003255	CD4	355.943	2.19028	0.452988	4.83517	1.33e-06	0.000257798
ENSBTAG00000019953	CYBB	2902.36	3.01827	0.63032	4.78847	1.68e-06	0.000321709
ENSBTAG00000000735	BCL2A1	293.495	2.70193	0.56483	4.78362	1.72e-06	0.000325607
ENSBTAG00000046409	EGR2	48.8778	3.3833	0.710174	4.76404	1.9e-06	0.000354595
ENSBTAG00000017287	DRAM1	238.436	2.04052	0.429014	4.75629	1.97e-06	0.000359899
ENSBTAG00000048098	PKP3	674.073	-0.775716	0.163081	-4.75663	1.97e-06	0.000359899
ENSBTAG00000017670	LOC511531	1640.01	2.84351	0.607591	4.67996	2.87e-06	0.000517686
ENSBTAG00000015752	SP110	201.721	1.11983	0.240385	4.65848	3.19e-06	0.000568218
ENSBTAG00000001567	LRRK1	881.216	0.783223	0.16923	4.62815	3.69e-06	0.000650721
ENSBTAG00000021272	ABCG1	143.046	1.16185	0.251385	4.6218	3.8e-06	0.000656223
ENSBTAG00000016267	SERPING1	2933.99	1.9148	0.414259	4.62222	3.8e-06	0.000656223
ENSBTAG00000047284	ENSBTAG00000047284	355.705	9.16989	1.9859	4.61749	3.88e-06	0.000662711
ENSBTAG00000017350	PCLO	227.733	-1.80592	0.395376	-4.56761	4.93e-06	0.000832627
ENSBTAG00000012216	MLKL	228.534	1.62282	0.35548	4.56515	4.99e-06	0.000833493
ENSBTAG00000011578	CD44	1656.23	1.27595	0.279717	4.56159	5.08e-06	0.000838857
ENSBTAG00000006894	NOS2	723.085	4.19767	0.925999	4.53313	5.81e-06	0.00095025
ENSBTAG00000008223	NLRC4	141.972	2.56729	0.566716	4.53013	5.89e-06	0.000953927
ENSBTAG00000018349	IFI30	366.403	2.35617	0.521102	4.52151	6.14e-06	0.000983475
ENSBTAG00000009421	CD1E	23.6333	4.85843	1.08236	4.48873	7.16e-06	0.00113602
ENSBTAG00000005766	IL4I1	163.768	2.56639	0.572795	4.48046	7.45e-06	0.00116914
ENSBTAG00000001706	SLC9A2	676.521	-0.937234	0.209433	-4.47511	7.64e-06	0.00118693
ENSBTAG00000014228	TFEC	320.478	2.5986	0.581971	4.46516	8e-06	0.00122697
ENSBTAG00000025782	TNFSF8	117.118	2.00792	0.449822	4.46382	8.05e-06	0.00122697
ENSBTAG00000008103	ALDH1A1	4842.05	-0.494381	0.1109	-4.4579	8.28e-06	0.00124923
ENSBTAG00000002296	TMEM173	199.33	1.2002	0.270341	4.43956	9.01e-06	0.00134762
ENSBTAG00000010992	CTSH	3664.5	2.93963	0.66415	4.42615	9.59e-06	0.00140733
ENSBTAG00000004066	PARP8	517.6	1.01541	0.229341	4.4275	9.53e-06	0.00140733
ENSBTAG00000005810	PDZK1	5300.92	-1.87807	0.425536	-4.41342	1.02e-05	0.00147884
ENSBTAG00000011600	MAP3K8	267.429	1.33225	0.303754	4.38597	1.15e-05	0.00164777
ENSBTAG00000004580	MS4A1	99.1022	2.36887	0.540003	4.38677	1.15e-05	0.00164777
ENSBTAG00000031430	CD83	205.247	1.88275	0.430102	4.37746	1.2e-05	0.00166795
ENSBTAG00000014119	PRKCZ	648.685	-0.536037	0.122447	-4.37769	1.2e-05	0.00166795
ENSBTAG00000016357	VNN2	254.277	3.69947	0.84489	4.37864	1.19e-05	0.00166795
ENSBTAG00000001060	CXCR4	493.706	2.92398	0.671871	4.352	1.35e-05	0.00184136
ENSBTAG00000006846	LGALS9	2168.42	1.31173	0.301282	4.35384	1.34e-05	0.00184136
ENSBTAG00000025101	ASGR2	52.4694	3.63575	0.836784	4.34491	1.39e-05	0.001875
ENSBTAG00000047879	KCNA3	233.963	1.44673	0.333023	4.34424	1.4e-05	0.001875
ENSBTAG00000018016	NUPR1	195.396	1.65296	0.380913	4.33947	1.43e-05	0.00189999
ENSBTAG00000009737	LTC4S	44.8304	-1.84156	0.424896	-4.33414	1.46e-05	0.00192935
ENSBTAG00000010507	SLC22A16	116.293	-1.23877	0.285932	-4.3324	1.47e-05	0.00192935
ENSBTAG00000017931	ENSBTAG00000017931	14.2095	3.13974	0.725501	4.32768	1.51e-05	0.00195397
ENSBTAG00000034138	HEXB	268.147	3.66919	0.848178	4.32596	1.52e-05	0.00195397
ENSBTAG00000031441	FXYD5	355.994	1.56046	0.360975	4.3229	1.54e-05	0.00196517
ENSBTAG00000017875	ARHGAP30	883.819	1.16332	0.269286	4.32003	1.56e-05	0.00197484
ENSBTAG00000014237	CYTH4	431.921	1.45096	0.336011	4.31818	1.57e-05	0.00197554
ENSBTAG00000004547	OLR1	23.4833	4.5348	1.05137	4.31324	1.61e-05	0.00200425
ENSBTAG00000010591	ZNF365	118.859	1.73147	0.402196	4.30505	1.67e-05	0.00206342
ENSBTAG00000038048	MRC1	1441.48	1.73757	0.403984	4.30109	1.7e-05	0.00208422
ENSBTAG00000021361	SAMD3	29.3926	2.36186	0.549437	4.29869	1.72e-05	0.00209063
ENSBTAG00000026067	SH2D1A	94.7205	1.90418	0.444105	4.28767	1.81e-05	0.00218016
ENSBTAG00000047502	FKBP5	2465.2	2.3249	0.542955	4.28195	1.85e-05	0.0022031
ENSBTAG00000011700	PLLP	38.9033	-1.90559	0.444924	-4.28295	1.84e-05	0.0022031
ENSBTAG00000005997	ABCB1	4973.3	-1.486	0.347241	-4.27945	1.87e-05	0.00221124
ENSBTAG00000004281	ACSS1	2447.9	-0.773063	0.18112	-4.26825	1.97e-05	0.00229644
ENSBTAG00000006525	FDXR	448.889	-1.88412	0.441485	-4.2677	1.98e-05	0.00229644
ENSBTAG00000020600	RHOD	47.0239	-1.7491	0.410325	-4.26273	2.02e-05	0.00233085
ENSBTAG00000013204	ATP13A3	1990.28	1.23993	0.29179	4.24941	2.14e-05	0.00243802
ENSBTAG00000004339	LOC508153	632.95	1.3362	0.314424	4.24968	2.14e-05	0.00243802
ENSBTAG00000044204	CD79B	23.4932	2.25618	0.532293	4.2386	2.25e-05	0.00252181
ENSBTAG00000001292	LF	334.124	4.15608	0.980242	4.23985	2.24e-05	0.00252181
ENSBTAG00000008683	LDHA	596.414	1.34356	0.317992	4.22513	2.39e-05	0.00265854
ENSBTAG00000007883	ENSBTAG00000007883	90.8906	2.03999	0.483027	4.22334	2.41e-05	0.00266083
ENSBTAG00000019665	IL1RN	132.74	2.92446	0.692923	4.22047	2.44e-05	0.00267605
ENSBTAG00000046152	MGAM	3284.05	-2.59471	0.615678	-4.21439	2.5e-05	0.00273007
ENSBTAG00000027225	ENSBTAG00000027225	103.094	9.92939	2.36248	4.20295	2.63e-05	0.00283249
ENSBTAG00000047133	ENSBTAG00000047133	646.027	0.96447	0.229406	4.20421	2.62e-05	0.00283249
ENSBTAG00000047200	ENSBTAG00000047200	150.825	-0.891071	0.212295	-4.19733	2.7e-05	0.00288394
ENSBTAG00000005603	CXCL11	310.437	3.89699	0.930672	4.18729	2.82e-05	0.00299414
ENSBTAG00000017167	LRAT	30.9026	-2.37715	0.568495	-4.18149	2.9e-05	0.00304405
ENSBTAG00000001197	SLAMF7	950.148	2.47574	0.592213	4.18048	2.91e-05	0.00304405
ENSBTAG00000038737	P2RY6	101.767	2.51795	0.602728	4.17758	2.95e-05	0.00306275
ENSBTAG00000009057	CFAP221	8.69557	-4.71472	1.13027	-4.17132	3.03e-05	0.00306874
ENSBTAG00000001509	ELK3	236.255	0.778688	0.186673	4.1714	3.03e-05	0.00306874
ENSBTAG00000020936	NOD2	180.796	1.567	0.375495	4.17317	3e-05	0.00306874
ENSBTAG00000019630	RGL1	431.244	0.710518	0.17034	4.17118	3.03e-05	0.00306874
ENSBTAG00000000283	CSF1	272.503	0.957466	0.22982	4.16616	3.1e-05	0.00311695
ENSBTAG00000037578	ENSBTAG00000037578	48.1153	-2.56929	0.618266	-4.15563	3.24e-05	0.00322273
ENSBTAG00000019975	IL7R	583.179	2.00967	0.48348	4.15667	3.23e-05	0.00322273
ENSBTAG00000037558	CXCL1	31.9622	2.16466	0.521517	4.15069	3.31e-05	0.00327236
ENSBTAG00000031851	SELPLG	229.473	1.6757	0.40452	4.14243	3.44e-05	0.00337133
ENSBTAG00000001882	CD79A	36.4522	2.11878	0.512333	4.13555	3.54e-05	0.00345239
ENSBTAG00000019796	FCMR	77.3484	1.2614	0.305549	4.1283	3.65e-05	0.00351852
ENSBTAG00000005891	FCRL1	33.3452	1.96874	0.477044	4.12695	3.68e-05	0.00351852
ENSBTAG00000008942	NGEF	26.2129	-3.3001	0.799257	-4.12896	3.64e-05	0.00351852
ENSBTAG00000011034	ANGPT2	119.158	1.19137	0.289266	4.11859	3.81e-05	0.00362644
ENSBTAG00000009012	PTX3	37.9589	4.0971	0.99545	4.11583	3.86e-05	0.00364806
ENSBTAG00000022396	ENSBTAG00000022396	262.428	3.38911	0.824446	4.11077	3.94e-05	0.00370662
ENSBTAG00000007484	ACADS	713.098	-0.563997	0.137464	-4.10287	4.08e-05	0.00380329
ENSBTAG00000004560	CLEC4F	33.6682	5.2662	1.28379	4.10207	4.09e-05	0.00380329
ENSBTAG00000020375	ENSBTAG00000020375	54.7004	-1.72868	0.42238	-4.09271	4.26e-05	0.0039368
ENSBTAG00000025340	CDHR2	6587.17	-0.817209	0.199836	-4.08941	4.32e-05	0.00396988
ENSBTAG00000047121	ENSBTAG00000047121	498.645	1.83221	0.449486	4.07624	4.58e-05	0.00417704
ENSBTAG00000015769	VSIG4	437.915	3.20252	0.787516	4.0666	4.77e-05	0.00432833
ENSBTAG00000007755	A3H	109.047	1.25548	0.309018	4.06281	4.85e-05	0.00437391
ENSBTAG00000016906	CYP27B1	29.8375	4.51233	1.11383	4.05118	5.1e-05	0.00455976
ENSBTAG00000037989	ENSBTAG00000037989	275.976	1.13962	0.281359	4.05042	5.11e-05	0.00455976
ENSBTAG00000007867	STAT1	8439.94	1.40262	0.346556	4.04732	5.18e-05	0.00459453
ENSBTAG00000006010	STAB2	75.9034	3.52097	0.870916	4.04284	5.28e-05	0.00465688
ENSBTAG00000012284	CLCN2	809.678	-0.826405	0.204526	-4.04058	5.33e-05	0.00467566
ENSBTAG00000026779	LYZ	7256.37	4.87026	1.20677	4.03579	5.44e-05	0.00474554
ENSBTAG00000006780	NAPSA	32.4756	2.28565	0.566819	4.03241	5.52e-05	0.00476152
ENSBTAG00000004676	TMEM184A	122.459	-0.973699	0.241446	-4.03278	5.51e-05	0.00476152
ENSBTAG00000016145	ADAMTS19	144.112	-1.61678	0.401116	-4.0307	5.56e-05	0.00477
ENSBTAG00000019988	GNA15	135.697	1.4759	0.366662	4.02524	5.69e-05	0.00485553
ENSBTAG00000006505	S100A9	34.0428	5.3386	1.32788	4.02039	5.81e-05	0.00492996
ENSBTAG00000023659	MT1	120.187	2.88553	0.717973	4.019	5.84e-05	0.00493237
ENSBTAG00000012894	SAMD9	1663.55	1.98606	0.495292	4.00988	6.08e-05	0.00509943
ENSBTAG00000020580	TCN1	508.666	3.31962	0.828679	4.00591	6.18e-05	0.00515818
ENSBTAG00000001235	CD200R1	223.078	1.85913	0.4647	4.00071	6.32e-05	0.00524496
ENSBTAG00000031814	SDS	83.2475	4.26951	1.0715	3.98463	6.76e-05	0.00552815
ENSBTAG00000015520	SLC11A1	334.131	4.14927	1.04085	3.98641	6.71e-05	0.00552815
ENSBTAG00000002596	VSTM1	142.335	3.6416	0.913938	3.98451	6.76e-05	0.00552815
ENSBTAG00000006730	SUSD2	1468.38	-2.083	0.522982	-3.98293	6.81e-05	0.00553622
ENSBTAG00000014151	RCSD1	647.848	0.899656	0.225979	3.98115	6.86e-05	0.0055491
ENSBTAG00000004196	FMNL1	396.52	0.784773	0.197349	3.97658	6.99e-05	0.00562779
ENSBTAG00000019033	CD84	527.624	2.18364	0.550269	3.96831	7.24e-05	0.00573846
ENSBTAG00000009850	GIMAP7	372.548	1.36091	0.342895	3.9689	7.22e-05	0.00573846
ENSBTAG00000003305	NCF1	229.783	1.43423	0.361202	3.97072	7.17e-05	0.00573846
ENSBTAG00000018115	PEBP1	2289.29	-0.780296	0.196804	-3.96484	7.34e-05	0.00573889
ENSBTAG00000013677	SEC14L1	497.322	0.826612	0.208406	3.96634	7.3e-05	0.00573889
ENSBTAG00000013670	SLC46A2	60.3333	2.49146	0.62841	3.96471	7.35e-05	0.00573889
ENSBTAG00000034295	LAG3	63.9699	2.51729	0.635815	3.95916	7.52e-05	0.00584477
ENSBTAG00000038496	CR2	240.458	1.36941	0.347156	3.94466	7.99e-05	0.00617922
ENSBTAG00000039695	PPP1R18	331.12	0.89147	0.226171	3.94158	8.09e-05	0.00622858
ENSBTAG00000018577	SLC7A1	270.564	0.835392	0.212048	3.93963	8.16e-05	0.00624878
ENSBTAG00000023635	CLEC6A	230.279	2.91653	0.740769	3.93716	8.24e-05	0.00628261
ENSBTAG00000027033	ENSBTAG00000027033	140.788	-2.16044	0.549342	-3.93278	8.4e-05	0.00635592
ENSBTAG00000007881	IFIT1	149.039	1.9784	0.503146	3.93206	8.42e-05	0.00635592
ENSBTAG00000015666	ENSBTAG00000015666	655.143	-1.27948	0.326038	-3.92434	8.7e-05	0.00653175
ENSBTAG00000025748	CYP4F2	691.111	-1.65059	0.421985	-3.91148	9.17e-05	0.00681472
ENSBTAG00000000604	GPNMB	7125.14	5.46482	1.39745	3.91057	9.21e-05	0.00681472
ENSBTAG00000007194	GUCA2B	255.377	-1.77103	0.45268	-3.91231	9.14e-05	0.00681472
ENSBTAG00000014269	SCARB1	291.763	1.39564	0.356983	3.90954	9.25e-05	0.00681472
ENSBTAG00000016998	ARL11	148.736	3.77569	0.966654	3.90594	9.39e-05	0.0068526
ENSBTAG00000027080	SLC8A3	22.6308	-1.83135	0.4688	-3.90647	9.37e-05	0.0068526
ENSBTAG00000001143	LOC512486	1297.83	2.79796	0.716577	3.90462	9.44e-05	0.00685822
ENSBTAG00000016698	SLAMF8	88.8879	2.23178	0.571862	3.90265	9.51e-05	0.00688239
ENSBTAG00000016920	EOMES	50.7307	2.25006	0.57689	3.90033	9.61e-05	0.00688535
ENSBTAG00000037651	S100A2	73.406	3.05904	0.784226	3.90072	9.59e-05	0.00688535
ENSBTAG00000000015	FOXRED2	39.5767	1.65546	0.425017	3.89506	9.82e-05	0.00700488
ENSBTAG00000009849	PLAC8	234.159	2.25026	0.578724	3.88831	0.000100943	0.00716972
ENSBTAG00000001595	ENSBTAG00000001595	72.6748	4.12811	1.0657	3.87363	0.000107228	0.00754776
ENSBTAG00000021672	RGS1	1128.44	1.26522	0.326544	3.87458	0.000106807	0.00754776
ENSBTAG00000019741	C3AR1	388.964	1.47895	0.382282	3.86873	0.000109403	0.0075679
ENSBTAG00000005759	PLA2G2A	6103.36	-3.37673	0.872215	-3.87144	0.000108193	0.0075679
ENSBTAG00000006490	ENSBTAG00000006490	130.099	1.52585	0.394416	3.86864	0.000109442	0.0075679
ENSBTAG00000003727	SH3KBP1	283.083	0.985222	0.254625	3.8693	0.000109146	0.0075679
ENSBTAG00000008283	FLI1	220.384	0.690577	0.178741	3.86355	0.000111751	0.00769364
ENSBTAG00000015208	CARMIL3	40.53	-2.52452	0.654157	-3.85919	0.000113762	0.00779792
ENSBTAG00000033749	ENSBTAG00000033749	9.89825	-3.41006	0.884321	-3.85613	0.000115197	0.00786198
ENSBTAG00000000296	IMPDH1	197.163	0.953496	0.247534	3.85197	0.00011717	0.00796198
ENSBTAG00000008102	CRTAC1	13.2373	-2.39789	0.623649	-3.84493	0.000120589	0.00815897
ENSBTAG00000048206	LOC101906009	33.6976	2.87296	0.749242	3.83449	0.000125826	0.0084768
ENSBTAG00000047423	ERICH4	102.243	-1.64152	0.428331	-3.83235	0.000126923	0.0084904
ENSBTAG00000011784	FGR	373.068	1.62592	0.424301	3.83199	0.00012711	0.0084904
ENSBTAG00000019190	CPO	612.968	-2.23136	0.582897	-3.82805	0.000129163	0.00852787
ENSBTAG00000017465	GNS	4589.96	2.38262	0.622394	3.82815	0.000129111	0.00852787
ENSBTAG00000047107	TNIP3	17.1552	4.04744	1.05738	3.82779	0.000129301	0.00852787
ENSBTAG00000003636	LIPA	4216.2	2.7099	0.708288	3.82598	0.000130253	0.00855476
ENSBTAG00000012022	TBC1D2B	416.657	1.31899	0.344952	3.82367	0.000131478	0.00859924
ENSBTAG00000038233	LOC507055	528.653	1.51884	0.397421	3.82175	0.000132508	0.00863061
ENSBTAG00000020350	DUSP2	71.5717	1.98815	0.52073	3.81801	0.000134532	0.0086317
ENSBTAG00000033748	IL18RAP	66.3134	1.44465	0.378232	3.81948	0.000133734	0.0086317
ENSBTAG00000009873	NRN1	58.0084	1.53452	0.401808	3.81903	0.000133978	0.0086317
ENSBTAG00000010357	ST6GAL1	327.98	0.949563	0.248729	3.81766	0.000134724	0.0086317
ENSBTAG00000007195	GUCA2A	4707.58	-2.07214	0.542923	-3.81663	0.000135286	0.00863243
ENSBTAG00000017060	ITGB2	1658.82	1.98881	0.522194	3.80856	0.000139779	0.00888306
ENSBTAG00000021316	COL4A3	70.2441	-1.86986	0.491453	-3.80475	0.000141945	0.00894824
ENSBTAG00000004399	LRRN3	29.5997	-1.66817	0.438398	-3.80515	0.000141717	0.00894824
ENSBTAG00000016296	GPD1	562.953	-0.927805	0.2441	-3.80092	0.000144162	0.00905163
ENSBTAG00000010852	ENSBTAG00000010852	115.158	2.00366	0.527635	3.79743	0.000146207	0.00910717
ENSBTAG00000014710	RAP1A	635.393	0.530719	0.139729	3.79819	0.000145754	0.00910717
ENSBTAG00000007581	ADORA2B	82.6412	1.29735	0.342143	3.79185	0.00014953	0.00920459
ENSBTAG00000017529	CA8	189.504	-1.07923	0.28455	-3.79274	0.000148993	0.00920459
ENSBTAG00000011145	NDUFA4	1372.76	-0.955758	0.252	-3.79269	0.000149023	0.00920459
ENSBTAG00000006044	KLHL5	366.045	0.624709	0.165078	3.78432	0.00015413	0.00945071
ENSBTAG00000012771	CSF1R	1561.07	1.22352	0.323916	3.77729	0.000158545	0.00967042
ENSBTAG00000007693	SLC45A3	89.5051	-1.6961	0.4491	-3.77666	0.000158946	0.00967042
ENSBTAG00000011586	HABP4	460.24	-1.08527	0.287508	-3.77475	0.000160171	0.00968513
ENSBTAG00000011343	XAF1	202.702	1.40376	0.371922	3.77436	0.000160421	0.00968513
ENSBTAG00000039588	LOC511617	203.715	0.972194	0.257872	3.77006	0.000163209	0.00977822
ENSBTAG00000010987	NFKBIZ	1080.38	0.609641	0.161693	3.77037	0.000163004	0.00977822
ENSBTAG00000019432	ICAM2	96.6937	1.2867	0.341987	3.76243	0.000168273	0.0100433
ENSBTAG00000035945	ENSBTAG00000035945	173.24	2.52069	0.670205	3.76106	0.000169192	0.0100594
ENSBTAG00000015685	KIF12	134.751	2.1245	0.565007	3.76013	0.000169824	0.0100594
ENSBTAG00000006779	LDHD	80.3583	-1.79274	0.477156	-3.75714	0.000171865	0.0101077
ENSBTAG00000020674	LTB	150.71	1.7397	0.46305	3.75705	0.000171928	0.0101077
ENSBTAG00000006208	ADCY7	853.124	0.831291	0.221351	3.75553	0.000172972	0.0101311
ENSBTAG00000016260	LRRK2	1465.79	0.903976	0.240788	3.75424	0.000173869	0.0101458
ENSBTAG00000010458	LOC613822	149.728	2.27543	0.607249	3.74711	0.000178881	0.0103996
ENSBTAG00000003359	ELOVL5	418.688	1.05365	0.281607	3.74157	0.000182871	0.0104383
ENSBTAG00000003289	LOC616364	8.47914	4.45612	1.18988	3.74502	0.000180377	0.0104383
ENSBTAG00000004136	NFE2L3	259.755	1.99548	0.533235	3.74221	0.000182408	0.0104383
ENSBTAG00000005115	SLC31A2	562.543	3.11973	0.833384	3.74345	0.000181514	0.0104383
ENSBTAG00000031701	TAGAP	344.329	1.53035	0.409007	3.74163	0.000182834	0.0104383
ENSBTAG00000045877	TSC22D3	190.549	1.58873	0.425249	3.73599	0.000186975	0.0106339
ENSBTAG00000018366	SLC15A3	295.928	1.78783	0.478827	3.73376	0.00018864	0.0106898
ENSBTAG00000019708	ACSL6	234.136	2.72726	0.731638	3.7276	0.00019331	0.0109151
ENSBTAG00000002786	LOC781494	137.983	1.87865	0.505084	3.71948	0.000199632	0.0111577
ENSBTAG00000047363	ENSBTAG00000047363	4.44177	5.39626	1.45121	3.71845	0.00020045	0.0111577
ENSBTAG00000015582	HMOX1	441.354	1.89218	0.508745	3.7193	0.000199774	0.0111577
ENSBTAG00000006616	PTPN1	400.908	0.81471	0.219003	3.72008	0.00019916	0.0111577
ENSBTAG00000013057	CBLB	676.925	0.60386	0.162593	3.71393	0.000204065	0.0112789
ENSBTAG00000015145	S100A11	322.459	1.66276	0.44764	3.71451	0.000203597	0.0112789
ENSBTAG00000013256	LGR5	39.067	-1.85631	0.500232	-3.7109	0.000206522	0.0113747
ENSBTAG00000005390	GMFG	361.951	1.60675	0.433412	3.70722	0.000209549	0.0114873
ENSBTAG00000003418	MSN	2743.78	0.837607	0.225975	3.70663	0.000210032	0.0114873
ENSBTAG00000002623	SAMSN1	428.716	1.89956	0.512749	3.70466	0.000211671	0.0115368
ENSBTAG00000008057	PARVG	193.975	1.03468	0.279494	3.70198	0.000213921	0.0115809
ENSBTAG00000013960	PSAT1	176.97	1.51604	0.409525	3.70194	0.000213955	0.0115809
ENSBTAG00000020173	INPP5D	939.203	0.819308	0.221453	3.6997	0.000215857	0.0116437
ENSBTAG00000014725	CD27	250.738	1.58954	0.430006	3.69655	0.000218548	0.0117484
ENSBTAG00000030711	LYPD8	2472.47	1.7349	0.46988	3.69222	0.000222308	0.0118693
ENSBTAG00000011465	MYBPH	28.2548	2.52189	0.682967	3.69256	0.00022201	0.0118693
ENSBTAG00000026502	CYP2D14	288.909	-1.87819	0.509666	-3.68515	0.000228572	0.0121623
ENSBTAG00000008401	PFKFB3	568.692	1.25568	0.34094	3.68301	0.000230498	0.0122234
ENSBTAG00000001585	WIPF1	1649.76	0.698086	0.189694	3.68007	0.000233167	0.0123233
ENSBTAG00000016345	IL2RB	269.417	1.1006	0.299295	3.6773	0.000235714	0.0124098
ENSBTAG00000015164	SLC27A5	1136.56	-0.764274	0.207925	-3.67573	0.000237175	0.0124098
ENSBTAG00000018724	TMEM82	51.939	-1.05292	0.286392	-3.67649	0.000236461	0.0124098
ENSBTAG00000027655	TIFA	348.716	1.60018	0.435849	3.67142	0.000241211	0.012579
ENSBTAG00000008505	APOB	4621.69	-2.44343	0.666305	-3.66714	0.000245277	0.0127322
ENSBTAG00000020736	CD40	216.967	2.02787	0.553484	3.66383	0.000248474	0.0127322
ENSBTAG00000013183	COL23A1	62.8845	-1.17832	0.321599	-3.66393	0.000248377	0.0127322
ENSBTAG00000037559	CYP2C18	403.268	-2.96508	0.809397	-3.66332	0.000248968	0.0127322
ENSBTAG00000021072	DTNB	157.631	0.831828	0.226984	3.6647	0.000247628	0.0127322
ENSBTAG00000022920	RNF128	1160.01	-1.46156	0.398978	-3.66327	0.000249014	0.0127322
ENSBTAG00000010397	B3GNT5	196.156	1.33502	0.364651	3.6611	0.000251139	0.0127325
ENSBTAG00000005615	CEACAM1	575.798	0.972798	0.265728	3.66088	0.000251349	0.0127325
ENSBTAG00000014546	CLEC7A	289.786	2.97209	0.811876	3.66077	0.000251455	0.0127325
ENSBTAG00000023384	CBR1	412.944	-1.88348	0.515494	-3.65374	0.000258447	0.0130391
ENSBTAG00000007893	SCPEP1	1108.74	2.08639	0.57127	3.6522	0.000260001	0.0130391
ENSBTAG00000008827	SPOCK2	510.489	1.06886	0.292615	3.65278	0.000259415	0.0130391
ENSBTAG00000007445	CD28	27.4792	1.96849	0.539146	3.65113	0.000261089	0.013052
ENSBTAG00000020869	DDC	174	-1.28725	0.352953	-3.64708	0.000265237	0.0132172
ENSBTAG00000047316	C16orf96	13.304	-2.80329	0.768946	-3.64563	0.000266736	0.0132236
ENSBTAG00000032369	NMI	406.616	1.10509	0.303152	3.64533	0.000267049	0.0132236
ENSBTAG00000008004	NCF2	517.764	2.13662	0.587072	3.63946	0.000273214	0.0134863
ENSBTAG00000003162	CRYZ	447.821	-0.824601	0.227015	-3.63237	0.000280833	0.0137757
ENSBTAG00000009059	PITX2	29.8845	-2.51646	0.692757	-3.63253	0.000280654	0.0137757
ENSBTAG00000000920	DNAH17	22.1944	2.83366	0.781013	3.62818	0.000285422	0.0139487
ENSBTAG00000037634	GBP4	994.802	3.34626	0.92246	3.62754	0.000286136	0.0139487
ENSBTAG00000002258	APOA1	5286.71	-2.25473	0.622359	-3.62287	0.000291347	0.0141587
ENSBTAG00000021485	C1orf54	234.481	2.15948	0.597249	3.61571	0.000299522	0.0144665
ENSBTAG00000000345	CLDN15	226.658	-1.24125	0.343268	-3.61598	0.000299215	0.0144665
ENSBTAG00000037490	ENSBTAG00000037490	93.3583	2.56251	0.709406	3.61219	0.000303624	0.0146196
ENSBTAG00000011563	TNLG7A	99.1448	1.98536	0.550045	3.60946	0.00030684	0.0147292
ENSBTAG00000014903	ABCA3	1052.32	1.46923	0.40742	3.60618	0.000310737	0.0148526
ENSBTAG00000002845	CDH10	16.4204	3.2804	0.910071	3.60456	0.000312687	0.0148526
ENSBTAG00000031998	CXCL16	948.222	1.51101	0.419249	3.60408	0.000313259	0.0148526
ENSBTAG00000046584	ENSBTAG00000046584	14.1495	3.60576	1.00067	3.60335	0.000314141	0.0148526
ENSBTAG00000007927	SLAMF1	133.29	1.26951	0.352095	3.60559	0.000311444	0.0148526
ENSBTAG00000026501	MGC127055	951.768	-1.35541	0.376301	-3.60192	0.000315873	0.0148897
ENSBTAG00000002010	PI4K2A	525.402	0.822315	0.228432	3.59982	0.000318432	0.0149654
ENSBTAG00000011421	CD37	188.953	0.797191	0.222003	3.5909	0.000329532	0.0153699
ENSBTAG00000033326	DPEP1	5643.32	-1.62822	0.453436	-3.59085	0.000329599	0.0153699
ENSBTAG00000009580	SH3BGRL3	863.21	1.45225	0.404465	3.59055	0.000329977	0.0153699
ENSBTAG00000015100	ATP6V0E1	761.638	0.745963	0.208099	3.58466	0.000337517	0.0155367
ENSBTAG00000008916	CYFIP2	598.449	0.913313	0.254671	3.58625	0.000335468	0.0155367
ENSBTAG00000009924	MR1	146.943	1.17387	0.327394	3.58551	0.000336423	0.0155367
ENSBTAG00000020166	ZNFX1	2082.66	1.09205	0.304585	3.58537	0.0003366	0.0155367
ENSBTAG00000038500	ENSBTAG00000038500	247.926	1.8344	0.51199	3.58289	0.000339809	0.0155965
ENSBTAG00000009904	SPIC	11.2654	2.24786	0.627762	3.58076	0.000342602	0.0156788
ENSBTAG00000010877	ARMC12	55.0106	1.61494	0.451683	3.57539	0.000349703	0.015865
ENSBTAG00000008931	CREG1	2692.68	2.17326	0.607602	3.57678	0.000347852	0.015865
ENSBTAG00000015609	PREX1	835.014	0.935414	0.261601	3.57572	0.000349263	0.015865
ENSBTAG00000007626	IL2RG	611.349	1.43563	0.40191	3.57201	0.000354247	0.0160248
ENSBTAG00000000172	PFKFB1	33.7656	5.72462	1.60308	3.57102	0.000355591	0.0160394
ENSBTAG00000020019	XCR1	83.0339	2.40636	0.676166	3.55883	0.000372513	0.0167545
ENSBTAG00000008603	CXorf21	123.067	1.78878	0.502968	3.55645	0.000375901	0.0168586
ENSBTAG00000004741	IL12B	9.52676	3.65071	1.02746	3.55313	0.000380677	0.0170242
ENSBTAG00000008452	IHH	558.03	-0.66012	0.186095	-3.54721	0.000389331	0.0172636
ENSBTAG00000020428	PAF1	175.212	0.681672	0.192139	3.5478	0.000388457	0.0172636
ENSBTAG00000027246	UBD	3174.79	2.32892	0.656407	3.54797	0.000388207	0.0172636
ENSBTAG00000018784	CTSZ	1074.31	1.99708	0.563342	3.54506	0.000392526	0.0173075
ENSBTAG00000001845	EPS8L3	806.364	-0.738463	0.208276	-3.54559	0.000391733	0.0173075
ENSBTAG00000003544	S1PR5	14.3569	2.21694	0.626019	3.54132	0.000398128	0.0174565
ENSBTAG00000006695	VCPIP1	990.731	0.687365	0.194073	3.54178	0.000397439	0.0174565
ENSBTAG00000038698	ENSBTAG00000038698	81.6929	2.00235	0.565806	3.53894	0.000401737	0.0175168
ENSBTAG00000012671	TNIP1	1056.36	0.82442	0.232915	3.53957	0.000400774	0.0175168
ENSBTAG00000019125	SLC1A1	2182.2	-1.70068	0.480819	-3.53705	0.000404624	0.0175939
ENSBTAG00000008097	WNT2	9.02983	-3.99508	1.13056	-3.53371	0.000409776	0.0177687
ENSBTAG00000001156	ST3GAL1	179.641	0.92022	0.260656	3.5304	0.00041493	0.0179426
ENSBTAG00000015228	CD74	15657.6	1.5545	0.440507	3.52889	0.00041731	0.0179959
ENSBTAG00000022007	SAMHD1	1061.65	1.37768	0.390912	3.52428	0.000424636	0.0182617
ENSBTAG00000014172	FGD2	319.824	1.04269	0.296019	3.52236	0.000427724	0.0182761
ENSBTAG00000007602	ITGA8	216.76	1.02581	0.291267	3.5219	0.000428465	0.0182761
ENSBTAG00000012962	SARS	1731.8	0.829215	0.235378	3.52291	0.000426829	0.0182761
ENSBTAG00000004380	STAT2	1238.29	0.965235	0.274364	3.51809	0.000434672	0.0184906
ENSBTAG00000006354	HP	1562.63	5.75621	1.63778	3.51463	0.000440365	0.0186738
ENSBTAG00000018316	ZMYND15	107.074	1.38289	0.393535	3.51403	0.000441358	0.0186738
ENSBTAG00000010414	DMRTA2	19.995	3.559	1.0135	3.5116	0.000445417	0.0187413
ENSBTAG00000014322	FAM234B	131.512	0.758543	0.216052	3.51093	0.000446534	0.0187413
ENSBTAG00000000347	RHOG	237.596	1.06599	0.30359	3.51128	0.000445954	0.0187413
ENSBTAG00000002816	SARM1	169.547	1.16316	0.331399	3.50985	0.000448352	0.0187674
ENSBTAG00000012109	EDN3	314.27	-0.841886	0.240145	-3.50574	0.00045534	0.0190092
ENSBTAG00000003835	BMP4	467.519	-0.531658	0.151692	-3.50484	0.000456877	0.0190228
ENSBTAG00000003718	HACL1	937.25	-0.929861	0.26615	-3.49375	0.000476281	0.0197782
ENSBTAG00000020649	CIITA	694.217	1.2451	0.356709	3.49054	0.000482051	0.019965
ENSBTAG00000003572	F11	24.2018	4.11556	1.17944	3.48941	0.000484089	0.0199967
ENSBTAG00000009294	DEGS2	409.727	-0.616875	0.176869	-3.48775	0.00048711	0.0200162
ENSBTAG00000008411	ENSBTAG00000008411	808.432	1.13994	0.326809	3.4881	0.00048647	0.0200162
ENSBTAG00000010692	SND1	2022.1	0.568956	0.163568	3.4784	0.00050442	0.0206733
ENSBTAG00000001101	IFNLR1	197.167	-1.16044	0.333825	-3.4762	0.000508578	0.0207895
ENSBTAG00000024503	FCER1G	246.951	1.58237	0.455339	3.47514	0.00051059	0.0208175
ENSBTAG00000011467	BATF2	290.645	2.46064	0.7084	3.47351	0.000513697	0.0208899
ENSBTAG00000032782	INSC	30.7375	-1.53669	0.442533	-3.47249	0.000515648	0.0209151
ENSBTAG00000009907	MAPK4	551.84	-0.836281	0.240889	-3.47164	0.00051728	0.0209272
ENSBTAG00000005165	CSGALNACT2	293.705	0.657212	0.189613	3.46607	0.000528123	0.0212563
ENSBTAG00000000202	SLC25A19	260.004	0.680569	0.196344	3.46621	0.000527845	0.0212563
ENSBTAG00000014605	ETV6	329.462	0.80619	0.232698	3.46453	0.00053115	0.0213234
ENSBTAG00000010155	ENSBTAG00000010155	677.032	1.40233	0.404907	3.46334	0.000533518	0.0213639
ENSBTAG00000004334	NCSTN	1052.48	0.655013	0.189186	3.46227	0.000535633	0.021394
ENSBTAG00000008897	BIN2	613.795	1.21313	0.350584	3.46031	0.000539557	0.021496
ENSBTAG00000007338	TYROBP	414.611	2.47098	0.714597	3.45787	0.00054447	0.0216368
ENSBTAG00000003836	ADAM19	778.811	0.995624	0.287994	3.4571	0.000546029	0.021644
ENSBTAG00000017480	PDE6B	17.4161	-3.29814	0.955638	-3.45125	0.000558004	0.0220629
ENSBTAG00000023549	CYP2C19	8.14123	-3.91612	1.13623	-3.44659	0.000567705	0.0223741
ENSBTAG00000037726	PLCD1	720.139	-0.887758	0.257612	-3.44611	0.000568725	0.0223741
ENSBTAG00000006205	DNAJB7	43.6742	-1.48018	0.429694	-3.44474	0.000571601	0.0224311
ENSBTAG00000021407	ENSBTAG00000021407	22.538	-4.06088	1.17994	-3.4416	0.000578293	0.0225314
ENSBTAG00000014526	MOB3A	332.704	0.700535	0.203554	3.44152	0.000578464	0.0225314
ENSBTAG00000011043	RAC2	852.74	1.07493	0.312294	3.44205	0.000577313	0.0225314
ENSBTAG00000000854	SEC16B	622.635	-1.12125	0.325966	-3.43977	0.00058221	0.0226212
ENSBTAG00000008332	ENPEP	18975.7	-1.73061	0.503791	-3.43517	0.000592172	0.0228949
ENSBTAG00000046672	ZDHHC18	228.167	1.01755	0.296201	3.43535	0.000591791	0.0228949
ENSBTAG00000006515	ESPN	376.21	-0.613625	0.178968	-3.42868	0.000606531	0.0233924
ENSBTAG00000007429	SPNS2	141.733	-1.44304	0.421113	-3.42674	0.000610875	0.0235022
ENSBTAG00000038938	GBP2	786.715	1.59145	0.465101	3.42173	0.000622231	0.0238806
ENSBTAG00000006832	SLC5A6	497.606	-1.22613	0.358818	-3.41713	0.00063284	0.0242285
ENSBTAG00000022246	C11orf86	437.459	-1.34588	0.394176	-3.41441	0.000639209	0.0244128
ENSBTAG00000030424	CLEC1A	205.967	1.29814	0.3804	3.41257	0.000643542	0.0245186
ENSBTAG00000013081	PSPH	128.855	1.5144	0.443945	3.41123	0.000646708	0.0245796
ENSBTAG00000014707	ISG15	183.008	2.00842	0.589467	3.40718	0.000656377	0.0248269
ENSBTAG00000007079	LCP1	2878.19	1.54121	0.452282	3.40762	0.000655321	0.0248269
ENSBTAG00000045862	FERMT3	362.596	1.03237	0.304117	3.39464	0.000687193	0.02593
ENSBTAG00000001050	LDLRAP1	142.605	0.886927	0.261395	3.39305	0.000691183	0.026018
ENSBTAG00000011325	KHK	843.443	-0.824552	0.243111	-3.39167	0.000694679	0.0260189
ENSBTAG00000012966	SCRN3	188.813	-1.02766	0.303018	-3.39142	0.000695319	0.0260189
ENSBTAG00000004430	SGPP1	464.909	0.961299	0.283479	3.39108	0.00069618	0.0260189
ENSBTAG00000014100	BAIAP3	16.9415	-2.75113	0.811686	-3.3894	0.000700447	0.0261162
ENSBTAG00000047904	LOC527744	14.8497	2.8424	0.839998	3.38381	0.000714865	0.0265906
ENSBTAG00000020809	SLC36A2	8.58439	5.36967	1.58796	3.38149	0.00072095	0.0267535
ENSBTAG00000004881	MTHFD2	283.925	1.49876	0.443331	3.38069	0.000723043	0.0267679
ENSBTAG00000007302	SLC2A5	11.8504	-2.53204	0.749396	-3.37877	0.000728113	0.0268922
ENSBTAG00000046324	ENSBTAG00000046324	1873.46	1.48065	0.438485	3.37674	0.000733509	0.0270279
ENSBTAG00000004104	RUNX2	168.22	0.884345	0.261986	3.37555	0.000736687	0.0270814
ENSBTAG00000009353	EVI2B	564.562	1.44308	0.427726	3.37385	0.000741258	0.0271858
ENSBTAG00000034154	AGMO	33.0269	-2.02868	0.60145	-3.37297	0.000743611	0.0272085
ENSBTAG00000021263	CYP4V2	1082.95	1.0072	0.298673	3.37224	0.000745597	0.0272178
ENSBTAG00000002416	LOC783604	911.534	2.30293	0.68373	3.36818	0.000756653	0.0273944
ENSBTAG00000012774	RAB7B	226.46	1.63487	0.485427	3.3679	0.000757417	0.0273944
ENSBTAG00000007804	RILPL2	272.548	0.791657	0.234978	3.36907	0.000754212	0.0273944
ENSBTAG00000016247	TACR3	40.994	-1.52093	0.451586	-3.36798	0.000757222	0.0273944
ENSBTAG00000000483	HYAL1	224.13	-0.582626	0.173168	-3.36452	0.000766781	0.0275852
ENSBTAG00000020632	NQO1	545.017	-1.75014	0.520241	-3.36409	0.000767964	0.0275852
ENSBTAG00000004063	SERPINA5	112.828	2.36575	0.702982	3.3653	0.000764595	0.0275852
ENSBTAG00000007169	P2RX1	42.8418	-1.51955	0.451788	-3.36342	0.000769826	0.0275889
ENSBTAG00000035975	SCIMP	69.5663	2.39182	0.711263	3.36278	0.000771624	0.0275904
ENSBTAG00000020244	EFNA1	230.86	-0.718462	0.213805	-3.36035	0.000778426	0.0276105
ENSBTAG00000007622	ENSBTAG00000007622	12088.4	3.10275	0.923278	3.36058	0.000777781	0.0276105
ENSBTAG00000021516	ENSBTAG00000021516	152.223	-3.03609	0.903579	-3.36007	0.000779223	0.0276105
ENSBTAG00000031941	PEPD	1994.95	-0.81948	0.243857	-3.3605	0.000778013	0.0276105
ENSBTAG00000018880	TRPV1	31.7309	2.71099	0.807218	3.35844	0.000783849	0.0277119
ENSBTAG00000008409	MYC	345.718	0.605654	0.180432	3.35669	0.000788812	0.0278247
ENSBTAG00000003444	SYDE2	395.683	-1.02908	0.306713	-3.35519	0.0007931	0.0279132
ENSBTAG00000011238	CD48	489.02	1.84112	0.548922	3.35406	0.000796337	0.0279644
ENSBTAG00000022489	RNF213	5386.71	1.32985	0.397003	3.34972	0.000808933	0.0282802
ENSBTAG00000012742	SLC22A18	465.522	-0.857674	0.256011	-3.35015	0.000807684	0.0282802
ENSBTAG00000031355	LOC529196	129.071	1.68692	0.503729	3.34886	0.000811435	0.0283046
ENSBTAG00000003257	STK4	634.382	0.749508	0.223876	3.34788	0.000814333	0.0283428
ENSBTAG00000018723	SLC25A34	1391.96	-0.82732	0.247167	-3.34721	0.000816282	0.0283477
ENSBTAG00000019588	LA-DQB	4804.39	1.48287	0.44328	3.34523	0.000822129	0.0284878
ENSBTAG00000015829	ENPP5	197.759	1.89629	0.567203	3.34323	0.0008281	0.0286315
ENSBTAG00000001537	TSKU	810.295	-1.41085	0.422161	-3.34197	0.000831857	0.0286982
ENSBTAG00000015094	VNN1	1583.67	-2.17636	0.651838	-3.3388	0.00084141	0.0289641
ENSBTAG00000000524	ENSBTAG00000000524	736.901	2.12643	0.637268	3.33679	0.000847517	0.0291104
ENSBTAG00000047448	C16orf54	157.472	1.31223	0.393658	3.33343	0.000857821	0.0292087
ENSBTAG00000018509	ETNK2	53.4211	-1.30281	0.390668	-3.33483	0.000853515	0.0292087
ENSBTAG00000015060	GBP5	890.368	2.39882	0.719481	3.3341	0.000855752	0.0292087
ENSBTAG00000020602	IDO1	3387.5	2.72123	0.816325	3.33351	0.00085757	0.0292087
ENSBTAG00000010449	MOCS1	200.125	1.078	0.323569	3.33159	0.000863499	0.0293384
ENSBTAG00000045907	ENSBTAG00000045907	40.8388	1.85908	0.558231	3.33031	0.000867487	0.0294102
ENSBTAG00000012632	TECR	382.853	-0.517042	0.155345	-3.32834	0.000873646	0.0295305
ENSBTAG00000015632	TNFRSF18	19.2367	2.57567	0.773945	3.32797	0.000874797	0.0295305
ENSBTAG00000023955	ENSBTAG00000023955	8.62409	-3.09754	0.934125	-3.31598	0.000913223	0.0306783
ENSBTAG00000018430	GSAP	855.314	0.603609	0.182087	3.31494	0.000916615	0.0306783
ENSBTAG00000006377	MYO1G	361.93	1.1204	0.337829	3.31646	0.000911671	0.0306783
ENSBTAG00000015537	RASAL2	529.026	0.554855	0.167369	3.31517	0.00091589	0.0306783
ENSBTAG00000045966	GPRIN3	65.834	1.40575	0.424229	3.31366	0.000920823	0.0307535
ENSBTAG00000021301	ACSF2	692.424	0.764833	0.230867	3.31287	0.000923442	0.0307755
ENSBTAG00000018749	NUDT16	138.158	-0.727638	0.220167	-3.30494	0.000949975	0.0315927
ENSBTAG00000005251	LOC516599	145.105	1.23165	0.372847	3.30337	0.000955297	0.0316356
ENSBTAG00000011184	FTH1	12195.4	1.99107	0.602672	3.30374	0.000954059	0.0316356
ENSBTAG00000019716	IL-8	298.503	1.92666	0.583533	3.30172	0.000960954	0.031756
ENSBTAG00000001476	ENSBTAG00000001476	122.716	2.1647	0.656738	3.29614	0.000980243	0.0323254
ENSBTAG00000024492	LOC526769	45.3285	2.64965	0.804699	3.29271	0.000992253	0.0325845
ENSBTAG00000031750	PLAC8	1464.09	2.15557	0.654581	3.29305	0.000991074	0.0325845
ENSBTAG00000046320	CXCR5	11.0459	2.15572	0.65488	3.29178	0.000995543	0.0326243
ENSBTAG00000047988	ENSBTAG00000047988	372.031	1.35129	0.410961	3.28812	0.0010086	0.0329833
ENSBTAG00000039861	OAS1Y	556.956	1.70394	0.518651	3.28533	0.00101862	0.0331727
ENSBTAG00000003016	PTPN7	185.249	0.969433	0.295036	3.28581	0.00101688	0.0331727
ENSBTAG00000038625	LOC513659	281.685	2.55151	0.777742	3.28067	0.00103562	0.0336567
ENSBTAG00000014220	LOC518526	26.1874	2.42716	0.741219	3.27456	0.00105827	0.0343217
ENSBTAG00000011698	TYK2	1465.31	0.731845	0.223606	3.27293	0.0010644	0.0344493
ENSBTAG00000009183	SHISA5	424.967	0.702259	0.214609	3.27227	0.00106689	0.0344588
ENSBTAG00000046750	B3GNT3	310.578	1.41389	0.432364	3.27013	0.00107497	0.0345145
ENSBTAG00000015724	BPIFB1	15.9748	6.26914	1.91708	3.27015	0.0010749	0.0345145
ENSBTAG00000021310	COL4A4	75.1775	-1.28104	0.391815	-3.26949	0.00107741	0.0345145
ENSBTAG00000010238	LTB4R	88.4266	-1.22259	0.373923	-3.26963	0.00107687	0.0345145
ENSBTAG00000009443	GCNT3	266.515	2.94147	0.900496	3.2665	0.00108886	0.0348103
ENSBTAG00000007153	C1QA	1485.06	1.61315	0.494287	3.2636	0.00110007	0.0350477
ENSBTAG00000010948	CLIC2	326.792	1.28653	0.394298	3.26284	0.00110303	0.0350477
ENSBTAG00000021035	CTSK	6137.06	3.97027	1.21664	3.26331	0.0011012	0.0350477
ENSBTAG00000026181	UGT1A1	1686.95	-1.7123	0.524879	-3.26228	0.00110522	0.0350477
ENSBTAG00000013411	ENSBTAG00000013411	2692.58	0.948837	0.291193	3.25845	0.00112023	0.0354521
ENSBTAG00000006156	BST1	18.4968	3.11949	0.957783	3.25699	0.00112601	0.0354919
ENSBTAG00000006844	LEF1	83.9399	1.1789	0.361953	3.25706	0.00112572	0.0354919
ENSBTAG00000025903	GLDC	23.9911	2.32643	0.71448	3.25612	0.00112947	0.0355296
ENSBTAG00000008690	SLC6A9	138.622	1.45547	0.447111	3.25527	0.00113285	0.0355647
ENSBTAG00000004617	KIF19	23.5164	-1.41311	0.434319	-3.25363	0.00113941	0.0356993
ENSBTAG00000030426	ENSBTAG00000030426	289.451	1.59795	0.491286	3.25259	0.00114357	0.035758
ENSBTAG00000017457	STK10	825.038	0.536547	0.165039	3.25104	0.00114984	0.0358827
ENSBTAG00000030940	GIMAP7	1193.2	1.09452	0.336868	3.24911	0.00115768	0.0359132
ENSBTAG00000011204	NINJ1	103.436	1.37809	0.424077	3.24961	0.00115562	0.0359132
ENSBTAG00000026986	TTN	772.341	1.72541	0.531017	3.24926	0.00115707	0.0359132
ENSBTAG00000011196	C1QB	1205	1.62156	0.499778	3.24456	0.00117632	0.0364196
ENSBTAG00000009216	HVCN1	152.453	1.87871	0.579588	3.24146	0.00118918	0.0367453
ENSBTAG00000004674	HAAO	20.2256	3.32861	1.0275	3.23953	0.00119726	0.0368906
ENSBTAG00000013338	SLC7A9	2810.03	-1.27613	0.393962	-3.23922	0.00119859	0.0368906
ENSBTAG00000005922	EFCC1	103.211	-1.44839	0.44746	-3.23691	0.00120832	0.0371175
ENSBTAG00000011100	CTSC	3665.33	1.94653	0.60176	3.23474	0.00121755	0.0373279
ENSBTAG00000038235	NOD1	174.798	2.32415	0.719363	3.23084	0.00123428	0.0377671
ENSBTAG00000015644	EID2	35.4883	1.40723	0.435746	3.22948	0.00124015	0.0378727
ENSBTAG00000003454	RGS20	31.9315	3.18494	0.987516	3.2252	0.00125884	0.0382946
ENSBTAG00000016507	SERHL2	195.1	-0.922449	0.286008	-3.22526	0.00125858	0.0382946
ENSBTAG00000032829	GHITM	3081.52	-0.606188	0.188281	-3.21959	0.00128374	0.038947
ENSBTAG00000012919	MMP15	879.396	-0.567467	0.176303	-3.2187	0.00128773	0.038947
ENSBTAG00000009846	MTHFD1L	231.404	0.940253	0.292101	3.21893	0.00128668	0.038947
ENSBTAG00000046357	SLC29A3	119.907	1.52435	0.473874	3.21679	0.00129635	0.0391324
ENSBTAG00000005164	GZMK	21.5966	2.85811	0.888693	3.21608	0.00129953	0.039153
ENSBTAG00000012030	TTLL1	129.258	1.15065	0.358015	3.21397	0.00130914	0.0393669
ENSBTAG00000005828	MERTK	323.242	1.15511	0.359957	3.20903	0.00133186	0.0398213
ENSBTAG00000000056	STRADA	288.593	0.521332	0.162456	3.20906	0.00133167	0.0398213
ENSBTAG00000015403	TPP1	886.274	0.996944	0.310621	3.20952	0.00132956	0.0398213
ENSBTAG00000011871	BTLA	27.1606	1.44079	0.449121	3.20803	0.00133647	0.0398831
ENSBTAG00000012350	MAT2B	417.264	0.613657	0.191383	3.20644	0.00134389	0.0400286
ENSBTAG00000016622	TCAIM	149.728	-0.823908	0.257093	-3.20471	0.00135198	0.0401933
ENSBTAG00000025659	ZNF618	126.502	0.965099	0.301337	3.20272	0.00136136	0.0403956
ENSBTAG00000003185	ASAP1	661.452	0.506557	0.158243	3.20112	0.00136893	0.0404673
ENSBTAG00000008792	RNASE6	407.225	1.25815	0.392983	3.20153	0.001367	0.0404673
ENSBTAG00000013976	AGBL3	19.6524	-1.75898	0.549986	-3.19823	0.00138275	0.0407225
ENSBTAG00000003326	NAIP	1306.71	1.92694	0.602446	3.19852	0.00138134	0.0407225
ENSBTAG00000001395	C21orf91	237.507	0.906998	0.283658	3.1975	0.00138625	0.040749
ENSBTAG00000000140	EPHX1	721.029	-0.733586	0.229636	-3.19456	0.00140043	0.0410888
ENSBTAG00000011511	IFI16	765.985	1.17306	0.367805	3.18936	0.00142588	0.0416799
ENSBTAG00000003014	TRPV2	702.688	2.1087	0.661094	3.18971	0.00142415	0.0416799
ENSBTAG00000040496	KCNB2	29.256	-2.37201	0.744474	-3.18616	0.00144175	0.0419872
ENSBTAG00000045986	CTAGE5	412.501	-1.43472	0.450271	-3.18634	0.00144087	0.0419872
ENSBTAG00000012541	CHP2	116.264	-1.79194	0.562658	-3.18479	0.00144861	0.0420312
ENSBTAG00000048125	ENTPD2	27.0523	1.35305	0.424819	3.185	0.00144756	0.0420312
ENSBTAG00000018869	IGSF6	113.633	2.25965	0.709676	3.18406	0.00145227	0.0420594
ENSBTAG00000020935	HIF1A	1369.48	0.750153	0.235791	3.18143	0.0014655	0.0423183
ENSBTAG00000009711	RPA1	573.539	0.552533	0.173686	3.18121	0.0014666	0.0423183
ENSBTAG00000031020	ENSBTAG00000031020	612.667	2.01368	0.63312	3.18056	0.0014699	0.0423357
ENSBTAG00000016650	TIGAR	121.36	0.807997	0.254113	3.17967	0.00147443	0.0423885
ENSBTAG00000003496	AIG1	296.661	-0.950489	0.2993	-3.17571	0.00149473	0.0428935
ENSBTAG00000021219	SEPT1	261.571	1.05448	0.332343	3.17287	0.00150938	0.0429842
ENSBTAG00000047147	CRYBG3	437.318	0.5029	0.158521	3.17245	0.00151158	0.0429842
ENSBTAG00000017040	LY6E	64.8246	1.11986	0.352885	3.17343	0.00150649	0.0429842
ENSBTAG00000005018	NFAM1	129.473	2.41809	0.762149	3.17273	0.00151012	0.0429842
ENSBTAG00000004262	ZNF454	115.404	-0.980501	0.308956	-3.17359	0.00150565	0.0429842
ENSBTAG00000025257	CCL4	118.374	1.60019	0.50456	3.17147	0.00151671	0.0430521
ENSBTAG00000007357	CHSY1	378.055	0.621287	0.195991	3.16997	0.00152455	0.0431966
ENSBTAG00000016523	DNAH10	35.3659	1.62546	0.512942	3.16889	0.0015302	0.0432784
ENSBTAG00000012526	APBB1IP	415.373	0.978937	0.309427	3.16371	0.00155773	0.0439778
ENSBTAG00000011866	PCBD1	248.082	-0.696831	0.22031	-3.16296	0.00156176	0.0440126
ENSBTAG00000008592	FCGR1A	139.697	1.76627	0.558723	3.16126	0.00157086	0.0441105
ENSBTAG00000015375	SH2D3C	237.645	0.741473	0.234522	3.16163	0.00156887	0.0441105
ENSBTAG00000021210	HES2	270.765	1.38886	0.439472	3.16029	0.0015761	0.0441785
ENSBTAG00000040393	LOC538060	4.43811	-4.31738	1.36636	-3.15977	0.00157891	0.0441786
ENSBTAG00000003329	FST	32.323	-1.70749	0.540627	-3.15835	0.00158663	0.0443156
ENSBTAG00000020105	ENSBTAG00000020105	163.305	-1.3514	0.429133	-3.14914	0.00163753	0.0456032
ENSBTAG00000001572	NSUN7	25.0768	-1.1537	0.366387	-3.14885	0.00163916	0.0456032
ENSBTAG00000002019	SERPINB5	49.9041	-1.9504	0.619482	-3.14844	0.00164145	0.0456032
ENSBTAG00000016593	FMNL3	580.78	0.830215	0.263777	3.14741	0.00164723	0.0456831
ENSBTAG00000017524	CBLN4	48.0534	-2.9473	0.937056	-3.14527	0.00165931	0.0459369
ENSBTAG00000027337	CTSA	2128.92	1.6012	0.509463	3.14292	0.00167273	0.0462267
ENSBTAG00000029830	bta-mir-146a	24.4116	2.15619	0.686275	3.14188	0.00167867	0.0463095
ENSBTAG00000014016	IKZF1	436.631	1.01291	0.322794	3.13794	0.00170137	0.0468533
ENSBTAG00000017135	CTSS	6570.91	1.83041	0.583733	3.1357	0.00171444	0.0469362
ENSBTAG00000014798	CXCR3	54.4488	1.78549	0.569232	3.13666	0.00170882	0.0469362
ENSBTAG00000034918	IFIT2	58.0347	1.30652	0.416577	3.13631	0.00171086	0.0469362
ENSBTAG00000002631	SCNN1A	183.925	1.4276	0.45532	3.13538	0.00171634	0.0469362
ENSBTAG00000015114	CALR	5630.52	0.552814	0.176403	3.13381	0.00172551	0.047105
ENSBTAG00000001295	DEPDC5	437.795	0.718722	0.229396	3.1331	0.00172971	0.0471376
ENSBTAG00000046266	TNFSF9	16.4582	1.67963	0.536449	3.13102	0.00174202	0.0473908
ENSBTAG00000004813	SUSD1	252.758	1.72108	0.550512	3.12632	0.0017701	0.0480713
ENSBTAG00000002080	NOV	458.236	-1.96817	0.630035	-3.1239	0.00178471	0.0483844
ENSBTAG00000010728	RAB44	11.5605	-2.48394	0.79598	-3.12061	0.00180479	0.0488444
ENSBTAG00000039161	ALDH3A2	1891.64	-0.479802	0.153845	-3.11874	0.00181628	0.0490707
ENSBTAG00000012855	LPL	564.59	1.257	0.403677	3.11387	0.0018465	0.049768
ENSBTAG00000038381	SLC26A6	153.598	-1.0156	0.326186	-3.11356	0.00184842	0.049768
ENSBTAG00000023026	LOC281376	11.4998	4.4525	1.43062	3.11228	0.00185649	0.0498142
ENSBTAG00000001492	FYB	1177.99	0.954686	0.306702	3.11274	0.00185356	0.0498142
ENSBTAG00000018473	MARCO	6.2606	5.89433	1.89564	3.10942	0.00187457	0.0502136
ENSBTAG00000001821	PRRC2C	5155.81	0.533495	0.171699	3.10715	0.00188902	0.0505144
ENSBTAG00000003408	ENSBTAG00000003408	2923.53	2.23781	0.720566	3.10563	0.00189876	0.0506886
ENSBTAG00000008735	VASH1	191.001	0.843885	0.271891	3.10376	0.00191078	0.0509228
ENSBTAG00000025522	UNC13C	91.6602	-1.14936	0.370534	-3.1019	0.00192281	0.0511565
ENSBTAG00000015707	TREML2	46.9792	2.19547	0.707954	3.10115	0.00192774	0.0512008
ENSBTAG00000005654	TMSB10	5811.68	1.22639	0.396146	3.09579	0.00196286	0.0520457
ENSBTAG00000014824	MMP14	1242.04	0.968145	0.312789	3.09521	0.00196677	0.0520612
ENSBTAG00000038494	ENSBTAG00000038494	88.4738	1.13416	0.366838	3.09172	0.00199002	0.0523239
ENSBTAG00000008864	LY96	113.391	1.26013	0.407487	3.09245	0.00198511	0.0523239
ENSBTAG00000008101	PCSK5	2551.14	-0.611482	0.197757	-3.09208	0.00198759	0.0523239
ENSBTAG00000020294	PTPN6	878.652	0.886417	0.286605	3.09282	0.00198264	0.0523239
ENSBTAG00000044082	MARCH1	110.969	1.72911	0.559945	3.088	0.0020151	0.0528948
ENSBTAG00000009493	BCL3	167.814	0.910482	0.294935	3.08705	0.00202151	0.052971
ENSBTAG00000038706	MT1E	12.3564	3.98818	1.2921	3.08658	0.00202476	0.052971
ENSBTAG00000004894	GIMAP5	383.995	1.35571	0.439778	3.08272	0.00205115	0.0535723
ENSBTAG00000020270	NFKB1	941.974	0.604262	0.196117	3.08112	0.00206222	0.0537718
ENSBTAG00000016250	AKTIP	234.869	-0.505051	0.16421	-3.07563	0.00210057	0.054681
ENSBTAG00000046526	ISCA1	571.894	-0.495988	0.161662	-3.06806	0.00215454	0.055993
ENSBTAG00000007762	ASIC3	10.1633	3.58291	1.16997	3.0624	0.0021957	0.0565942
ENSBTAG00000000598	CST3	3215.24	1.50846	0.492343	3.06385	0.00218507	0.0565942
ENSBTAG00000012451	ENSBTAG00000012451	1428.2	1.59686	0.521272	3.06339	0.00218843	0.0565942
ENSBTAG00000031444	LY86	107.102	1.62635	0.531059	3.06246	0.00219528	0.0565942
ENSBTAG00000011602	RASAL3	260.133	0.990398	0.323312	3.06329	0.00218921	0.0565942
ENSBTAG00000003334	ADAP2	217.892	0.954499	0.312037	3.05893	0.00222129	0.056816
ENSBTAG00000012442	CTSB	5708.86	2.11628	0.691982	3.05829	0.00222602	0.056816
ENSBTAG00000025250	ENSBTAG00000025250	57.3735	1.46671	0.479403	3.05946	0.00221738	0.056816
ENSBTAG00000009137	NKG7	475.252	1.41852	0.463774	3.05863	0.00222348	0.056816
ENSBTAG00000013996	SH3BP2	176.106	0.862889	0.282098	3.05882	0.00222207	0.056816
ENSBTAG00000006731	SLC7A5	178.595	1.19937	0.391939	3.0601	0.00221266	0.056816
ENSBTAG00000040331	LOC512867	313.076	0.971341	0.317719	3.05723	0.00223394	0.0569257
ENSBTAG00000001936	PCK1	658.653	-1.60299	0.524662	-3.05529	0.00224846	0.0572026
ENSBTAG00000005622	LITAF	1238.48	1.58507	0.519063	3.05372	0.00226023	0.057409
ENSBTAG00000014367	PRKX	379.149	0.755801	0.247564	3.05295	0.00226605	0.0574639
ENSBTAG00000011411	SIT1	124.794	1.20791	0.39574	3.05228	0.00227113	0.0574998
ENSBTAG00000004597	PIM2	155.574	0.761404	0.249865	3.04726	0.0023094	0.0583746
ENSBTAG00000019625	EHHADH	416.826	-1.3972	0.458805	-3.04531	0.00232443	0.0586601
ENSBTAG00000008571	CUX2	9.68049	-2.34592	0.770658	-3.04405	0.00233415	0.0587381
ENSBTAG00000007489	NCOA3	1895.74	0.365547	0.120107	3.04351	0.00233838	0.0587381
ENSBTAG00000017421	SLC3A1	4171.36	-1.10292	0.36239	-3.04346	0.00233875	0.0587381
ENSBTAG00000001368	LGALS3BP	1319.98	0.801315	0.263756	3.03809	0.00238084	0.0596997
ENSBTAG00000007933	C3orf58	298.426	-0.611405	0.201306	-3.03719	0.00238793	0.0597821
ENSBTAG00000016821	SNX22	52.4158	1.70329	0.561012	3.0361	0.00239659	0.0599032
ENSBTAG00000013414	BLVRA	217.342	1.21926	0.401888	3.03383	0.00241468	0.0602595
ENSBTAG00000009144	BPIFA2A	39.741	-3.01813	0.995	-3.03329	0.002419	0.0602712
ENSBTAG00000011126	STK38	1028.35	0.418472	0.137981	3.03282	0.00242283	0.0602712
ENSBTAG00000011970	FNIP2	589.986	1.64877	0.54378	3.03206	0.00242891	0.060327
ENSBTAG00000015483	CCR8	11.836	2.10239	0.693789	3.0303	0.00244311	0.0605837
ENSBTAG00000014498	UNC93A	122.793	-0.801571	0.264617	-3.02918	0.00245222	0.0606181
ENSBTAG00000013880	WWC1	462.148	-1.11004	0.366435	-3.0293	0.00245123	0.0606181
ENSBTAG00000020454	LZTS3	375.883	-0.934944	0.308982	-3.02589	0.00247905	0.0611849
ENSBTAG00000014898	HK3	495.04	1.42494	0.471857	3.01985	0.00252901	0.06232
ENSBTAG00000000005	ADRBK2	593.029	1.01379	0.336042	3.01684	0.00255422	0.0627773
ENSBTAG00000015297	BANK1	57.0036	1.45956	0.48383	3.01668	0.00255557	0.0627773
ENSBTAG00000037509	AKR1C4	682.339	-1.64939	0.546885	-3.01598	0.00256153	0.0628255
ENSBTAG00000018033	PIP4K2A	546.759	0.801942	0.26606	3.01413	0.00257714	0.0631097
ENSBTAG00000006039	ARHGDIB	1176.76	1.01343	0.336501	3.01166	0.00259819	0.0633929
ENSBTAG00000012251	MTR	441.85	-0.678611	0.225321	-3.01176	0.00259739	0.0633929
ENSBTAG00000012406	ZBP1	373.732	1.33592	0.443626	3.01136	0.00260082	0.0633929
ENSBTAG00000006552	LAMP3	297.781	1.28358	0.42643	3.01005	0.00261204	0.0635677
ENSBTAG00000012628	SLC1A2	12.8722	4.39899	1.4619	3.00909	0.00262031	0.0636702
ENSBTAG00000003234	HSD17B2	490.332	-1.78041	0.591794	-3.0085	0.0026254	0.0636742
ENSBTAG00000017196	PDIA3	3068.71	0.69084	0.229657	3.00813	0.00262858	0.0636742
ENSBTAG00000012208	BOLA	611.177	2.06022	0.685243	3.00656	0.0026422	0.0639055
ENSBTAG00000020297	PQLC3	160.738	1.37552	0.457816	3.00453	0.00265993	0.0642353
ENSBTAG00000007773	VCAM1	572.843	1.16439	0.387644	3.00375	0.00266673	0.0643005
ENSBTAG00000014665	ADAMTS2	304.858	1.43173	0.476798	3.0028	0.00267511	0.064305
ENSBTAG00000020911	FNBP4	2038.83	0.406484	0.135364	3.00289	0.00267427	0.064305
ENSBTAG00000010543	FGFR4	49.7751	-1.21297	0.40449	-2.99876	0.00271084	0.0650643
ENSBTAG00000021709	SPI1	285.115	1.32817	0.443129	2.99725	0.0027243	0.0652875
ENSBTAG00000012137	NTN1	221.516	-1.32885	0.443688	-2.99502	0.00274428	0.0656662
ENSBTAG00000001785	TGM3	79.1598	6.20098	2.07232	2.99228	0.00276898	0.0661563
ENSBTAG00000005932	FAM184B	131.298	-1.65869	0.554527	-2.99117	0.00277911	0.0662975
ENSBTAG00000015390	FN3KRP	199.978	-0.595734	0.199237	-2.99008	0.00278902	0.0664329
ENSBTAG00000032353	CCDC63	4.63267	4.44784	1.48855	2.98804	0.00280776	0.0665761
ENSBTAG00000021992	MURC	33.9117	-1.71608	0.57426	-2.98833	0.00280507	0.0665761
ENSBTAG00000019910	SDCBP	2645.06	1.43382	0.479724	2.98885	0.00280032	0.0665761
ENSBTAG00000015710	CD3E	962.075	0.942758	0.315879	2.98455	0.00283994	0.0672376
ENSBTAG00000031958	ENSBTAG00000031958	383.151	-4.65896	1.56173	-2.98321	0.00285247	0.0674325
ENSBTAG00000019122	EFCAB5	25.349	-1.42487	0.477749	-2.98246	0.00285939	0.0674945
ENSBTAG00000018691	RHOU	957.431	-1.06749	0.358112	-2.98088	0.00287417	0.0676424
ENSBTAG00000002062	TRPA1	414.427	1.85317	0.621687	2.98087	0.00287427	0.0676424
ENSBTAG00000020214	LRRC8B	289.41	1.23786	0.415454	2.97954	0.00288678	0.067835
ENSBTAG00000004354	ENSBTAG00000004354	12.7054	2.34648	0.787674	2.97899	0.00289196	0.0678553
ENSBTAG00000014847	BBOX1	576.075	-1.15348	0.387539	-2.97641	0.0029164	0.0682246
ENSBTAG00000013586	CCR2	88.1684	1.35654	0.455762	2.97642	0.00291639	0.0682246
ENSBTAG00000003109	ITM2B	5275.76	0.613432	0.206169	2.97539	0.00292617	0.0682947
ENSBTAG00000015043	MFNG	282.771	0.811242	0.272692	2.97493	0.00293053	0.0682947
ENSBTAG00000014357	SDC2	554.122	-0.766561	0.257691	-2.97473	0.00293245	0.0682947
ENSBTAG00000008008	TLR2	289.626	1.57482	0.529499	2.97418	0.00293776	0.068317
ENSBTAG00000012751	BTBD6	271.051	-0.447036	0.150572	-2.96891	0.00298857	0.0690891
ENSBTAG00000007370	EIF2AK1	599.264	0.36709	0.123638	2.96908	0.00298688	0.0690891
ENSBTAG00000004989	IRF5	516.42	1.05799	0.356302	2.96937	0.00298412	0.0690891
ENSBTAG00000021145	MAP4K1	320.834	0.960369	0.323423	2.96939	0.00298392	0.0690891
ENSBTAG00000001828	SCRN2	204.563	-0.770199	0.259526	-2.96772	0.0030002	0.069256
ENSBTAG00000022205	ENSBTAG00000022205	152.048	-2.48147	0.83643	-2.96674	0.00300979	0.0693755
ENSBTAG00000037832	ASPHD2	75.8657	0.934793	0.315242	2.96532	0.00302369	0.069519
ENSBTAG00000014685	HPRT1	462.452	1.1105	0.374512	2.9652	0.00302487	0.069519
ENSBTAG00000043989	EYA3	584.159	1.03268	0.348531	2.96295	0.00304708	0.0696455
ENSBTAG00000010347	EZR	5491.88	-0.741608	0.250416	-2.9615	0.00306144	0.0696455
ENSBTAG00000012779	FAM49A	167.617	1.05274	0.355398	2.96213	0.00305514	0.0696455
ENSBTAG00000001009	HCLS1	951.981	0.996298	0.336341	2.96217	0.00305484	0.0696455
ENSBTAG00000009256	ITGA4	1000.96	1.43193	0.483508	2.96154	0.00306102	0.0696455
ENSBTAG00000005305	NTS	408.082	-2.2547	0.760767	-2.96372	0.0030395	0.0696455
ENSBTAG00000021156	TBC1D31	335.529	-0.569403	0.192111	-2.96392	0.00303748	0.0696455
ENSBTAG00000004035	SDK1	215.927	0.975068	0.329456	2.95963	0.00308011	0.0699208
ENSBTAG00000011088	SLC6A6	2189.46	-0.943328	0.318757	-2.95939	0.00308245	0.0699208
ENSBTAG00000005629	AIM1L	555.886	-0.737734	0.24962	-2.95542	0.0031224	0.0707248
ENSBTAG00000026376	SNN	99.1455	0.789446	0.267197	2.95454	0.00313132	0.0708248
ENSBTAG00000011481	IL12RB1	158.947	1.16644	0.395219	2.95138	0.0031636	0.0714519
ENSBTAG00000015059	MMP13	64.0404	3.89709	1.32063	2.95093	0.00316818	0.0714524
ENSBTAG00000021455	CFL1	3642.34	0.560457	0.190269	2.94561	0.0032232	0.072484
ENSBTAG00000020536	HERC6	614.878	1.43739	0.488074	2.94502	0.00322935	0.072484
ENSBTAG00000025752	P3H4	88.5515	-0.888387	0.301586	-2.94572	0.00322208	0.072484
ENSBTAG00000004510	SARDH	57.0331	-2.039	0.692423	-2.94473	0.00323239	0.072484
ENSBTAG00000007415	SLC7A8	315.243	-0.965445	0.328053	-2.94295	0.00325099	0.0727971
ENSBTAG00000036016	FAM111B	246.828	1.22984	0.418279	2.94024	0.00327959	0.0733328
ENSBTAG00000019150	PLD3	954.371	2.12957	0.7245	2.93936	0.00328892	0.0734369
ENSBTAG00000004386	SOCS1	25.3583	1.64824	0.56085	2.93882	0.0032946	0.0734593
ENSBTAG00000013825	BCAT1	93.9228	1.12925	0.384384	2.93783	0.00330519	0.0735909
ENSBTAG00000038488	ENSBTAG00000038488	11058.6	0.584412	0.199017	2.9365	0.00331941	0.0738028
ENSBTAG00000008110	IFT20	267.648	-0.578629	0.197172	-2.93464	0.00333939	0.0741421
ENSBTAG00000020457	TGFB1	194.054	0.83491	0.284717	2.93242	0.00336328	0.074567
ENSBTAG00000018823	GRN	2974.26	2.03252	0.693679	2.93005	0.00338903	0.0748785
ENSBTAG00000014536	SFXN1	159.671	-0.948614	0.323741	-2.93017	0.0033878	0.0748785
ENSBTAG00000000292	TCIRG1	551.088	1.16318	0.397073	2.92938	0.00339641	0.0748785
ENSBTAG00000001893	TM4SF4	203.923	-2.13311	0.728134	-2.92955	0.00339451	0.0748785
ENSBTAG00000001198	GIMAP7	399.19	1.16565	0.398062	2.92832	0.00340798	0.074923
ENSBTAG00000021617	ZC3HAV1	1415.88	0.568836	0.194248	2.92839	0.00340719	0.074923
ENSBTAG00000019031	PLPPR4	4.36578	-4.35148	1.48675	-2.92684	0.00342427	0.0751759
ENSBTAG00000012997	SMPDL3B	392.403	-1.27873	0.437089	-2.92557	0.00343831	0.0753787
ENSBTAG00000004652	LPAR2	84.6636	1.19579	0.408862	2.92469	0.00344805	0.0754867
ENSBTAG00000002910	ECHDC2	261.907	-0.888811	0.304047	-2.92327	0.00346375	0.0756682
ENSBTAG00000018972	GARS	771.192	0.622072	0.212814	2.92307	0.00346598	0.0756682
ENSBTAG00000040323	ENSBTAG00000040323	513.157	1.79333	0.614664	2.91758	0.00352759	0.0768766
ENSBTAG00000009911	HDC	21.2923	-1.82075	0.62413	-2.91727	0.00353112	0.0768766
ENSBTAG00000030913	IFI-78K	643.307	1.09579	0.375806	2.91584	0.00354733	0.0771224
ENSBTAG00000020334	ENTPD5	772.218	-1.04757	0.359432	-2.91452	0.00356231	0.0773411
ENSBTAG00000011110	ACOT12	35.3528	-1.80539	0.619926	-2.91227	0.00358816	0.0776893
ENSBTAG00000013320	TSPAN1	1352.06	2.72034	0.934098	2.91226	0.00358825	0.0776893
ENSBTAG00000034159	FCRLA	8.70211	2.51204	0.862736	2.91172	0.0035945	0.0777175
ENSBTAG00000012595	HRSP12	304.534	1.35254	0.464844	2.90967	0.00361811	0.0780827
ENSBTAG00000038148	SOWAHB	225.083	-0.790203	0.271604	-2.90939	0.00362134	0.0780827
ENSBTAG00000007213	ENSBTAG00000007213	1409.11	1.39004	0.478312	2.90613	0.0036593	0.0787929
ENSBTAG00000017455	ADAM9	837.873	1.40959	0.485383	2.90408	0.00368339	0.078945
ENSBTAG00000011257	ASAH1	1148.52	1.44354	0.497192	2.90339	0.00369151	0.078945
ENSBTAG00000038490	CLEC4A	265.2	2.29505	0.790335	2.9039	0.00368549	0.078945
ENSBTAG00000048030	ENSBTAG00000048030	106.745	1.99239	0.686135	2.90379	0.00368676	0.078945
ENSBTAG00000014402	GIMAP8	2605.13	0.858192	0.295533	2.90388	0.00368575	0.078945
ENSBTAG00000026119	LOC616039	86.3291	-1.7527	0.603835	-2.90262	0.00370052	0.0789683
ENSBTAG00000006709	NPPA	13.4446	-2.29302	0.790033	-2.90244	0.00370266	0.0789683
ENSBTAG00000009642	AKAP5	100.637	1.84703	0.63671	2.90089	0.00372102	0.0792522
ENSBTAG00000004440	SLC15A1	1928.66	-1.78782	0.616465	-2.90012	0.00373023	0.0793407
ENSBTAG00000008099	CCR5	268.882	1.53361	0.529535	2.89615	0.00377768	0.0801327
ENSBTAG00000016551	ENSBTAG00000016551	332.171	1.16852	0.403426	2.8965	0.00377356	0.0801327
ENSBTAG00000016704	SLC37A2	247.925	1.34747	0.465414	2.89521	0.003789	0.0802644
ENSBTAG00000019983	ASXL2	1063.88	0.50323	0.173897	2.89385	0.00380556	0.0802795
ENSBTAG00000013159	PHF11	673.299	0.626894	0.216598	2.89428	0.00380031	0.0802795
ENSBTAG00000010427	RASSF5	418.056	0.817486	0.282502	2.89374	0.00380689	0.0802795
ENSBTAG00000008924	TNFSF11	30.5151	2.97569	1.02842	2.89346	0.00381017	0.0802795
ENSBTAG00000010998	CFLAR	1024.25	0.436514	0.150884	2.89303	0.00381543	0.0802826
ENSBTAG00000004826	ACP5	1350.4	2.11153	0.73011	2.89207	0.00382715	0.0804213
ENSBTAG00000010242	LAMP1	2148.52	1.22698	0.424344	2.89147	0.00383444	0.0804668
ENSBTAG00000046862	MARCKSL1	86.987	0.946869	0.327575	2.89054	0.0038458	0.0805975
ENSBTAG00000013578	CHI3L2	7.15232	5.09422	1.76269	2.89003	0.00385204	0.0806206
ENSBTAG00000010244	CLIC5	1408.74	-0.814405	0.281843	-2.88957	0.00385767	0.080631
ENSBTAG00000012529	IFNG	36.933	2.6671	0.923678	2.88748	0.00388341	0.0810611
ENSBTAG00000002799	SLC39A5	496.281	-0.696171	0.241198	-2.88631	0.00389792	0.0812557
ENSBTAG00000030845	ENSBTAG00000030845	2840.49	1.6366	0.567165	2.88558	0.00390689	0.0813348
ENSBTAG00000046905	ENSBTAG00000046905	5.40234	4.68396	1.62352	2.88507	0.00391326	0.0813595
ENSBTAG00000004043	LOC407171	88.111	1.6733	0.580147	2.88428	0.00392313	0.0814568
ENSBTAG00000006663	CYTH1	487.263	0.658568	0.228424	2.8831	0.00393789	0.0816552
ENSBTAG00000003017	TTC38	368.376	-0.731552	0.253815	-2.88223	0.00394872	0.0817719
ENSBTAG00000007519	ADAR	1390.97	0.694313	0.241309	2.87728	0.00401123	0.0826107
ENSBTAG00000004690	CD300E	65.7009	3.2306	1.1227	2.87752	0.00400817	0.0826107
ENSBTAG00000047008	ENSBTAG00000047008	107.506	1.71766	0.596704	2.87858	0.00399476	0.0826107
ENSBTAG00000007578	SHTN1	667.334	1.40421	0.488092	2.87694	0.00401554	0.0826107
ENSBTAG00000002108	YWHAQ	1946.09	-0.50208	0.174465	-2.87783	0.00400415	0.0826107
ENSBTAG00000000020	TRPV3	31.7594	-1.3132	0.456629	-2.87586	0.00402923	0.0827839
ENSBTAG00000044192	MAF	1249.96	-0.750077	0.2609	-2.87496	0.00404081	0.0829132
ENSBTAG00000046644	HRAS	180.667	-0.619068	0.215372	-2.87442	0.00404774	0.0829469
ENSBTAG00000035183	ENSBTAG00000035183	6.78605	5.01605	1.74565	2.87346	0.00406005	0.0830595
ENSBTAG00000004271	UBAP2L	1091.78	0.461231	0.160531	2.87317	0.00406382	0.0830595
ENSBTAG00000012937	ACAD8	478.985	-0.491546	0.171191	-2.87133	0.00408751	0.0833268
ENSBTAG00000023806	COBL	176.184	-0.914729	0.31856	-2.87145	0.0040859	0.0833268
ENSBTAG00000004297	ACOXL	53.8884	1.00724	0.3511	2.86882	0.00412008	0.0835567
ENSBTAG00000006466	CD53	786.984	1.50702	0.52524	2.86919	0.00411519	0.0835567
ENSBTAG00000001066	PILRA	266.417	1.18309	0.412379	2.86895	0.00411836	0.0835567
ENSBTAG00000039461	MS4A15	22.0815	3.87096	1.34891	2.8697	0.00410858	0.0835567
ENSBTAG00000001565	MESDC2	419.088	0.521769	0.181962	2.86746	0.00413787	0.0838091
ENSBTAG00000012837	COL6A6	32.4929	-1.81096	0.631849	-2.86612	0.00415531	0.084054
ENSBTAG00000014297	MOV10	825.194	0.657461	0.229455	2.86532	0.00416589	0.0841596
ENSBTAG00000016062	C14orf28	57.0722	-0.847111	0.295728	-2.86449	0.00417678	0.084271
ENSBTAG00000005432	CAPG	704.139	2.15066	0.751004	2.86372	0.00418704	0.0843697
ENSBTAG00000011573	ENPP6	7.16519	-2.24084	0.78345	-2.86022	0.00423354	0.0851972
ENSBTAG00000032515	PLA2R1	1258.79	1.34524	0.470538	2.85894	0.00425057	0.0854305
ENSBTAG00000010798	SLC23A1	766.365	-0.921775	0.322649	-2.85689	0.00427811	0.0857643
ENSBTAG00000016828	TAPBP	2165.77	0.770938	0.269834	2.85708	0.00427555	0.0857643
ENSBTAG00000039928	ENSBTAG00000039928	1571.79	1.2085	0.423125	2.85614	0.00428827	0.0858583
ENSBTAG00000011366	ST8SIA6	154.499	2.70609	0.947615	2.85568	0.00429448	0.0858732
ENSBTAG00000021935	ELMOD3	548.721	-0.383651	0.134439	-2.85373	0.00432096	0.0861296
ENSBTAG00000003297	OASL	40.6689	2.34517	0.821851	2.85352	0.00432377	0.0861296
ENSBTAG00000004279	RHOA	1364	0.414754	0.145342	2.85364	0.00432212	0.0861296
ENSBTAG00000010939	CXorf58	6.80347	-2.35309	0.825736	-2.84969	0.00437619	0.0870453
ENSBTAG00000018054	FABP1	23.2337	3.48118	1.22174	2.84935	0.00438082	0.0870453
ENSBTAG00000014217	HHEX	104.872	1.06194	0.372787	2.84865	0.00439057	0.0871288
ENSBTAG00000007208	HDAC11	200.862	-0.764557	0.268585	-2.84661	0.00441875	0.0875672
ENSBTAG00000005477	LAPTM5	5406.55	1.45044	0.509598	2.84624	0.00442383	0.0875672
ENSBTAG00000026428	ATP6V0C	552.739	1.37975	0.484955	2.8451	0.00443968	0.08766
ENSBTAG00000000671	PARP3	228.194	1.11666	0.392478	2.84515	0.00443903	0.08766
ENSBTAG00000003908	MAPRE1	923.445	0.552102	0.19415	2.84369	0.00445947	0.0879401
ENSBTAG00000033316	PDCD1LG2	74.4696	1.61098	0.566665	2.84292	0.00447024	0.0880418
ENSBTAG00000005413	NLRC5	3019.59	1.28519	0.452682	2.83905	0.00452486	0.0889036
ENSBTAG00000009101	SH2B3	217.884	0.657087	0.231449	2.83901	0.00452532	0.0889036
ENSBTAG00000005560	ST18	45.3901	1.0524	0.370824	2.83801	0.00453952	0.0890711
ENSBTAG00000004558	C15orf48	1170.41	1.26846	0.447172	2.83662	0.00455936	0.0892372
ENSBTAG00000001249	SULT1B1	306.322	-1.22468	0.431715	-2.83679	0.00455697	0.0892372
ENSBTAG00000014944	TBXA2R	42.0452	0.940825	0.331729	2.83612	0.00456647	0.089265
ENSBTAG00000008434	GCAT	79.6904	-0.695245	0.245246	-2.83489	0.00458418	0.0894999
ENSBTAG00000007932	HCK	458.236	1.33437	0.470799	2.83426	0.00459322	0.0895649
ENSBTAG00000002669	RASSF4	139.835	0.865228	0.305376	2.83332	0.00460674	0.0897172
ENSBTAG00000018996	PARK2	70.7325	-0.839531	0.296463	-2.83182	0.00462839	0.090027
ENSBTAG00000037537	LOC618463	57.9845	-1.5033	0.531008	-2.83103	0.00463989	0.090139
ENSBTAG00000005757	FUS	1218.98	0.589838	0.208421	2.83003	0.00465432	0.0902018
ENSBTAG00000045567	PRR15	209.147	-1.47743	0.522059	-2.83001	0.00465461	0.0902018
ENSBTAG00000009537	CLEC9A	97.1277	2.2346	0.789811	2.82928	0.0046653	0.0902974
ENSBTAG00000015730	ENSBTAG00000015730	419.105	1.31442	0.464808	2.82788	0.00468577	0.090582
ENSBTAG00000016246	DUOX1	13.4883	4.9484	1.75066	2.82659	0.00470463	0.0908347
ENSBTAG00000003895	CYBA	381.694	1.28469	0.454701	2.82536	0.00472274	0.0910723
ENSBTAG00000016739	RASAL1	265.25	1.34072	0.47488	2.82327	0.00475362	0.0915554
ENSBTAG00000010163	SCNN1G	20.7806	2.40646	0.852948	2.82135	0.00478226	0.091994
ENSBTAG00000009381	LCP2	1507.25	0.670563	0.238151	2.8157	0.00486713	0.0934199
ENSBTAG00000021872	RASGRP1	501.548	0.996154	0.353795	2.81562	0.00486829	0.0934199
ENSBTAG00000008612	C1R	2570.92	0.972582	0.34583	2.81231	0.00491864	0.0942029
ENSBTAG00000021287	SLC16A7	111.132	-0.797933	0.283744	-2.81215	0.00492109	0.0942029
ENSBTAG00000005069	TM7SF2	124.086	-0.91262	0.324591	-2.8116	0.00492953	0.0942494
ENSBTAG00000047654	CMTM3	133.373	1.13565	0.404312	2.80886	0.0049718	0.0944822
ENSBTAG00000009064	CSF2RB	524.114	0.795145	0.283009	2.80961	0.00496023	0.0944822
ENSBTAG00000006939	FGD3	511.826	0.717206	0.255245	2.80988	0.00495605	0.0944822
ENSBTAG00000012737	GPR65	90.648	1.57711	0.56133	2.80959	0.00496049	0.0944822
ENSBTAG00000013475	TRAF3	200.269	0.67297	0.239584	2.80892	0.00497087	0.0944822
ENSBTAG00000004840	C1S	4309.07	0.905141	0.322338	2.80805	0.00498426	0.0945512
ENSBTAG00000019686	NCKAP1L	1349.35	1.18643	0.422543	2.80784	0.00498747	0.0945512
ENSBTAG00000013391	ANKH	496.693	-0.680599	0.242599	-2.80545	0.00502464	0.0951408
ENSBTAG00000013641	BAG3	145.674	1.0848	0.386825	2.80438	0.00504137	0.0953426
ENSBTAG00000024470	SH2D2A	94.928	0.845084	0.30152	2.80275	0.00506692	0.0957106
ENSBTAG00000021602	CTTNBP2NL	695.215	0.591489	0.211216	2.80039	0.00510406	0.0960652
ENSBTAG00000027684	FOLR2	219.426	1.36127	0.486024	2.80082	0.0050973	0.0960652
ENSBTAG00000014551	TNFAIP8	324.098	0.892532	0.318709	2.80046	0.00510301	0.0960652
ENSBTAG00000014199	TBX21	91.7779	1.12643	0.402363	2.79955	0.00511736	0.0962003
ENSBTAG00000013527	PGD	1116.75	1.26976	0.453756	2.79833	0.00513672	0.0964488
ENSBTAG00000019303	MAFK	93.9946	-0.848434	0.303439	-2.79606	0.00517296	0.0970132
ENSBTAG00000025622	DEF6	208.672	0.742869	0.265822	2.79461	0.00519621	0.0970274
ENSBTAG00000047238	ITGAM	1395.79	1.56568	0.560174	2.79499	0.00519006	0.0970274
ENSBTAG00000001283	RIC1	909.425	0.46992	0.168161	2.79447	0.00519845	0.0970274
ENSBTAG00000006223	THEMIS2	263.772	1.00127	0.358267	2.79475	0.00519398	0.0970274
ENSBTAG00000008951	ALPL	77.2783	-1.26987	0.454486	-2.79408	0.00520475	0.0970297
ENSBTAG00000017363	SAT1	3997.08	1.06801	0.382308	2.79358	0.00521286	0.0970655
ENSBTAG00000020661	ABCA1	3207.63	0.980556	0.351161	2.79232	0.00523309	0.0973268
ENSBTAG00000015604	ZNF385A	70.1679	1.01403	0.36321	2.79186	0.00524055	0.0973502
ENSBTAG00000046421	SFTPD	51.3178	2.1805	0.781553	2.78996	0.00527148	0.0974816
ENSBTAG00000001727	FAM213B	178.76	-0.599866	0.215043	-2.78952	0.00527867	0.0974816
ENSBTAG00000000146	FARP1	1426.27	-0.488904	0.175211	-2.79037	0.00526475	0.0974816
ENSBTAG00000020904	JAK3	684.629	0.751113	0.269175	2.79043	0.00526389	0.0974816
ENSBTAG00000026825	TMEM37	350.918	-1.84045	0.659749	-2.78962	0.00527694	0.0974816
ENSBTAG00000036222	ENSBTAG00000036222	18.9458	1.89703	0.680359	2.78828	0.0052989	0.0977402
ENSBTAG00000024715	PTPRJ	797.239	0.879104	0.315596	2.78554	0.00534384	0.0984534
ENSBTAG00000025258	LOC515676	204.235	5.0119	1.79955	2.78509	0.00535134	0.098476
ENSBTAG00000002135	CD69	180.757	1.30886	0.470156	2.78389	0.0053712	0.0987257
ENSBTAG00000031696	ANKRD44	932.892	0.650007	0.233664	2.7818	0.00540591	0.098926
ENSBTAG00000016427	COMMD7	251.317	0.557327	0.200354	2.78171	0.00540731	0.098926
ENSBTAG00000047707	ENSBTAG00000047707	76.3723	1.44989	0.52119	2.78189	0.00540438	0.098926
ENSBTAG00000015212	IFNAR2	527.768	0.920592	0.330828	2.78269	0.00539109	0.098926
ENSBTAG00000034681	CA10	12.5593	-1.60553	0.577546	-2.77993	0.00543714	0.099356
ENSBTAG00000006614	TMCC1	239.279	0.648578	0.233446	2.77827	0.00546487	0.0997465

## Sheet: Table S3b_JE DE Genes
Table S3b: Significantly differentiall expressed genes in jejunum tissue
gene	Gene Sym3	baseMean	log2FoldChange	lfcSE	stat	pvalue	padj
ENSBTAG00000027033	ENSBTAG00000027033	282.68	-2.93525	0.357117	-8.21928	2.05e-16	3.03e-12
ENSBTAG00000019669	CD163	1985.09	3.72889	0.500025	7.45741	8.82e-14	6.53e-10
ENSBTAG00000006367	CTGF	306.641	2.66061	0.408788	6.50853	7.59e-11	3.75e-07
ENSBTAG00000037537	LOC618463	82.3044	-2.94006	0.457951	-6.42004	1.36e-10	5.04e-07
ENSBTAG00000039446	LOC100850808	3761.37	-4.85752	0.778452	-6.23997	4.38e-10	1.3e-06
ENSBTAG00000032782	INSC	46.8796	-2.4706	0.426069	-5.79858	6.69e-09	1.65e-05
ENSBTAG00000021991	TMEFF1	70.6562	-1.4901	0.262292	-5.68105	1.34e-08	2.83e-05
ENSBTAG00000005759	PLA2G2A	19335.1	-4.10973	0.733989	-5.59917	2.15e-08	3.54e-05
ENSBTAG00000048312	ENSBTAG00000048312	48.7487	-1.84907	0.330023	-5.60283	2.11e-08	3.54e-05
ENSBTAG00000022083	REP15	59.2055	-1.62852	0.29642	-5.49397	3.93e-08	5.29e-05
ENSBTAG00000014782	STAB1	1247.76	0.867864	0.157957	5.49431	3.92e-08	5.29e-05
ENSBTAG00000015032	CD14	1260.31	3.29972	0.607989	5.42727	5.72e-08	6.05e-05
ENSBTAG00000017376	GALNT5	175.797	-2.31347	0.425077	-5.44247	5.25e-08	6.05e-05
ENSBTAG00000024539	SPSB1	274.549	0.968573	0.178401	5.42918	5.66e-08	6.05e-05
ENSBTAG00000001451	A4GNT	26.4014	-4.21827	0.78247	-5.39096	7.01e-08	6.92e-05
ENSBTAG00000013201	ALOX5AP	52.3263	-1.99966	0.373209	-5.35802	8.41e-08	7.79e-05
ENSBTAG00000011237	PKHD1	118.079	-3.16972	0.595505	-5.32274	1.02e-07	8.91e-05
ENSBTAG00000012638	S100A12	733.166	7.75445	1.4688	5.27943	1.3e-07	0.000106627
ENSBTAG00000003359	ELOVL5	419.774	1.14908	0.220249	5.21717	1.82e-07	0.000134539
ENSBTAG00000010899	TIMP2	870.204	1.16441	0.223126	5.2186	1.8e-07	0.000134539
ENSBTAG00000007135	REG3G	9061.57	-3.75834	0.725008	-5.18386	2.17e-07	0.000153287
ENSBTAG00000032093	SPINK4	2295.08	-2.06977	0.406272	-5.09455	3.5e-07	0.000235342
ENSBTAG00000004714	MCEMP1	69.5764	-2.77965	0.550783	-5.04672	4.49e-07	0.000289425
ENSBTAG00000016071	HHIP	325.57	-1.85795	0.372167	-4.99225	5.97e-07	0.000368301
ENSBTAG00000005868	HEBP1	171.239	1.51229	0.304641	4.96419	6.9e-07	0.000408724
ENSBTAG00000023177	ENSBTAG00000023177	1615.47	-3.23725	0.655959	-4.93515	8.01e-07	0.000438101
ENSBTAG00000001637	FUNDC1	244.865	0.874922	0.17703	4.94223	7.72e-07	0.000438101
ENSBTAG00000002492	SYCP3	134.105	-2.7388	0.555696	-4.9286	8.28e-07	0.000438101
ENSBTAG00000004680	SLC13A5	151.716	5.8531	1.19052	4.91642	8.81e-07	0.000450154
ENSBTAG00000016145	ADAMTS19	212.181	-1.5845	0.324016	-4.89019	1.01e-06	0.000481304
ENSBTAG00000007169	P2RX1	48.8781	-1.40236	0.28657	-4.8936	9.9e-07	0.000481304
ENSBTAG00000008259	IRG1	195.192	4.69856	0.971763	4.83509	1.33e-06	0.000597317
ENSBTAG00000004547	OLR1	55.1439	5.28517	1.09255	4.83748	1.31e-06	0.000597317
ENSBTAG00000026497	A4GALT	120.218	1.72821	0.357955	4.828	1.38e-06	0.000600761
ENSBTAG00000039122	PLA2G5	126.022	5.151	1.08359	4.75365	2e-06	0.000845401
ENSBTAG00000001822	SNX10	1000.28	3.19597	0.67321	4.74736	2.06e-06	0.000847877
ENSBTAG00000022514	CD5L	205.077	2.47109	0.526364	4.69464	2.67e-06	0.00106912
ENSBTAG00000023452	B9D2	55.6346	1.50074	0.322059	4.65983	3.16e-06	0.00123347
ENSBTAG00000018880	TRPV1	45.8034	4.04339	0.869576	4.64984	3.32e-06	0.00126159
ENSBTAG00000000095	CD274	315.601	1.93855	0.417921	4.63857	3.51e-06	0.00129904
ENSBTAG00000007554	IFI6	228.334	1.96993	0.426621	4.61751	3.88e-06	0.00140295
ENSBTAG00000047284	ENSBTAG00000047284	332.718	8.67648	1.88549	4.60172	4.19e-06	0.00147766
ENSBTAG00000012012	CYB5A	659.682	-0.948868	0.20717	-4.58014	4.65e-06	0.00160048
ENSBTAG00000026779	LYZ	12380.6	5.04828	1.10348	4.57486	4.77e-06	0.00160409
ENSBTAG00000004388	SLITRK6	474.949	-1.17461	0.25783	-4.55577	5.22e-06	0.00171791
ENSBTAG00000009057	CFAP221	17.7829	-3.66445	0.808892	-4.53021	5.89e-06	0.00185693
ENSBTAG00000021041	PRAM1	62.7173	-1.90129	0.419688	-4.53025	5.89e-06	0.00185693
ENSBTAG00000021008	ZNF219	362.323	0.904023	0.199775	4.5252	6.03e-06	0.0018618
ENSBTAG00000012185	CLEC4E	233.948	8.87547	1.96377	4.51961	6.2e-06	0.00187266
ENSBTAG00000012640	S100A8	83.5197	5.78284	1.28291	4.50761	6.56e-06	0.0019421
ENSBTAG00000018189	ENSBTAG00000018189	807.403	7.14281	1.58885	4.49559	6.94e-06	0.00201477
ENSBTAG00000004608	LOC100138951	85.531	-2.21182	0.494926	-4.46899	7.86e-06	0.00223845
ENSBTAG00000017529	CA8	215.74	-1.23656	0.277421	-4.45733	8.3e-06	0.00231909
ENSBTAG00000015089	LGALS1	1899.98	1.93675	0.435571	4.44647	8.73e-06	0.0023507
ENSBTAG00000009637	SLC12A2	2973.98	-1.21957	0.274044	-4.45028	8.58e-06	0.0023507
ENSBTAG00000021240	DCSTAMP	119.492	10.2737	2.31948	4.42932	9.45e-06	0.00245627
ENSBTAG00000026986	TTN	957.963	2.48712	0.561383	4.43035	9.41e-06	0.00245627
ENSBTAG00000009421	CD1E	43.3403	4.97373	1.12987	4.40205	1.07e-05	0.00264367
ENSBTAG00000000133	CD68	2020.41	4.35896	0.988499	4.40967	1.04e-05	0.00264367
ENSBTAG00000001851	LOC508916	23.3614	-6.65262	1.5115	-4.40134	1.08e-05	0.00264367
ENSBTAG00000020936	NOD2	205.822	1.85471	0.421645	4.39874	1.09e-05	0.00264367
ENSBTAG00000008097	WNT2	22.1041	-2.56201	0.587144	-4.36351	1.28e-05	0.0030576
ENSBTAG00000016374	OGFRL1	420.157	1.316	0.302736	4.34701	1.38e-05	0.00324442
ENSBTAG00000013641	BAG3	157.288	1.22341	0.282685	4.32782	1.51e-05	0.0034851
ENSBTAG00000013039	LOC615045	3234.36	-3.58293	0.830136	-4.31607	1.59e-05	0.00361911
ENSBTAG00000016915	FLT1	275.526	-0.951591	0.220804	-4.30967	1.63e-05	0.00366906
ENSBTAG00000004950	BRN	282.919	2.38801	0.556043	4.29466	1.75e-05	0.00370196
ENSBTAG00000020813	ENSBTAG00000020813	2585.06	-3.89891	0.907513	-4.29626	1.74e-05	0.00370196
ENSBTAG00000012456	HEPACAM2	533.57	-1.36159	0.316919	-4.29633	1.74e-05	0.00370196
ENSBTAG00000046671	WFS1	234.325	1.0204	0.237249	4.30098	1.7e-05	0.00370196
ENSBTAG00000008471	MX2	632.25	3.26209	0.764789	4.26535	2e-05	0.00412807
ENSBTAG00000001998	ST6GALNAC1	189.256	-5.26384	1.23444	-4.26414	2.01e-05	0.00412807
ENSBTAG00000019177	BIN1	399.138	0.729595	0.171546	4.25305	2.11e-05	0.00427845
ENSBTAG00000014665	ADAMTS2	324.69	1.78767	0.42301	4.22606	2.38e-05	0.00475985
ENSBTAG00000002885	MSR1	648.336	1.63816	0.389035	4.21083	2.54e-05	0.00502454
ENSBTAG00000023411	LOC525947	32.4182	-1.73216	0.412203	-4.2022	2.64e-05	0.00513382
ENSBTAG00000004852	PLEKHO1	957.803	1.10088	0.262114	4.20001	2.67e-05	0.00513382
ENSBTAG00000003289	LOC616364	13.442	3.55582	0.853569	4.16583	3.1e-05	0.0058906
ENSBTAG00000016229	KLF9	435.521	0.843322	0.203171	4.15081	3.31e-05	0.00621132
ENSBTAG00000021992	MURC	44.7031	-1.75575	0.423956	-4.14134	3.45e-05	0.00639236
ENSBTAG00000013074	PPP1R15B	1254.31	0.567476	0.137191	4.13639	3.53e-05	0.00645133
ENSBTAG00000018402	TSC22D2	705.423	0.665696	0.161221	4.1291	3.64e-05	0.00657788
ENSBTAG00000006156	BST1	110.614	3.12962	0.758586	4.1256	3.7e-05	0.00659833
ENSBTAG00000005140	LOC535280	267.264	1.26429	0.307345	4.1136	3.9e-05	0.0068684
ENSBTAG00000047107	TNIP3	14.971	3.8135	0.927881	4.1099	3.96e-05	0.00689709
ENSBTAG00000014069	PDK4	1277.97	1.71684	0.418366	4.10368	4.07e-05	0.00700298
ENSBTAG00000006263	GP2	188.365	-3.69179	0.900653	-4.09902	4.15e-05	0.00706338
ENSBTAG00000023384	CBR1	307.097	-2.04367	0.500169	-4.08595	4.39e-05	0.00738804
ENSBTAG00000030301	MAP7D1	433.548	0.955638	0.23492	4.06794	4.74e-05	0.00789332
ENSBTAG00000020319	ALOX5	256.556	-1.93341	0.476374	-4.0586	4.94e-05	0.00812427
ENSBTAG00000016247	TACR3	60.7584	-1.16236	0.286684	-4.05449	5.02e-05	0.00817745
ENSBTAG00000013760	COL4A6	149.683	-1.33961	0.331908	-4.0361	5.43e-05	0.00865506
ENSBTAG00000003908	MAPRE1	1075.68	0.991645	0.245665	4.03658	5.42e-05	0.00865506
ENSBTAG00000011971	NRP2	2389	2.25839	0.560802	4.02708	5.65e-05	0.00888103
ENSBTAG00000013167	SIGLEC1	215.632	2.12994	0.529171	4.02505	5.7e-05	0.00888103
ENSBTAG00000017508	CYSLTR2	119.988	-0.983279	0.247025	-3.98048	6.88e-05	0.0104839
ENSBTAG00000005313	EPHB3	183.385	-1.0772	0.270699	-3.97933	6.91e-05	0.0104839
ENSBTAG00000037527	OAS1X	430.3	1.97036	0.495261	3.97844	6.94e-05	0.0104839
ENSBTAG00000026323	LYZ	6935.85	-3.066	0.772229	-3.97033	7.18e-05	0.0107379
ENSBTAG00000006360	CD180	81.9763	2.61288	0.660323	3.95697	7.59e-05	0.0112423
ENSBTAG00000008389	HTRA1	864.69	1.59874	0.405736	3.94034	8.14e-05	0.0118148
ENSBTAG00000008313	KLF15	104.124	2.07917	0.527583	3.94093	8.12e-05	0.0118148
ENSBTAG00000014220	LOC518526	25.3932	2.08184	0.529512	3.93162	8.44e-05	0.0120164
ENSBTAG00000021594	TDRKH	30.4467	-1.52657	0.388078	-3.93366	8.37e-05	0.0120164
ENSBTAG00000026919	PXDC1	188.031	1.45567	0.370959	3.92408	8.71e-05	0.0122806
ENSBTAG00000007424	LIF	34.178	-1.64076	0.418591	-3.91973	8.86e-05	0.0123864
ENSBTAG00000005299	EDNRB	696.995	-0.890935	0.227452	-3.91702	8.97e-05	0.0124095
ENSBTAG00000031958	ENSBTAG00000031958	1648.43	-3.61318	0.923237	-3.9136	9.09e-05	0.0124701
ENSBTAG00000019428	CCR1	717.095	3.50573	0.896835	3.909	9.27e-05	0.0125931
ENSBTAG00000010507	SLC22A16	92.3687	-1.29083	0.330585	-3.90468	9.43e-05	0.0127036
ENSBTAG00000009994	EML5	572.597	-0.796201	0.204205	-3.89903	9.66e-05	0.012887
ENSBTAG00000015769	VSIG4	699.394	3.62869	0.9318	3.89428	9.85e-05	0.0130244
ENSBTAG00000040409	ENSBTAG00000040409	361.038	-3.28245	0.845631	-3.88166	0.000103747	0.01339
ENSBTAG00000019203	S100A4	260.894	2.38743	0.614731	3.8837	0.000102878	0.01339
ENSBTAG00000005115	SLC31A2	777.781	4.09459	1.055	3.88114	0.000103966	0.01339
ENSBTAG00000000437	FFAR4	19.2788	-2.44034	0.632432	-3.85867	0.000114008	0.0145566
ENSBTAG00000000735	BCL2A1	264.733	1.73669	0.450732	3.85305	0.000116655	0.0147673
ENSBTAG00000027654	EIF4EBP1	123.583	0.994052	0.258971	3.83847	0.000123801	0.0155392
ENSBTAG00000013699	TBC1D1	1233.98	0.722424	0.188642	3.82959	0.000128354	0.0159753
ENSBTAG00000000634	MLPH	146.931	-1.76059	0.460436	-3.82374	0.000131442	0.0162232
ENSBTAG00000002964	TXLNB	25.1778	4.58563	1.20019	3.82075	0.000133048	0.0162857
ENSBTAG00000006937	ABCA10	126.777	1.3371	0.350648	3.81322	0.000137167	0.0166523
ENSBTAG00000016254	HDAC5	687.749	0.810273	0.212942	3.80513	0.000141729	0.0170663
ENSBTAG00000006686	NPNT	726.793	-1.46933	0.387159	-3.79515	0.000147552	0.0175015
ENSBTAG00000016948	PTH1R	75.4557	-1.04262	0.274743	-3.79489	0.000147707	0.0175015
ENSBTAG00000040005	FXYD3	18.0758	-2.1871	0.578911	-3.77796	0.000158119	0.0185865
ENSBTAG00000040161	TM4SF19	121.807	3.76227	0.999449	3.76435	0.000166984	0.0193219
ENSBTAG00000007650	SLC38A11	44.5578	-1.50747	0.400381	-3.76509	0.00016649	0.0193219
ENSBTAG00000025868	TLN1	12758.9	0.621585	0.165235	3.76183	0.000168677	0.0193665
ENSBTAG00000016401	OPTN	621.377	0.941583	0.250806	3.75422	0.000173879	0.0197036
ENSBTAG00000032588	TMEM150C	174.864	-1.0218	0.272214	-3.75366	0.000174274	0.0197036
ENSBTAG00000040169	LOC509810	185.75	-1.00636	0.268517	-3.74786	0.000178348	0.0200114
ENSBTAG00000045934	GPR82	42.2216	-1.76821	0.472031	-3.74595	0.000179709	0.0200126
ENSBTAG00000031777	GDPD5	226.307	0.643868	0.172141	3.74036	0.00018376	0.0203109
ENSBTAG00000007622	ENSBTAG00000007622	13959.7	3.56368	0.954143	3.73495	0.000187751	0.0205984
ENSBTAG00000038235	NOD1	221.625	3.14631	0.843507	3.73004	0.000191452	0.0208499
ENSBTAG00000016234	DUOX2	251.808	4.1078	1.10193	3.72783	0.000193137	0.02088
ENSBTAG00000037651	S100A2	31.7673	1.68151	0.451618	3.72331	0.000196629	0.0211034
ENSBTAG00000006894	NOS2	430.843	3.62668	0.974755	3.72061	0.000198744	0.021177
ENSBTAG00000008303	FKBP1A	1702.3	0.707393	0.190539	3.7126	0.000205144	0.0213852
ENSBTAG00000000782	KDR	1139.72	-0.896047	0.241274	-3.71381	0.000204162	0.0213852
ENSBTAG00000046979	LGMN	2262.29	2.15646	0.581105	3.71096	0.000206474	0.0213852
ENSBTAG00000012774	RAB7B	260.044	1.91638	0.516379	3.71119	0.000206291	0.0213852
ENSBTAG00000012884	MPTX	4878.4	-5.13348	1.38519	-3.70599	0.000210568	0.0216578
ENSBTAG00000034501	CFI	1762.27	-1.69316	0.457637	-3.69978	0.000215788	0.0217417
ENSBTAG00000046409	EGR2	65.3592	3.74747	1.01248	3.70127	0.000214527	0.0217417
ENSBTAG00000009902	ENSBTAG00000009902	302.912	1.35016	0.364818	3.70092	0.000214823	0.0217417
ENSBTAG00000045861	TARM1	21.6846	-1.96457	0.531307	-3.69762	0.000217627	0.0217789
ENSBTAG00000007602	ITGA8	197.577	0.915289	0.247765	3.69418	0.000220597	0.0219279
ENSBTAG00000014315	PBLD	93.323	-1.59632	0.434582	-3.67323	0.000239506	0.0236488
ENSBTAG00000011465	MYBPH	21.8928	3.0133	0.821337	3.66877	0.000243716	0.0239051
ENSBTAG00000024510	ENSBTAG00000024510	14.2615	-2.149	0.586294	-3.6654	0.000246957	0.0240637
ENSBTAG00000001085	FAM20A	131.016	2.55887	0.700165	3.65466	0.000257519	0.024767
ENSBTAG00000015208	CARMIL3	38.6731	-1.53812	0.420684	-3.65622	0.000255958	0.024767
ENSBTAG00000007681	DHFR	416.93	-0.846858	0.231995	-3.65033	0.000261906	0.0248681
ENSBTAG00000019517	ELN	506.627	1.02531	0.280882	3.65031	0.000261928	0.0248681
ENSBTAG00000013274	CENPV	119.203	-0.802117	0.220882	-3.63143	0.000281851	0.0265891
ENSBTAG00000013204	ATP13A3	2319.9	1.0449	0.289924	3.60403	0.000313321	0.0290697
ENSBTAG00000001885	COPRS	72.1343	0.972623	0.270056	3.60156	0.000316319	0.0290697
ENSBTAG00000007393	RND2	46.5812	1.2172	0.338008	3.60109	0.000316884	0.0290697
ENSBTAG00000012894	SAMD9	1276.08	1.17123	0.325324	3.60021	0.000317959	0.0290697
ENSBTAG00000006832	SLC5A6	342.78	-1.44021	0.399998	-3.60054	0.000317552	0.0290697
ENSBTAG00000033983	MAP2K1	677.234	0.567383	0.157673	3.59848	0.000320085	0.0290845
ENSBTAG00000015829	ENPP5	306.941	2.62967	0.731475	3.59502	0.000324369	0.0292941
ENSBTAG00000009737	LTC4S	58.5203	-1.40248	0.391286	-3.58429	0.000337992	0.030184
ENSBTAG00000011572	TSPYL5	47.3069	1.12764	0.314628	3.58406	0.000338299	0.030184
ENSBTAG00000007268	F13A1	550.032	2.57065	0.718398	3.5783	0.000345831	0.0306713
ENSBTAG00000046054	RHOB	1225.37	1.31291	0.368442	3.5634	0.000366082	0.0322741
ENSBTAG00000004472	DYNLT1	193.235	0.750391	0.211291	3.55145	0.000383116	0.0335759
ENSBTAG00000038048	MRC1	1802.17	1.54072	0.434558	3.5455	0.000391875	0.0341415
ENSBTAG00000005793	PEA15	926.588	1.0904	0.307824	3.54228	0.000396681	0.0343582
ENSBTAG00000003994	IBP3	853.974	-1.01558	0.286828	-3.54071	0.000399056	0.0343629
ENSBTAG00000021986	MAPK1IP1L	467.183	0.590395	0.166884	3.53775	0.000403553	0.0345493
ENSBTAG00000016918	MYOF	3260.03	1.51406	0.428423	3.53402	0.000409286	0.0348387
ENSBTAG00000014218	DKK1	16.0515	-2.53455	0.719039	-3.52492	0.00042361	0.0354489
ENSBTAG00000003636	LIPA	5879.33	2.7141	0.769978	3.5249	0.000423635	0.0354489
ENSBTAG00000006505	S100A9	42.6768	4.36729	1.23802	3.52766	0.000419254	0.0354489
ENSBTAG00000015145	S100A11	374.811	1.78207	0.506102	3.52117	0.000429646	0.0357499
ENSBTAG00000018016	NUPR1	271.651	1.65529	0.470691	3.51671	0.000436926	0.0361526
ENSBTAG00000002596	VSTM1	206.498	3.41423	0.973678	3.50653	0.000453989	0.0373557
ENSBTAG00000008545	ATF3	187.918	1.87081	0.533936	3.50382	0.000458639	0.0374974
ENSBTAG00000038639	CXCL9	741.911	3.23179	0.922688	3.50258	0.000460774	0.0374974
ENSBTAG00000019708	ACSL6	374.557	3.048	0.872299	3.49422	0.000475456	0.0383503
ENSBTAG00000011266	ZBTB16	244.171	1.33146	0.381108	3.49367	0.000476434	0.0383503
ENSBTAG00000024492	LOC526769	66.6985	3.45153	0.988418	3.49198	0.00047946	0.0383853
ENSBTAG00000006738	GPR68	30.9312	-1.43248	0.411555	-3.48066	0.000500171	0.0398281
ENSBTAG00000001945	ARG2	57.3835	2.80593	0.80719	3.47617	0.00050863	0.0398651
ENSBTAG00000006859	ENSBTAG00000006859	86.7593	-1.22506	0.352168	-3.47861	0.000504017	0.0398651
ENSBTAG00000047502	FKBP5	3025.77	2.18401	0.628546	3.47471	0.000511402	0.0398651
ENSBTAG00000004416	NUDC	552.093	0.518458	0.149182	3.47534	0.000510198	0.0398651
ENSBTAG00000013492	PRKAG3	33.5158	2.38463	0.687596	3.46807	0.00052421	0.0406496
ENSBTAG00000016920	EOMES	56.3934	1.02435	0.295493	3.46658	0.00052713	0.0406631
ENSBTAG00000027051	PTAFR	770.13	2.53642	0.732817	3.46119	0.0005378	0.0412713
ENSBTAG00000000604	GPNMB	10574.2	5.74511	1.66058	3.4597	0.000540773	0.0412855
ENSBTAG00000044633	bta-mir-2469	32.0027	1.29331	0.374211	3.4561	0.000548044	0.0414137
ENSBTAG00000010587	SH3BGRL	831.563	0.784661	0.226954	3.45735	0.000545511	0.0414137
ENSBTAG00000002700	PLA2G2A	3875.51	-2.55328	0.739527	-3.45258	0.000555253	0.0415346
ENSBTAG00000014731	GAPDH	7611.49	0.823039	0.238359	3.45294	0.000554511	0.0415346
ENSBTAG00000003458	CDCA7	649.863	-1.81286	0.526171	-3.44539	0.000570245	0.0424417
ENSBTAG00000044010	EMB	268.315	-1.35339	0.393014	-3.44363	0.000573962	0.0425048
ENSBTAG00000003607	FAM20C	174.854	2.05959	0.599043	3.43814	0.000585725	0.0431527
ENSBTAG00000013769	PVRL3	836.043	-0.652944	0.189984	-3.43684	0.000588538	0.0431527
ENSBTAG00000007993	CORO1C	1406.65	0.823634	0.240255	3.42816	0.000607685	0.0443371
ENSBTAG00000035945	ENSBTAG00000035945	107.083	2.31091	0.674628	3.42545	0.000613775	0.0445619
ENSBTAG00000038025	ENSBTAG00000038025	2379.44	0.712698	0.208321	3.42115	0.000623561	0.0448328
ENSBTAG00000006659	TMEM116	156.996	-1.19018	0.347822	-3.42181	0.000622065	0.0448328
ENSBTAG00000002501	CUEDC2	174.397	0.647033	0.189873	3.40771	0.000655101	0.0466898
ENSBTAG00000012022	TBC1D2B	445.832	1.23866	0.363512	3.40746	0.000655694	0.0466898
ENSBTAG00000014872	CAPNS1	1230.87	0.624934	0.183904	3.39816	0.000678407	0.048076
ENSBTAG00000045877	TSC22D3	253.178	1.88346	0.554596	3.39609	0.000683569	0.0482111
ENSBTAG00000025101	ASGR2	49.1014	3.05664	0.900983	3.39256	0.000692415	0.0486036
ENSBTAG00000005871	MECOM	235.295	-1.18251	0.348776	-3.39046	0.000697757	0.0487476
ENSBTAG00000006354	HP	367.008	2.75798	0.813844	3.38884	0.000701899	0.0488067
ENSBTAG00000018223	CHI3L1	447.059	2.37062	0.700865	3.38242	0.000718494	0.0488985
ENSBTAG00000006812	FAM181B	14.751	2.46311	0.728047	3.38317	0.000716549	0.0488985
ENSBTAG00000003751	MACC1	96.7442	-2.51935	0.744572	-3.38363	0.000715356	0.0488985
ENSBTAG00000001644	MDN1	1799.27	-0.494653	0.146112	-3.38543	0.000710672	0.0488985
ENSBTAG00000003418	MSN	3383.23	0.975457	0.28843	3.38195	0.000719727	0.0488985
ENSBTAG00000001805	TWSG1	1126.64	0.784694	0.232638	3.37302	0.000743483	0.0502819
ENSBTAG00000018941	CPXM2	190.002	-1.54973	0.459897	-3.36974	0.000752394	0.0504829
ENSBTAG00000035975	SCIMP	93.7466	2.38378	0.707474	3.36942	0.000753272	0.0504829
ENSBTAG00000030168	MIF4GD	176.311	0.755752	0.224753	3.36259	0.000772147	0.0515147
ENSBTAG00000030529	FAM53C	717.89	0.410604	0.122207	3.35991	0.000779665	0.0515809
ENSBTAG00000012348	LRRC71	244.515	3.4136	1.01603	3.35976	0.000780104	0.0515809
ENSBTAG00000020869	DDC	188.383	-1.07456	0.319993	-3.35807	0.000784879	0.051666
ENSBTAG00000015996	GPC1	514.183	1.01322	0.302223	3.35257	0.000800651	0.052471
ENSBTAG00000034138	HEXB	292.443	3.2831	0.980764	3.34749	0.000815457	0.0532059
ENSBTAG00000009049	LOC507581	83.2556	0.878476	0.263042	3.33968	0.000838752	0.0544858
ENSBTAG00000014824	MMP14	1377.45	1.22878	0.368725	3.33253	0.000860616	0.0556619
ENSBTAG00000010992	CTSH	4947.79	2.93069	0.880109	3.32991	0.000868736	0.0557098
ENSBTAG00000010303	ICAM1	492.289	1.99236	0.59833	3.32987	0.000868878	0.0557098
ENSBTAG00000021035	CTSK	12465.5	4.87217	1.46431	3.32728	0.000876979	0.0559868
ENSBTAG00000004820	POLR2F	198.401	0.663801	0.199872	3.32114	0.000896508	0.0569879
ENSBTAG00000011932	PRG4	41.048	4.06391	1.22578	3.31537	0.000915217	0.0579286
ENSBTAG00000020087	CAMK2A	30.9832	3.40949	1.03014	3.30975	0.000933796	0.0583728
ENSBTAG00000014575	COL4A5	466.833	-1.11023	0.33545	-3.30967	0.00093406	0.0583728
ENSBTAG00000020705	PRSS12	30.0749	-1.60914	0.486146	-3.30999	0.000932981	0.0583728
ENSBTAG00000019953	CYBB	3637.33	2.61837	0.792154	3.30538	0.000948486	0.0590253
ENSBTAG00000012252	MOCOS	361.568	1.28437	0.389443	3.29796	0.000973913	0.0603541
ENSBTAG00000031998	CXCL16	1097.01	1.62242	0.492544	3.29395	0.000987894	0.0609654
ENSBTAG00000005116	FKBP15	1430.93	0.841978	0.255962	3.28947	0.00100378	0.0611809
ENSBTAG00000004383	FNBP1L	742.963	-0.458962	0.139478	-3.29056	0.000999883	0.0611809
ENSBTAG00000008061	RILPL1	250.169	1.10714	0.336568	3.28951	0.00100363	0.0611809
ENSBTAG00000002576	GLDN	19.6497	2.97945	0.907456	3.2833	0.00102601	0.0622795
ENSBTAG00000018704	BTG3	250.913	0.889394	0.271069	3.28107	0.00103416	0.062518
ENSBTAG00000018013	EMP3	233.952	0.830996	0.253566	3.27724	0.00104826	0.0628576
ENSBTAG00000016507	SERHL2	160.455	-1.34833	0.41132	-3.27806	0.00104522	0.0628576
ENSBTAG00000011184	FTH1	16014.8	2.32911	0.711735	3.27244	0.00106622	0.0634216
ENSBTAG00000048309	KIAA1024L	10.0607	-2.17792	0.665534	-3.27244	0.00106623	0.0634216
ENSBTAG00000006546	GSTA2	9.26585	-4.22135	1.29223	-3.26672	0.00108801	0.0641234
ENSBTAG00000018064	FAM221A	15.9259	-1.97258	0.603573	-3.26817	0.00108245	0.0641234
ENSBTAG00000018463	VIM	6356.74	1.99053	0.609481	3.26594	0.00109102	0.0641234
ENSBTAG00000016998	ARL11	203.251	3.49454	1.07092	3.26312	0.00110195	0.0645095
ENSBTAG00000005952	CEBPE	25.756	-2.49841	0.767372	-3.2558	0.00113072	0.0659335
ENSBTAG00000024756	DENND6B	162.258	-0.612441	0.188175	-3.25464	0.00113535	0.0659438
ENSBTAG00000001424	MSH6	1062.95	-0.569429	0.175064	-3.25269	0.00114319	0.06614
ENSBTAG00000015050	HCN2	97.4311	3.09576	0.952496	3.25015	0.00115344	0.066473
ENSBTAG00000009982	IGSF8	193.211	0.710021	0.218556	3.2487	0.00115935	0.0665551
ENSBTAG00000000312	GRINA	408.359	1.24106	0.382957	3.24073	0.00119222	0.0681777
ENSBTAG00000022058	ACACB	15.7732	-2.43871	0.753418	-3.23687	0.0012085	0.0688427
ENSBTAG00000013256	LGR5	29.8708	-2.52998	0.782421	-3.23353	0.0012227	0.0693178
ENSBTAG00000002816	SARM1	162.097	1.08695	0.336236	3.23271	0.0012262	0.0693178
ENSBTAG00000005517	NOP58	900.838	-0.596332	0.184561	-3.23108	0.00123322	0.069377
ENSBTAG00000020984	RAPGEF4	104.458	-1.05281	0.325916	-3.2303	0.00123662	0.069377
ENSBTAG00000009359	ENSBTAG00000009359	751.591	2.03378	0.631326	3.22144	0.00127548	0.0712871
ENSBTAG00000000988	BRCA2	447.369	-0.736609	0.228837	-3.21893	0.00128669	0.0716436
ENSBTAG00000002238	ARL2	151.702	0.953534	0.296506	3.21591	0.00130034	0.0721321
ENSBTAG00000001618	ALPK3	567.77	1.1091	0.345178	3.21313	0.00131299	0.0722051
ENSBTAG00000014232	GAL3ST1	24.1463	-3.36215	1.0469	-3.21152	0.00132033	0.0722051
ENSBTAG00000011614	PDE7A	527.305	-0.63675	0.198231	-3.21215	0.00131744	0.0722051
ENSBTAG00000017368	YBX1	4825.53	0.636086	0.198074	3.21135	0.00132115	0.0722051
ENSBTAG00000003836	ADAM19	791.02	0.678216	0.21142	3.2079	0.00133707	0.0727158
ENSBTAG00000046939	C9orf69	357.248	0.650777	0.202911	3.2072	0.00134032	0.0727158
ENSBTAG00000043579	ENSBTAG00000043579	18.9404	1.64834	0.514312	3.20494	0.0013509	0.0727571
ENSBTAG00000003837	RSPO1	71.5354	2.19765	0.685544	3.2057	0.00134732	0.0727571
ENSBTAG00000015059	MMP13	59.0095	3.86424	1.20744	3.20037	0.00137252	0.0736534
ENSBTAG00000014546	CLEC7A	396.782	2.8538	0.892795	3.19648	0.00139118	0.0739407
ENSBTAG00000003564	HPX	7.98116	-4.52044	1.41435	-3.19613	0.00139285	0.0739407
ENSBTAG00000003956	SGCA	111.717	2.99318	0.936029	3.19774	0.00138507	0.0739407
ENSBTAG00000005766	IL4I1	170.094	2.62409	0.825681	3.17809	0.00148249	0.0784187
ENSBTAG00000037726	PLCD1	673.251	-0.965712	0.30417	-3.17491	0.00149882	0.0790002
ENSBTAG00000046533	RAB31	316.203	0.905703	0.285382	3.17365	0.00150536	0.0790636
ENSBTAG00000004037	JUN	1239.87	1.1455	0.36164	3.16752	0.00153744	0.0798316
ENSBTAG00000011600	MAP3K8	284.375	0.765137	0.241427	3.16922	0.00152846	0.0798316
ENSBTAG00000013081	PSPH	141.808	1.18983	0.375725	3.16675	0.00154155	0.0798316
ENSBTAG00000006335	STAT6	1250.52	0.560802	0.177055	3.16739	0.00153814	0.0798316
ENSBTAG00000025258	LOC515676	167.83	3.68852	1.16537	3.1651	0.00155027	0.0800038
ENSBTAG00000005260	SPP1	154.638	3.03991	0.963774	3.15417	0.00160954	0.0827738
ENSBTAG00000004739	SLC18A2	60.8326	-1.84353	0.585851	-3.14675	0.00165093	0.0846089
ENSBTAG00000010328	KCNK17	50.7948	-1.62221	0.51582	-3.14492	0.00166135	0.084849
ENSBTAG00000017970	ZYX	1183.3	1.11916	0.356041	3.14336	0.0016702	0.0850082
ENSBTAG00000018546	LRBA	6469.51	-0.501116	0.159502	-3.14175	0.00167939	0.0851833
ENSBTAG00000007431	CEMIP	69.2115	1.74657	0.557585	3.13238	0.00173394	0.0867723
ENSBTAG00000002313	ITPR2	3964.99	-0.457664	0.146092	-3.13272	0.00173197	0.0867723
ENSBTAG00000011593	QKI	747.015	0.639171	0.204008	3.13306	0.00172992	0.0867723
ENSBTAG00000000496	SLC12A8	96.9788	-1.21234	0.38704	-3.13235	0.00173416	0.0867723
ENSBTAG00000007243	CFAP58	36.2811	-1.76839	0.565517	-3.12702	0.00176585	0.0868904
ENSBTAG00000043572	ENSBTAG00000043572	92.6664	1.1821	0.377813	3.1288	0.00175525	0.0868904
ENSBTAG00000019665	IL1RN	203.957	2.6516	0.847158	3.13	0.00174809	0.0868904
ENSBTAG00000009580	SH3BGRL3	1101.37	1.55314	0.496249	3.12976	0.00174948	0.0868904
ENSBTAG00000045754	SMIM1	80.7801	2.04447	0.653735	3.12737	0.00176377	0.0868904
ENSBTAG00000019567	IL21R	274.152	1.16807	0.374535	3.11871	0.00181643	0.0890834
ENSBTAG00000007312	CD209	175.47	1.20771	0.387486	3.11677	0.00182844	0.0893292
ENSBTAG00000019960	TM4SF18	75.9177	-1.51231	0.485393	-3.11563	0.0018355	0.0893292
ENSBTAG00000045550	TSPAN6	194.903	-0.958232	0.30762	-3.11499	0.00183954	0.0893292
ENSBTAG00000000454	TMEM106C	533.462	-0.795853	0.255747	-3.11188	0.00185899	0.089979
ENSBTAG00000012442	CTSB	7745.68	2.56498	0.82536	3.10771	0.00188541	0.0909602
ENSBTAG00000010242	LAMP1	2400.74	1.56339	0.503386	3.10575	0.00189795	0.0909728
ENSBTAG00000006482	PTCD3	549.021	-0.602453	0.19394	-3.10639	0.00189389	0.0909728
ENSBTAG00000014555	CASS4	165.694	-1.33242	0.429385	-3.10309	0.00191513	0.0915
ENSBTAG00000026400	ENSBTAG00000026400	174.432	-2.74076	0.883723	-3.10137	0.00192625	0.0917352
ENSBTAG00000008497	RGS14	317.16	-0.616275	0.198836	-3.09941	0.00193907	0.0920499
ENSBTAG00000012849	COL4A1	2387.05	0.903346	0.291632	3.09755	0.00195128	0.0923334
ENSBTAG00000022120	FGB	33.0317	-2.81406	0.90953	-3.09397	0.00197495	0.0925665
ENSBTAG00000000765	PNLIPRP2	58.3345	-2.54892	0.823649	-3.09466	0.00197036	0.0925665
ENSBTAG00000014401	SORBS3	469.19	0.981903	0.317211	3.09543	0.0019653	0.0925665
ENSBTAG00000002296	TMEM173	231.978	0.89098	0.288633	3.08689	0.0020226	0.0945008
ENSBTAG00000010352	KCNK16	9.33564	-2.18274	0.708952	-3.07883	0.00207818	0.0967923
ENSBTAG00000012994	LOX	117.631	1.41286	0.459372	3.07563	0.00210056	0.0975279
ENSBTAG00000045822	C15H11orf96	192.813	1.38261	0.449852	3.07347	0.00211587	0.0975752
ENSBTAG00000026067	SH2D1A	101.925	0.982586	0.319695	3.07351	0.00211554	0.0975752
ENSBTAG00000020451	USP1	983.914	-0.462005	0.150358	-3.0727	0.00212134	0.0975752
ENSBTAG00000016236	SLC12A6	737.865	-0.604363	0.196759	-3.07159	0.00212921	0.097634
ENSBTAG00000021506	ARL6IP5	991.808	0.934601	0.305012	3.06415	0.0021829	0.0989349
ENSBTAG00000027321	CCDC18	365.896	-0.871233	0.284328	-3.06418	0.00218265	0.0989349
ENSBTAG00000012208	BOLA	624.581	1.96613	0.642268	3.06124	0.00220424	0.0989349
ENSBTAG00000015582	HMOX1	518.691	1.67832	0.548313	3.06088	0.00220689	0.0989349
ENSBTAG00000000819	RFX3	162.263	-0.575419	0.18799	-3.0609	0.00220676	0.0989349
ENSBTAG00000024957	SNCA	154.458	-1.02594	0.335241	-3.06032	0.00221102	0.0989349
ENSBTAG00000012082	TNFRSF12A	25.3229	1.5755	0.514791	3.06048	0.00220985	0.0989349
ENSBTAG00000019782	TPI1	2341.86	0.574706	0.187604	3.06339	0.00218841	0.0989349
ENSBTAG00000017350	PCLO	243.065	-1.35646	0.4438	-3.05647	0.00223959	0.0999113
ENSBTAG00000013562	SKP2	196.473	-0.793341	0.259657	-3.05534	0.00224806	0.0999188
ENSBTAG00000017233	ENSBTAG00000017233	968.163	-1.34171	0.439234	-3.05465	0.00225325	0.0999188

## Sheet: Table S3c_ILLN DE Genes
Table S3c: Significantly differentiall expressed genes in ileum lymph node tissue
gene	Gene Sym3	baseMean	log2FoldChange	lfcSE	stat	pvalue	padj
ENSBTAG00000020247	ADCYAP1R1	204.952	-1.15008	0.178744	-6.43423	1.24e-10	1.81e-06
ENSBTAG00000039041	CD163L1	475.054	-2.18061	0.349176	-6.245	4.24e-10	3.09e-06
ENSBTAG00000008401	PFKFB3	1418.17	1.35922	0.228532	5.9476	2.72e-09	1.32e-05
ENSBTAG00000037578	LOC540321, mast cell protease 2	36.6495	-4.54151	0.786063	-5.77754	7.58e-09	1.84e-05
ENSBTAG00000047996	IFITM10	54.2114	-2.02093	0.348593	-5.79741	6.73e-09	1.84e-05
ENSBTAG00000001829	SLC17A9	232.997	1.26444	0.218098	5.79756	6.73e-09	1.84e-05
ENSBTAG00000037811	CCL2	519.218	-2.35973	0.415951	-5.67309	1.4e-08	2.92e-05
ENSBTAG00000048030	ENSBTAG00000048030	233.877	2.50353	0.447385	5.59591	2.19e-08	4e-05
ENSBTAG00000027033	ENSBTAG00000027033	23.9668	-4.79121	0.90934	-5.26889	1.37e-07	0.000222178
ENSBTAG00000005596	IGFBP2	34.3834	3.3095	0.633147	5.22706	1.72e-07	0.000231838
ENSBTAG00000006223	THEMIS2	740.271	1.11571	0.213572	5.22406	1.75e-07	0.000231838
ENSBTAG00000006256	PTPRO	79.2753	1.39151	0.267244	5.20689	1.92e-07	0.000233144
ENSBTAG00000026119	LOC616039	35.5265	-4.1055	0.79362	-5.17313	2.3e-07	0.000257995
ENSBTAG00000000816	PRDM1	1057.2	0.916819	0.178251	5.14341	2.7e-07	0.000270244
ENSBTAG00000017328	PTI	230.279	-3.87735	0.754698	-5.13762	2.78e-07	0.000270244
ENSBTAG00000009451	JDP2	310.827	1.0808	0.216314	4.99642	5.84e-07	0.00050053
ENSBTAG00000013923	QPCT	52.7106	-2.49347	0.497919	-5.00779	5.51e-07	0.00050053
ENSBTAG00000032481	DAPL1	125.645	-1.96979	0.405301	-4.86006	1.17e-06	0.000949804
ENSBTAG00000015008	CPA3	45.9754	-3.08712	0.64455	-4.78957	1.67e-06	0.00122242
ENSBTAG00000014172	FGD2	895.803	1.16314	0.243251	4.78163	1.74e-06	0.00122242
ENSBTAG00000004574	UGT8	77.1915	-2.1056	0.440599	-4.77896	1.76e-06	0.00122242
ENSBTAG00000010155	LOC504773, Regakine-1	4553.15	1.36119	0.28669	4.74795	2.05e-06	0.00135104
ENSBTAG00000016512	TTC21B	851.15	-0.745308	0.157224	-4.74041	2.13e-06	0.00135104
ENSBTAG00000002092	PI16	31.9464	-3.79254	0.82936	-4.57285	4.81e-06	0.0029207
ENSBTAG00000004869	CXADR	260.473	1.9229	0.422575	4.55045	5.35e-06	0.00305284
ENSBTAG00000013901	PTDSS1	1106.71	0.57604	0.126693	4.54675	5.45e-06	0.00305284
ENSBTAG00000017508	CYSLTR2	79.2773	-1.53606	0.342384	-4.48638	7.24e-06	0.00390903
ENSBTAG00000016341	RGS5	206.65	-1.50928	0.337978	-4.46562	7.98e-06	0.00415413
ENSBTAG00000047529	ENSBTAG00000047529	5610.02	2.3285	0.527658	4.4129	1.02e-05	0.00496967
ENSBTAG00000013849	RGS13	55.4316	-2.81954	0.639036	-4.41218	1.02e-05	0.00496967
ENSBTAG00000038067	MT1A	24.7554	4.35847	1.00136	4.35256	1.35e-05	0.00594062
ENSBTAG00000004013	FGF7	58.9325	-1.93243	0.443745	-4.35481	1.33e-05	0.00594062
ENSBTAG00000011178	IL17RB	75.8238	-2.27397	0.521067	-4.36408	1.28e-05	0.00594062
ENSBTAG00000002580	MYH14	42.7805	2.36389	0.551999	4.28242	1.85e-05	0.0079216
ENSBTAG00000020620	RGS2	97.8912	1.67357	0.393261	4.25563	2.08e-05	0.00843632
ENSBTAG00000013957	GALNT3	306.663	-1.19251	0.280144	-4.25676	2.07e-05	0.00843632
ENSBTAG00000024918	BIRC3	5179.76	-0.664249	0.157709	-4.21186	2.53e-05	0.00945676
ENSBTAG00000015032	CD14	1528.78	1.92429	0.457144	4.20939	2.56e-05	0.00945676
ENSBTAG00000002773	CD300LF	270.794	1.57526	0.374504	4.20625	2.6e-05	0.00945676
ENSBTAG00000014322	FAM234B	199.338	1.20814	0.287184	4.20685	2.59e-05	0.00945676
ENSBTAG00000010610	DDIT4L	46.8586	-3.23912	0.771355	-4.19925	2.68e-05	0.00951589
ENSBTAG00000031447	PRSS45	17.6579	-2.45311	0.585192	-4.19197	2.77e-05	0.00959284
ENSBTAG00000003289	LOC616364	79.2807	2.68217	0.64072	4.18619	2.84e-05	0.00961135
ENSBTAG00000002317	PTN	103.244	-2.76337	0.663946	-4.16205	3.15e-05	0.0104436
ENSBTAG00000007644	GNG7	370.634	1.34621	0.323882	4.15649	3.23e-05	0.010463
ENSBTAG00000018119	AOAH	1144.6	1.10551	0.267613	4.13101	3.61e-05	0.0114391
ENSBTAG00000017452	RCAN3	410.293	-1.32031	0.320695	-4.11702	3.84e-05	0.0118969
ENSBTAG00000018016	NUPR1	280.631	1.50712	0.368203	4.09319	4.25e-05	0.0129144
ENSBTAG00000017843	CD40LG	281.179	-1.26535	0.310103	-4.0804	4.5e-05	0.0133674
ENSBTAG00000021326	CCL20	41.9936	-2.09417	0.516207	-4.05685	4.97e-05	0.0142089
ENSBTAG00000010496	STAG3	258.069	-2.01752	0.496999	-4.0594	4.92e-05	0.0142089
ENSBTAG00000040392	MGC139164	2953.82	-1.01338	0.251488	-4.02954	5.59e-05	0.0156575
ENSBTAG00000002922	GAB4	267.316	1.22432	0.304381	4.02232	5.76e-05	0.0158411
ENSBTAG00000013860	GADD45A	268.865	1.27997	0.319937	4.0007	6.32e-05	0.0170394
ENSBTAG00000000015	FOXRED2	123.269	1.26452	0.319406	3.95896	7.53e-05	0.0197283
ENSBTAG00000000306	ITK	2692.21	-0.948775	0.240015	-3.95298	7.72e-05	0.0197283
ENSBTAG00000013792	UBALD2	215.016	1.06395	0.268992	3.95531	7.64e-05	0.0197283
ENSBTAG00000019297	GFRA1	229.314	-1.38184	0.350251	-3.94529	7.97e-05	0.0200205
ENSBTAG00000015228	CD74	21736.3	1.07041	0.271713	3.93948	8.17e-05	0.0201637
ENSBTAG00000005934	TTYH3	326.236	1.31985	0.335505	3.93393	8.36e-05	0.0202919
ENSBTAG00000020997	GPR15	343.36	-1.84045	0.469113	-3.92325	8.74e-05	0.0208655
ENSBTAG00000002691	ELMOD1	9.7424	-3.35654	0.856597	-3.91846	8.91e-05	0.0209411
ENSBTAG00000010135	TMEM189	179.131	1.11231	0.28537	3.8978	9.71e-05	0.0224478
ENSBTAG00000015615	THEMIS	975.894	-1.39371	0.358314	-3.88964	0.000100395	0.022854
ENSBTAG00000045836	ENSBTAG00000045836	23.1013	2.06448	0.531714	3.8827	0.000103305	0.0231546
ENSBTAG00000020679	CNTN1	101.789	-1.77438	0.458035	-3.8739	0.000107107	0.023643
ENSBTAG00000008717	SERPINE2	384.426	-1.01571	0.262647	-3.86721	0.000110086	0.0239379
ENSBTAG00000003820	GRAMD1A	626.283	0.677778	0.17597	3.85167	0.000117317	0.0247709
ENSBTAG00000025062	MAGEE2	37.3361	-1.37821	0.357782	-3.85209	0.000117116	0.0247709
ENSBTAG00000019036	ARHGAP28	98.5208	-1.51297	0.393947	-3.84054	0.000122764	0.025328
ENSBTAG00000003408	ENSBTAG00000003408	7763.75	2.13941	0.557253	3.83921	0.000123432	0.025328
ENSBTAG00000013653	NFE2L1	1912.37	0.509851	0.133031	3.83258	0.000126804	0.0256585
ENSBTAG00000004662	SLC16A12	16.4074	-2.51287	0.662668	-3.79206	0.000149406	0.0298177
ENSBTAG00000011936	ATP8B4	455.806	-1.05042	0.277328	-3.78763	0.000152093	0.0299438
ENSBTAG00000013569	CD38	1415.79	0.550312	0.146408	3.75875	0.000170761	0.0331709
ENSBTAG00000000888	SPTA1	27.9195	-3.18683	0.849288	-3.75236	0.000175181	0.0335817
ENSBTAG00000011981	MYBL1	216.556	-1.44221	0.386201	-3.73435	0.000188201	0.0356091
ENSBTAG00000022028	DERL3	367.822	1.48844	0.399455	3.72618	0.000194403	0.036311
ENSBTAG00000008172	EGLN3	368.315	1.2128	0.326709	3.71216	0.000205495	0.037897
ENSBTAG00000000682	RAPGEF6	5387.91	-0.823719	0.223278	-3.68921	0.000224948	0.0387958
ENSBTAG00000038981	LOC518134	1155.24	1.0545	0.285318	3.69588	0.000219123	0.0387958
ENSBTAG00000002781	GCNT4	112.361	-1.6174	0.4386	-3.68764	0.000226347	0.0387958
ENSBTAG00000047632	IGHE	874.176	4.03509	1.09232	3.69404	0.000220716	0.0387958
ENSBTAG00000030493	RERGL	23.5992	-2.35524	0.638272	-3.69002	0.000224234	0.0387958
ENSBTAG00000012966	SCRN3	244.65	-1.0348	0.280447	-3.68985	0.00022439	0.0387958
ENSBTAG00000020865	PELI1	1472.5	-0.744396	0.202499	-3.67605	0.000236872	0.0401278
ENSBTAG00000000163	DDIT4	854.286	1.5853	0.433493	3.65704	0.000255145	0.0408726
ENSBTAG00000038565	LOC786717, TCRA18	10.315	-3.21279	0.876988	-3.66343	0.000248856	0.0408726
ENSBTAG00000004322	FOS	153.868	-2.35566	0.643055	-3.66323	0.000249057	0.0408726
ENSBTAG00000043960	MTHFD2L	61.8015	-1.59388	0.435858	-3.65689	0.000255296	0.0408726
ENSBTAG00000014668	NAGK	442.004	0.875933	0.239386	3.65908	0.000253122	0.0408726
ENSBTAG00000010322	HYOU1	838.554	0.765526	0.209546	3.65326	0.00025893	0.0410039
ENSBTAG00000003506	STEAP2	122.285	-1.59241	0.436952	-3.64435	0.000268065	0.0419939
ENSBTAG00000017411	AK5	11.1283	-3.01336	0.830553	-3.62814	0.000285466	0.0438313
ENSBTAG00000000566	CCDC14	361.048	-0.699964	0.193351	-3.62017	0.000294406	0.0438313
ENSBTAG00000031160	ENSBTAG00000031160	24047.8	1.82506	0.504729	3.61591	0.000299292	0.0438313
ENSBTAG00000046996	EPN1	387.922	0.704889	0.195153	3.61199	0.000303862	0.0438313
ENSBTAG00000043989	EYA3	1117.05	0.653877	0.180289	3.62682	0.000286932	0.0438313
ENSBTAG00000015582	HMOX1	1933.91	1.65994	0.458227	3.62252	0.000291744	0.0438313
ENSBTAG00000009165	LPIN3	105.958	1.24617	0.344771	3.61448	0.000300949	0.0438313
ENSBTAG00000007693	SLC45A3	22.4057	-2.53294	0.701006	-3.61329	0.000302332	0.0438313
ENSBTAG00000016571	FAM234A	67.5494	1.09763	0.304562	3.60396	0.000313404	0.0443299
ENSBTAG00000001447	HRH1	11.4419	-2.12757	0.590109	-3.60538	0.000311695	0.0443299
ENSBTAG00000039426	DPEP2	80.3802	1.44733	0.402326	3.59741	0.000321407	0.0449929
ENSBTAG00000001803	FHL5	16.8634	-2.27751	0.634668	-3.58851	0.000332571	0.0449929
ENSBTAG00000003840	GUCY1B3	1805.74	-1.00519	0.280076	-3.589	0.00033195	0.0449929
ENSBTAG00000045767	LAT2	848.529	0.641986	0.178624	3.59407	0.000325552	0.0449929
ENSBTAG00000038337	MZB1	906.661	1.85104	0.515931	3.58776	0.000333533	0.0449929
ENSBTAG00000000983	ABCC8	17.7201	-1.90911	0.53283	-3.58296	0.000339719	0.0451836
ENSBTAG00000008353	CDKN1A	210.748	1.39382	0.389391	3.5795	0.00034425	0.0451836
ENSBTAG00000002985	KCNMB1	35.5721	-1.70712	0.476903	-3.5796	0.000344121	0.0451836
ENSBTAG00000012962	SARS	2929.29	0.82459	0.230805	3.57267	0.000353354	0.0459645
ENSBTAG00000022715	DMBT1	2668.18	1.25675	0.352262	3.56765	0.000360203	0.0460333
ENSBTAG00000035183	DEFB10, BNBD10	108.409	-3.24504	0.909355	-3.56851	0.000359019	0.0460333
ENSBTAG00000009266	CD226	441.839	-1.0719	0.300766	-3.56391	0.00036537	0.0462876
ENSBTAG00000004407	KCNK2	152.942	1.49937	0.421692	3.55561	0.000377109	0.0470339
ENSBTAG00000019588	LA-DQB	8267.06	0.901078	0.253455	3.55518	0.000377718	0.0470339
ENSBTAG00000018019	BCL11B	605.229	-0.950586	0.269037	-3.53329	0.000410423	0.0502474
ENSBTAG00000018186	PDXK	410.65	1.48824	0.421009	3.53494	0.000407865	0.0502474
ENSBTAG00000016520	TPSB1	33.6497	-3.4669	0.982889	-3.52725	0.000419896	0.0509788
ENSBTAG00000016388	SLCO4A1	140.643	2.41723	0.686152	3.52288	0.000426888	0.0513994
ENSBTAG00000036418	bta-mir-223	7.96144	-5.93415	1.68708	-3.5174	0.000435798	0.0520229
ENSBTAG00000020957	FZD5	155.096	1.69502	0.482756	3.51113	0.000446203	0.0520229
ENSBTAG00000013541	LMO3	21.1643	-2.32051	0.660918	-3.51104	0.000446349	0.0520229
ENSBTAG00000026676	SDC3	534.351	1.32209	0.376143	3.51486	0.000439978	0.0520229
ENSBTAG00000022514	CD5L	6606.41	1.26815	0.36167	3.50638	0.000454251	0.0525236
ENSBTAG00000001219	ENSBTAG00000001219	9692.89	1.78416	0.509682	3.50053	0.000464331	0.0532664
ENSBTAG00000040390	EBF2	17.5589	-2.90541	0.831972	-3.49219	0.000479071	0.054528
ENSBTAG00000023736	CDC42EP3	114.716	-0.847328	0.243164	-3.48459	0.00049289	0.0555738
ENSBTAG00000027051	PTAFR	1331.21	1.12324	0.322496	3.48297	0.000495888	0.0555738
ENSBTAG00000046584	ENSBTAG00000046584	179.373	1.96694	0.567264	3.46741	0.000525501	0.0582147
ENSBTAG00000020294	PTPN6	2181.81	0.811254	0.234032	3.46642	0.000527444	0.0582147
ENSBTAG00000010161	CCL21	2962.07	-1.8148	0.525036	-3.45652	0.000547195	0.0594932
ENSBTAG00000007280	ENSBTAG00000007280	92.1468	1.71431	0.495836	3.45742	0.000545377	0.0594932
ENSBTAG00000019669	CD163	8677.58	1.9073	0.553927	3.44323	0.000574817	0.0620334
ENSBTAG00000021107	STXBP5	852.249	-0.600211	0.17458	-3.43804	0.000585951	0.06277
ENSBTAG00000007256	DYRK2	701.09	-0.759854	0.221644	-3.42825	0.000607476	0.0646008
ENSBTAG00000034609	ENSBTAG00000034609	751.57	-0.971527	0.283553	-3.42626	0.000611959	0.064606
ENSBTAG00000021997	ITSN1	877.6	0.860752	0.251829	3.418	0.000630823	0.0656955
ENSBTAG00000010368	TPST2	686.269	0.815977	0.238743	3.4178	0.000631297	0.0656955
ENSBTAG00000018445	GRIN3A	22.4595	-2.83432	0.830901	-3.41113	0.000646931	0.0663743
ENSBTAG00000024715	PTPRJ	1310.83	0.863492	0.253123	3.41135	0.000646415	0.0663743
ENSBTAG00000047690	ENSBTAG00000047690	35.8337	-1.29826	0.381368	-3.40422	0.00066354	0.0676022
ENSBTAG00000007484	ACADS	269.546	0.818223	0.240825	3.39759	0.00067982	0.0679177
ENSBTAG00000013606	ENSBTAG00000013606	252.038	0.876182	0.257908	3.39727	0.000680622	0.0679177
ENSBTAG00000010677	LIMCH1	91.4814	-1.3487	0.396697	-3.39982	0.000674297	0.0679177
ENSBTAG00000006452	CD3D	1648.22	-0.821107	0.24201	-3.39287	0.000691654	0.068549
ENSBTAG00000006534	GTPBP8	166.779	-0.832978	0.245772	-3.38923	0.000700879	0.068994
ENSBTAG00000047502	FKBP5	4790.66	1.93882	0.576364	3.36388	0.00076854	0.0751467
ENSBTAG00000021922	SMAP2	1994	0.721767	0.215095	3.35558	0.000791999	0.0764148
ENSBTAG00000006139	TRPM4	226.849	1.19536	0.356207	3.35579	0.000791388	0.0764148
ENSBTAG00000037768	MMP3	30.8639	-2.96113	0.883533	-3.35146	0.000803867	0.076546
ENSBTAG00000046076	ENSBTAG00000046076	4952.03	2.01889	0.602113	3.35302	0.000799362	0.076546
ENSBTAG00000016053	ARSA	220.981	1.03193	0.308667	3.34317	0.000828284	0.0777225
ENSBTAG00000011913	CKAP4	375.806	1.32118	0.395055	3.3443	0.000824904	0.0777225
ENSBTAG00000047449	LOC104968634	179.691	1.96433	0.588109	3.34007	0.000837561	0.0777225
ENSBTAG00000006977	PLP1	29.6977	-1.60008	0.478921	-3.341	0.000834765	0.0777225
ENSBTAG00000040432	CLDN3	19.4417	2.54618	0.763378	3.33541	0.00085174	0.0784439
ENSBTAG00000007325	TPSB2	9.73366	-3.27101	0.981111	-3.33399	0.000856104	0.0784439
ENSBTAG00000013292	SIDT1	1099.65	-1.53017	0.460139	-3.32546	0.000882742	0.0803792
ENSBTAG00000008665	DIXDC1	571.08	-0.688193	0.207061	-3.32363	0.000888552	0.0804056
ENSBTAG00000009418	FAM131B	12.2337	-2.03178	0.612907	-3.31499	0.000916459	0.0824191
ENSBTAG00000004315	HDLBP	1833.75	0.770829	0.232809	3.31099	0.000929655	0.0830929
ENSBTAG00000014156	AMN1	797.849	-0.825674	0.249979	-3.30297	0.000956651	0.0840934
ENSBTAG00000009911	HDC	11.84	-3.03045	0.917615	-3.30253	0.000958165	0.0840934
ENSBTAG00000002964	TXLNB	34.3041	2.22912	0.674561	3.30455	0.000951307	0.0840934
ENSBTAG00000008793	RNASE1	47.8629	-1.61453	0.489513	-3.29824	0.000972932	0.0848016
ENSBTAG00000002939	FURIN	436.888	0.891548	0.270427	3.29682	0.000977875	0.0848016
ENSBTAG00000003553	ZFP36L2	788.719	0.661755	0.200929	3.29349	0.000989535	0.085305
ENSBTAG00000006844	LEF1	1718.17	-1.39507	0.42518	-3.28112	0.00103394	0.088609
ENSBTAG00000014831	PPP1R3C	110.27	-1.40507	0.428448	-3.27943	0.00104016	0.0886202
ENSBTAG00000021325	SLC19A3	9.42184	-2.21036	0.674717	-3.27597	0.00105298	0.0891911
ENSBTAG00000034222	CAB39L	506.96	0.62728	0.192136	3.26477	0.00109552	0.0896666
ENSBTAG00000018367	CD6	522.268	-0.809759	0.247526	-3.27141	0.00107014	0.0896666
ENSBTAG00000037539	VCAM1	5179.17	-1.09577	0.335162	-3.26937	0.00107786	0.0896666
ENSBTAG00000047121	ENSBTAG00000047121	1714.41	2.15783	0.660805	3.26545	0.00109289	0.0896666
ENSBTAG00000021437	GPR174	1736.93	-0.807264	0.247065	-3.26742	0.00108534	0.0896666
ENSBTAG00000012239	SLC37A3	1130.28	-0.830374	0.25389	-3.2706	0.00107318	0.0896666
ENSBTAG00000046699	STAT4	449.291	-1.12738	0.345738	-3.26081	0.00111096	0.0904218
ENSBTAG00000001911	PCDH11X	8.25535	-3.53626	1.08668	-3.25419	0.00113717	0.0916129
ENSBTAG00000019329	LYL1	181.405	1.27709	0.392859	3.25076	0.00115098	0.0916129
ENSBTAG00000043972	SLC24A2	28.555	-1.56342	0.48116	-3.24927	0.00115703	0.0916129
ENSBTAG00000001968	TTC14	2008.2	-0.464499	0.142811	-3.25255	0.00114376	0.0916129
ENSBTAG00000017035	USF2	653.75	0.606892	0.186722	3.25024	0.00115306	0.0916129
ENSBTAG00000023659	MT1	230.935	2.00103	0.616806	3.24418	0.00117788	0.0927598
ENSBTAG00000008607	ARID3A	195.018	1.10163	0.341684	3.22411	0.00126363	0.0984482
ENSBTAG00000000356	CCDC137	230.362	0.652358	0.202308	3.22458	0.00126158	0.0984482
ENSBTAG00000046322	ENSBTAG00000046322	251.111	2.40166	0.745512	3.2215	0.00127524	0.098824

## Sheet: Table S3d_JELN DE Genes
Table S3d: Significantly differentiall expressed genes in jejunum lymph node tissue
gene	Gene Sym3	baseMean	log2FoldChange	lfcSE	stat	pvalue	padj
ENSBTAG00000037578	ENSBTAG00000037578	39.3234	-4.92888	0.685824	-7.18681	6.63e-13	1e-08
ENSBTAG00000014322	FAM234B	207.4	1.40932	0.199058	7.07994	1.44e-12	1.09e-08
ENSBTAG00000016512	TTC21B	846.739	-0.86489	0.130117	-6.64701	2.99e-11	1.51e-07
ENSBTAG00000002576	GLDN	35.8415	3.48043	0.567306	6.13501	8.52e-10	3.22e-06
ENSBTAG00000027033	ENSBTAG00000027033	54.6901	-4.80365	0.811027	-5.92292	3.16e-09	7.98e-06
ENSBTAG00000043989	EYA3	1182.02	0.971656	0.163411	5.94607	2.75e-09	7.98e-06
ENSBTAG00000010135	TMEM189	192.443	1.26374	0.217695	5.80508	6.43e-09	1.39e-05
ENSBTAG00000012595	HRSP12	551.475	1.5378	0.279321	5.50549	3.68e-08	6.97e-05
ENSBTAG00000021107	STXBP5	851.368	-0.749258	0.138245	-5.41978	5.97e-08	0.000100364
ENSBTAG00000008793	RNASE1	30.4298	-2.77185	0.517381	-5.35747	8.44e-08	0.00011914
ENSBTAG00000026119	LOC616039	39.8595	-3.48426	0.650917	-5.35285	8.66e-08	0.00011914
ENSBTAG00000020247	ADCYAP1R1	210.539	-1.73262	0.328498	-5.27438	1.33e-07	0.000144554
ENSBTAG00000019069	SYNGR2	831.954	0.735603	0.13893	5.29479	1.19e-07	0.000144554
ENSBTAG00000020054	TNFRSF21	873.824	0.704339	0.133557	5.27371	1.34e-07	0.000144554
ENSBTAG00000008401	PFKFB3	1643.69	1.47966	0.285131	5.18941	2.11e-07	0.000203574
ENSBTAG00000001282	RALGAPA1	2074.8	-0.562467	0.108465	-5.18572	2.15e-07	0.000203574
ENSBTAG00000002249	NAALADL1	91.6116	-4.46905	0.864682	-5.16843	2.36e-07	0.000210203
ENSBTAG00000013204	ATP13A3	5031.57	1.02841	0.20029	5.13457	2.83e-07	0.000237805
ENSBTAG00000011754	LAMTOR2	395.485	0.852954	0.169528	5.03136	4.87e-07	0.000387997
ENSBTAG00000001822	SNX10	1534.34	2.61494	0.542514	4.82005	1.44e-06	0.00108627
ENSBTAG00000017665	DHRS4	148.417	1.50715	0.315893	4.77108	1.83e-06	0.00123417
ENSBTAG00000001233	MPZL3	409.851	-0.750694	0.157333	-4.77138	1.83e-06	0.00123417
ENSBTAG00000004574	UGT8	80.7683	-2.46933	0.518068	-4.76642	1.88e-06	0.00123417
ENSBTAG00000013901	PTDSS1	1154.98	0.738521	0.156381	4.72256	2.33e-06	0.00146885
ENSBTAG00000007325	TPSB2	12.68	-3.63392	0.779335	-4.66285	3.12e-06	0.00188824
ENSBTAG00000043329	SNORA49	43.9473	-1.3979	0.301432	-4.63751	3.53e-06	0.00205298
ENSBTAG00000019872	PIK3AP1	1667.4	0.572336	0.124236	4.60685	4.09e-06	0.00224678
ENSBTAG00000002953	TXN	1053.65	1.26317	0.274397	4.60342	4.16e-06	0.00224678
ENSBTAG00000007115	GSR	392.075	1.20367	0.262838	4.57951	4.66e-06	0.00243274
ENSBTAG00000004184	WDSUB1	182.687	0.805041	0.17664	4.55753	5.18e-06	0.00261162
ENSBTAG00000015008	CPA3	51.8803	-2.57219	0.56888	-4.52149	6.14e-06	0.00293463
ENSBTAG00000039630	TMED2	803.741	0.579647	0.12826	4.51932	6.2e-06	0.00293463
ENSBTAG00000010155	ENSBTAG00000010155	3297.53	1.53124	0.340233	4.50055	6.78e-06	0.0031089
ENSBTAG00000025101	ASGR2	62.8848	3.48186	0.781663	4.45442	8.41e-06	0.00354133
ENSBTAG00000000015	FOXRED2	121.162	1.26156	0.283606	4.44828	8.66e-06	0.00354133
ENSBTAG00000018349	IFI30	798.998	1.74853	0.392775	4.45173	8.52e-06	0.00354133
ENSBTAG00000011600	MAP3K8	832.416	0.879628	0.197315	4.45799	8.27e-06	0.00354133
ENSBTAG00000008809	PTBP2	308.836	-0.674543	0.152129	-4.43403	9.25e-06	0.00368424
ENSBTAG00000013215	MREG	294.454	3.27661	0.740932	4.42228	9.77e-06	0.00379057
ENSBTAG00000006256	PTPRO	65.7922	1.93233	0.438026	4.41146	1.03e-05	0.00388545
ENSBTAG00000025258	LOC515676	150.453	4.186	0.955984	4.37873	1.19e-05	0.00420214
ENSBTAG00000010590	FAM118A	260.515	-0.734539	0.167414	-4.38756	1.15e-05	0.00420214
ENSBTAG00000017143	PDIA4	1440.2	0.807597	0.184266	4.38278	1.17e-05	0.00420214
ENSBTAG00000018445	GRIN3A	21.6416	-4.83546	1.10862	-4.3617	1.29e-05	0.00432077
ENSBTAG00000008525	LRIG2	838.004	-0.549387	0.126066	-4.35792	1.31e-05	0.00432077
ENSBTAG00000016363	TFG	632.765	0.476292	0.109152	4.36356	1.28e-05	0.00432077
ENSBTAG00000013760	COL4A6	54.3701	-2.23337	0.517631	-4.3146	1.6e-05	0.00443432
ENSBTAG00000010610	DDIT4L	17.7568	-2.70225	0.625748	-4.31844	1.57e-05	0.00443432
ENSBTAG00000030302	EDF1	498.102	0.582235	0.134817	4.31869	1.57e-05	0.00443432
ENSBTAG00000006342	ATP1, ATPIF1, ATPIP, IP	272.592	0.856352	0.198556	4.31291	1.61e-05	0.00443432
ENSBTAG00000016520	TPSB1	29.0527	-3.03187	0.700932	-4.32549	1.52e-05	0.00443432
ENSBTAG00000015955	ERGIC1	491.59	0.962609	0.221487	4.34613	1.39e-05	0.00443432
ENSBTAG00000007932	HCK	979.462	1.38452	0.319636	4.33154	1.48e-05	0.00443432
ENSBTAG00000019472	NR3C1	1404.34	-0.536446	0.123916	-4.32911	1.5e-05	0.00443432
ENSBTAG00000045683	PCDHGA5	73.7574	-1.18755	0.274127	-4.3321	1.48e-05	0.00443432
ENSBTAG00000008004	NCF2	1183.6	1.52439	0.356622	4.27453	1.92e-05	0.00517734
ENSBTAG00000015553	SCAI	244.741	-0.646721	0.15318	-4.22196	2.42e-05	0.00643169
ENSBTAG00000037811	CCL2	515.114	-2.39675	0.568776	-4.21388	2.51e-05	0.00655108
ENSBTAG00000019373	CAPRIN2	261.206	-0.944981	0.224866	-4.20242	2.64e-05	0.00666212
ENSBTAG00000013730	CD5	1474.58	-1.12111	0.266638	-4.2046	2.62e-05	0.00666212
ENSBTAG00000021678	SLC31A1	969.14	1.23111	0.294501	4.18031	2.91e-05	0.00722401
ENSBTAG00000015032	CD14	1568.09	2.53473	0.608027	4.16877	3.06e-05	0.0072866
ENSBTAG00000010322	HYOU1	735.328	0.609692	0.146191	4.17053	3.04e-05	0.0072866
ENSBTAG00000013579	SARAF	1180.4	0.574456	0.137845	4.16741	3.08e-05	0.0072866
ENSBTAG00000012962	SARS	2741.48	0.983469	0.236986	4.14991	3.33e-05	0.00774567
ENSBTAG00000007256	DYRK2	813.805	-0.803831	0.195306	-4.11575	3.86e-05	0.00885115
ENSBTAG00000047591	C6orf141	37.7367	2.05172	0.500338	4.10067	4.12e-05	0.00922106
ENSBTAG00000030667	CCDC114	38.092	-1.44781	0.353176	-4.09939	4.14e-05	0.00922106
ENSBTAG00000019750	TMEM106B	407.407	-0.669601	0.16393	-4.08467	4.41e-05	0.00968313
ENSBTAG00000043572	ENSBTAG00000043572	149.456	3.26167	0.799935	4.07742	4.55e-05	0.00984747
ENSBTAG00000020645	GNAI2	2808.3	0.579797	0.142433	4.07066	4.69e-05	0.00999489
ENSBTAG00000001546	MGAT1	925.388	0.621829	0.153288	4.05661	4.98e-05	0.0104679
ENSBTAG00000005718	PLIN2	1130.1	1.53404	0.379663	4.04053	5.33e-05	0.0110585
ENSBTAG00000008008	TLR2	393.247	1.50011	0.372343	4.02883	5.61e-05	0.0114662
ENSBTAG00000009109	CASD1	671.199	-0.522896	0.130029	-4.02137	5.79e-05	0.0116779
ENSBTAG00000008931	CREG1	4068.48	2.42465	0.60414	4.01339	5.99e-05	0.0117662
ENSBTAG00000020294	PTPN6	2263.8	0.891086	0.221867	4.01631	5.91e-05	0.0117662
ENSBTAG00000009888	DRAM2	1111.59	0.722565	0.1803	4.00757	6.13e-05	0.0117746
ENSBTAG00000014261	TARS	2385.87	0.79502	0.1984	4.00717	6.15e-05	0.0117746
ENSBTAG00000012995	MCUB	307.347	0.867284	0.216882	3.99887	6.36e-05	0.0120424
ENSBTAG00000021864	TXNDC17	122.561	1.41977	0.35537	3.9952	6.46e-05	0.0120798
ENSBTAG00000001752	FUCA2	689.267	0.686496	0.172177	3.98715	6.69e-05	0.0123444
ENSBTAG00000010850	SERTAD4	14.8292	-2.27653	0.571727	-3.98186	6.84e-05	0.0124705
ENSBTAG00000013411	ENSBTAG00000013411	2982.1	1.06254	0.268304	3.96019	7.49e-05	0.0134954
ENSBTAG00000036016	FAM111B	614.704	0.873585	0.221442	3.94498	7.98e-05	0.0139838
ENSBTAG00000003305	NCF1	408.888	1.35156	0.342839	3.94225	8.07e-05	0.0139838
ENSBTAG00000009584	PPP6R3	2977.89	-0.313794	0.0795041	-3.9469	7.92e-05	0.0139838
ENSBTAG00000017328	PTI	231.648	-3.45463	0.876687	-3.94055	8.13e-05	0.0139838
ENSBTAG00000012939	DTNBP1	322.301	0.718501	0.182734	3.93194	8.43e-05	0.0143312
ENSBTAG00000033326	DPEP1	20.9257	-5.01786	1.28196	-3.91422	9.07e-05	0.0144516
ENSBTAG00000004322	FOS	224.409	-2.75428	0.702766	-3.9192	8.88e-05	0.0144516
ENSBTAG00000006534	GTPBP8	173.837	-0.8339	0.212483	-3.92455	8.69e-05	0.0144516
ENSBTAG00000011178	IL17RB	110.398	-2.56493	0.654931	-3.91634	8.99e-05	0.0144516
ENSBTAG00000005666	LRRC20	338.968	-1.53855	0.392676	-3.91811	8.92e-05	0.0144516
ENSBTAG00000006045	P4HB	3513.6	0.804348	0.205492	3.91425	9.07e-05	0.0144516
ENSBTAG00000016662	CPS1	196.787	3.50045	0.897939	3.89832	9.69e-05	0.0148103
ENSBTAG00000020614	PRKCE	395.009	-0.908002	0.232889	-3.89886	9.66e-05	0.0148103
ENSBTAG00000019870	SLC14A1	17.2115	-3.05739	0.783348	-3.90298	9.5e-05	0.0148103
ENSBTAG00000012112	SLC7A6	2318.07	-0.537022	0.137591	-3.90303	9.5e-05	0.0148103
ENSBTAG00000006982	RAB5C	960.737	0.656191	0.168631	3.89128	9.97e-05	0.0150943
ENSBTAG00000010508	BLVRB	343.095	1.36709	0.352922	3.87364	0.000107224	0.0160575
ENSBTAG00000047008	ENSBTAG00000047008	151.985	2.39403	0.618386	3.87142	0.000108203	0.0160575
ENSBTAG00000015251	ALG13	170.71	-0.995152	0.257279	-3.86799	0.000109735	0.0160584
ENSBTAG00000009844	CYR61	216.888	-3.73211	0.965995	-3.86349	0.00011178	0.0160584
ENSBTAG00000000195	LOC528802	252.276	-0.532205	0.13777	-3.863	0.000112005	0.0160584
ENSBTAG00000018165	FAM65B	3310.11	-0.977722	0.253163	-3.86202	0.000112453	0.0160584
ENSBTAG00000007531	NCF4	348.093	1.58351	0.410346	3.85897	0.000113865	0.0161082
ENSBTAG00000019053	MAP9	114.195	-1.08271	0.282854	-3.8278	0.000129295	0.0181217
ENSBTAG00000008747	DCXR	196.534	0.950962	0.248992	3.81925	0.000133858	0.018589
ENSBTAG00000009905	NFYA	344.836	-0.51508	0.135	-3.81542	0.000135952	0.0187083
ENSBTAG00000016568	LUC7L	1184.77	-0.399329	0.104766	-3.81163	0.000138051	0.0187904
ENSBTAG00000042322	SNORA71	59.3242	-1.72047	0.451697	-3.8089	0.000139584	0.0187904
ENSBTAG00000021709	SPI1	476.322	1.44818	0.38033	3.80769	0.000140273	0.0187904
ENSBTAG00000018704	BTG3	331.44	1.12518	0.296317	3.79723	0.000146322	0.0194288
ENSBTAG00000045971	ENSBTAG00000045971	684.72	0.570822	0.150548	3.79162	0.000149665	0.0196999
ENSBTAG00000003326	NAIP	2452.38	1.26182	0.333121	3.78788	0.000151941	0.0198269
ENSBTAG00000016906	CYP27B1	61.6717	4.38986	1.16215	3.77736	0.0001585	0.0205061
ENSBTAG00000019952	ARMC8	833.438	-0.462227	0.122932	-3.76003	0.000169896	0.0216111
ENSBTAG00000006396	GPI	1410.28	0.941835	0.250479	3.76013	0.000169824	0.0216111
ENSBTAG00000013606	ENSBTAG00000013606	221.355	0.943136	0.251439	3.75096	0.00017616	0.0220375
ENSBTAG00000001968	TTC14	1949.48	-0.404616	0.107837	-3.75212	0.000175344	0.0220375
ENSBTAG00000025496	SORD	40.0445	1.17565	0.314287	3.7407	0.000183512	0.022769
ENSBTAG00000000133	CD68	2904.98	2.66085	0.713782	3.72782	0.000193144	0.0237693
ENSBTAG00000008607	ARID3A	190.799	1.06423	0.285883	3.72259	0.000197189	0.0240713
ENSBTAG00000016149	C9	71.3539	3.45105	0.931799	3.70364	0.000212526	0.0243427
ENSBTAG00000004339	LOC508153	677.203	0.724389	0.195543	3.7045	0.00021181	0.0243427
ENSBTAG00000038732	ENSBTAG00000038732	12.6157	-1.98423	0.536177	-3.7007	0.000215002	0.0243427
ENSBTAG00000015050	HCN2	66.9927	2.7903	0.754109	3.70013	0.000215493	0.0243427
ENSBTAG00000015582	HMOX1	1566.1	2.13495	0.576117	3.70576	0.000210756	0.0243427
ENSBTAG00000015988	MYH11	1180.32	-1.45191	0.390985	-3.71346	0.000204444	0.0243427
ENSBTAG00000000888	SPTA1	33.6917	-3.63427	0.981746	-3.70184	0.000214042	0.0243427
ENSBTAG00000038992	STK11IP	503.659	0.762961	0.205807	3.70716	0.000209593	0.0243427
ENSBTAG00000010336	TALDO1	1211.97	1.22662	0.330498	3.71143	0.000206096	0.0243427
ENSBTAG00000019782	TPI1	1558.31	0.791429	0.213548	3.70609	0.00021048	0.0243427
ENSBTAG00000003726	MTMR9	313.703	-0.474919	0.129199	-3.67587	0.000237043	0.0265787
ENSBTAG00000001803	FHL5	14.4194	-2.3417	0.640351	-3.6569	0.000255282	0.0274653
ENSBTAG00000001037	MAP4K2	1207.02	-0.662587	0.180977	-3.66116	0.00025108	0.0274653
ENSBTAG00000000212	NADK	1743.05	1.1557	0.315827	3.65929	0.000252918	0.0274653
ENSBTAG00000018761	SLC35F6	463.812	1.14934	0.314061	3.65962	0.000252594	0.0274653
ENSBTAG00000003958	TMEM220	63.9134	1.48552	0.406285	3.65635	0.000255837	0.0274653
ENSBTAG00000013113	VDAC1	794.553	1.15472	0.3152	3.66346	0.000248829	0.0274653
ENSBTAG00000003151	DNAJB11	282.392	0.604269	0.1654	3.65337	0.000258822	0.02759
ENSBTAG00000018851	MYCBP2	12969.9	-0.473202	0.129656	-3.64966	0.000262585	0.0277954
ENSBTAG00000020449	ETFB	470.213	0.606505	0.166308	3.64687	0.000265449	0.0279035
ENSBTAG00000014156	AMN1	787.625	-0.982481	0.269954	-3.63944	0.000273236	0.0281359
ENSBTAG00000001394	TMED9	1119.04	0.401106	0.110192	3.64007	0.000272561	0.0281359
ENSBTAG00000020620	RGS2	79.5692	2.1309	0.585441	3.63983	0.000272821	0.0281359
ENSBTAG00000021087	UBR1	2696.28	-0.292599	0.0805067	-3.63447	0.000278551	0.0284893
ENSBTAG00000018054	FABP1	26.3181	5.98459	1.65212	3.62237	0.000291916	0.0295013
ENSBTAG00000027937	PrP	1089.07	1.08826	0.300458	3.62199	0.000292343	0.0295013
ENSBTAG00000013653	NFE2L1	1878.42	0.413253	0.114259	3.6168	0.000298268	0.0298999
ENSBTAG00000000943	ZNF286A	320.636	-0.744992	0.206411	-3.60926	0.000307069	0.0305796
ENSBTAG00000023997	VAMP8	307.04	0.87919	0.24422	3.59999	0.000318226	0.0314836
ENSBTAG00000003746	SCP2	1746.54	0.354931	0.0992625	3.57568	0.000349318	0.0343353
ENSBTAG00000046838	ENSBTAG00000046838	19.3253	-2.09189	0.585363	-3.57366	0.000352019	0.0343775
ENSBTAG00000021751	RASEF	87.6305	-1.5978	0.448078	-3.5659	0.000362603	0.0350864
ENSBTAG00000001829	SLC17A9	232.914	1.56394	0.438698	3.56496	0.000363914	0.0350864
ENSBTAG00000024715	PTPRJ	1290.85	1.1835	0.333133	3.55264	0.000381384	0.0365284
ENSBTAG00000005869	SENP6	2685.88	-0.485467	0.136711	-3.55105	0.000383697	0.0365284
ENSBTAG00000014731	GAPDH	5800.75	0.75447	0.212902	3.54374	0.000394488	0.037321
ENSBTAG00000013046	MPP1	861.379	1.46947	0.415629	3.53553	0.000406964	0.0381977
ENSBTAG00000017655	PALMD	39.5477	-1.314	0.371952	-3.53271	0.000411325	0.0381977
ENSBTAG00000020459	TIMELESS	594.064	1.14497	0.324007	3.53378	0.000409657	0.0381977
ENSBTAG00000016902	SGTB	33.1159	-1.83568	0.521735	-3.51842	0.00043413	0.0400697
ENSBTAG00000014083	AMIGO1	96.1043	-1.03511	0.294408	-3.51589	0.000438279	0.0402074
ENSBTAG00000018101	AHCY	4699.37	1.17244	0.3341	3.50926	0.000449355	0.0409752
ENSBTAG00000013300	KCNMA1	79.1045	3.6756	1.04873	3.5048	0.000456946	0.0414179
ENSBTAG00000020106	AP2M1	1789.03	0.613466	0.175402	3.49748	0.00046968	0.041764
ENSBTAG00000010114	ARMCX5	629.509	-0.495582	0.141714	-3.49706	0.000470414	0.041764
ENSBTAG00000006697	RICTOR	3111.53	-0.332964	0.0951853	-3.49806	0.000468662	0.041764
ENSBTAG00000009210	ZBTB44	1424.36	-0.389101	0.11129	-3.49628	0.0004718	0.041764
ENSBTAG00000000032	ABI3	290.824	1.02296	0.293165	3.48937	0.000484163	0.0419293
ENSBTAG00000012185	CLEC4E	358.47	4.57156	1.31008	3.48952	0.000483892	0.0419293
ENSBTAG00000010673	EFNA4	10.0144	-2.21942	0.635948	-3.48993	0.000483139	0.0419293
ENSBTAG00000033365	METTL24	11.5638	-2.64328	0.757595	-3.48905	0.000484747	0.0419293
ENSBTAG00000010944	LRRC49	30.2841	-1.23559	0.354575	-3.48472	0.000492657	0.0423713
ENSBTAG00000006085	DDOST	920.863	0.542999	0.156127	3.47794	0.000505281	0.0427287
ENSBTAG00000013492	PRKAG3	4.02125	5.19099	1.49189	3.47947	0.000502398	0.0427287
ENSBTAG00000033345	STAR	52.4881	5.67181	1.63013	3.47935	0.000502625	0.0427287
ENSBTAG00000011936	ATP8B4	459.732	-0.953887	0.274571	-3.4741	0.000512575	0.0431047
ENSBTAG00000003895	CYBA	826.469	0.698916	0.201893	3.46181	0.000536548	0.044381
ENSBTAG00000047707	ENSBTAG00000047707	557.102	0.502571	0.145169	3.46197	0.000536241	0.044381
ENSBTAG00000042600	SNORD94	235.853	-0.935552	0.270084	-3.46393	0.00053234	0.044381
ENSBTAG00000016704	SLC37A2	493.638	1.52544	0.44143	3.45567	0.00054892	0.0451576
ENSBTAG00000003289	LOC616364	64.6747	2.41592	0.699705	3.45277	0.000554863	0.0453998
ENSBTAG00000024595	HECA	890.707	-0.430837	0.125027	-3.44595	0.000569063	0.0463113
ENSBTAG00000002703	ATP6V1A	2072.66	0.905175	0.263033	3.4413	0.000578916	0.0463653
ENSBTAG00000011349	CDH24	42.7109	-1.10917	0.322212	-3.44235	0.000576692	0.0463653
ENSBTAG00000006470	TTBK2	487.354	-0.386595	0.112264	-3.44363	0.000573955	0.0463653
ENSBTAG00000000067	SDF2L1	87.1828	1.12473	0.327043	3.43908	0.000583695	0.046372
ENSBTAG00000017162	STK39	161.498	-1.08259	0.314852	-3.43842	0.000585126	0.046372
ENSBTAG00000019953	CYBB	5307.79	1.82113	0.530267	3.43437	0.000593935	0.0466249
ENSBTAG00000030517	ENSBTAG00000030517	11.6248	3.85516	1.1226	3.43412	0.000594477	0.0466249
ENSBTAG00000001257	AGTPBP1	258.661	-0.509465	0.148615	-3.4281	0.000607825	0.047426
ENSBTAG00000021325	SLC19A3	9.44879	-2.38962	0.697694	-3.42503	0.000614721	0.0477181
ENSBTAG00000002015	RPS6KA6	759.634	-0.857209	0.250428	-3.42297	0.000619402	0.0478361
ENSBTAG00000000983	ABCC8	22.4538	-2.63074	0.769673	-3.418	0.000630838	0.048268
ENSBTAG00000009087	GNG10	637.336	0.852732	0.2495	3.41777	0.000631372	0.048268
ENSBTAG00000013918	ADGRL3	94.5899	-2.00681	0.587442	-3.41618	0.000635068	0.0483066
ENSBTAG00000004295	NDUFA8	220.576	0.796452	0.233509	3.41079	0.000647742	0.0487805
ENSBTAG00000018471	SSR3	803.55	0.569978	0.16711	3.4108	0.000647719	0.0487805
ENSBTAG00000040388	EBF2	7.71429	-3.77275	1.10676	-3.40882	0.000652441	0.0488911
ENSBTAG00000025494	PAQR8	222.396	1.00599	0.295494	3.40443	0.000663026	0.0494395
ENSBTAG00000021240	DCSTAMP	68.8992	7.43117	2.1848	3.4013	0.000670663	0.0497638
ENSBTAG00000019892	HAS2	26.8358	-1.36304	0.401047	-3.3987	0.000677064	0.0499937
ENSBTAG00000008314	SDHB	904.277	0.920015	0.272189	3.38006	0.00072469	0.0529934
ENSBTAG00000046699	STAT4	491.919	-1.21993	0.360839	-3.3808	0.000722749	0.0529934
ENSBTAG00000008353	CDKN1A	462.318	2.65156	0.785659	3.37495	0.000738302	0.0532897
ENSBTAG00000010458	LOC613822	319.896	1.37989	0.408908	3.37457	0.000739303	0.0532897
ENSBTAG00000047502	FKBP5	5190.11	2.12305	0.628775	3.37649	0.000734173	0.0532897
ENSBTAG00000008497	RGS14	851.502	-0.676231	0.200768	-3.36823	0.000756526	0.0540166
ENSBTAG00000020403	ZMYM2	2048.88	-0.518007	0.153746	-3.36923	0.000753781	0.0540166
ENSBTAG00000046979	LGMN	4325.13	1.25484	0.372968	3.36446	0.00076693	0.0545024
ENSBTAG00000007228	CBX7	163.013	-0.575466	0.171227	-3.36084	0.000777049	0.0546716
ENSBTAG00000004660	SPATS2	511.336	0.845882	0.251865	3.35847	0.000783758	0.0546716
ENSBTAG00000015520	SLC11A1	516.651	3.8898	1.15813	3.35871	0.000783085	0.0546716
ENSBTAG00000004680	SLC13A5	166.247	4.28286	1.27384	3.36217	0.000773333	0.0546716
ENSBTAG00000018119	AOAH	1164.51	1.27971	0.381365	3.35561	0.000791898	0.054735
ENSBTAG00000026842	ZRANB3	575.739	-0.408157	0.121616	-3.35613	0.000790424	0.054735
ENSBTAG00000004118	ALAS1	737.44	0.999115	0.298174	3.35078	0.000805838	0.0554453
ENSBTAG00000027875	CCDC141	41.5407	1.60384	0.479501	3.3448	0.000823414	0.0561442
ENSBTAG00000018910	WDR6	636.602	-0.422461	0.126266	-3.34579	0.000820482	0.0561442
ENSBTAG00000014546	CLEC7A	568.593	2.28573	0.684244	3.34052	0.000836215	0.0562242
ENSBTAG00000043579	ENSBTAG00000043579	29.8329	3.42579	1.02479	3.34293	0.000828977	0.0562242
ENSBTAG00000015072	FZD8	53.4172	-2.16648	0.648722	-3.33961	0.000838965	0.0562242
ENSBTAG00000004767	SYK	2101.18	1.44727	0.433387	3.33945	0.000839445	0.0562242
ENSBTAG00000013792	UBALD2	193.718	0.695478	0.208619	3.33372	0.000856918	0.0568911
ENSBTAG00000002493	VPS35	1956.51	0.401419	0.120391	3.33428	0.000855205	0.0568911
ENSBTAG00000019229	TMEM144	146.902	1.44357	0.433993	3.32626	0.000880202	0.0581817
ENSBTAG00000017357	CLCA4	115.75	-3.84079	1.15588	-3.32284	0.000891054	0.0584409
ENSBTAG00000027962	ENSBTAG00000027962	32.7547	1.87035	0.563327	3.32019	0.000899565	0.0584409
ENSBTAG00000031020	ENSBTAG00000031020	1261.46	1.1765	0.354197	3.3216	0.000895019	0.0584409
ENSBTAG00000038235	NOD1	308.614	2.29688	0.691584	3.32119	0.000896358	0.0584409
ENSBTAG00000013996	SH3BP2	236.954	1.18176	0.356466	3.31521	0.000915752	0.0592382
ENSBTAG00000009359	Ferritin	791.651	2.06685	0.623709	3.31381	0.000920341	0.0592817
ENSBTAG00000018579	DOK1	452.868	0.512683	0.154822	3.31144	0.000928183	0.0595335
ENSBTAG00000004492	SWT1	791.096	-0.306757	0.0927728	-3.30653	0.000944579	0.0603295
ENSBTAG00000013493	BNIP2	750.978	0.421807	0.127732	3.30229	0.000958988	0.0606249
ENSBTAG00000016097	CACNA1F	23.8784	2.79404	0.84626	3.30164	0.00096122	0.0606249
ENSBTAG00000039520	SIRPB1	332.791	2.13234	0.645522	3.30328	0.000955606	0.0606249
ENSBTAG00000000566	CCDC14	373.619	-0.649796	0.197345	-3.29268	0.000992366	0.0618166
ENSBTAG00000039196	LOC510860	877.897	0.815656	0.247681	3.29317	0.000990642	0.0618166
ENSBTAG00000004736	GRB2	932.07	0.473774	0.143789	3.29492	0.000984488	0.0618166
ENSBTAG00000005925	SLC10A2	6.49545	-5.65448	1.71826	-3.29081	0.000998992	0.0619744
ENSBTAG00000009178	STXBP2	536.093	0.540764	0.164458	3.28815	0.00100847	0.0623071
ENSBTAG00000016236	SLC12A6	1466.16	-0.507311	0.154737	-3.27854	0.00104344	0.0642057
ENSBTAG00000016158	ACAN	4.95572	-4.48639	1.36937	-3.27625	0.00105197	0.0644684
ENSBTAG00000009737	LTC4S	20.3535	-1.93053	0.589849	-3.27292	0.00106443	0.0648205
ENSBTAG00000031797	MANF	447.409	0.793968	0.242705	3.27133	0.00107042	0.0648205
ENSBTAG00000000271	MNS1	40.2047	1.31637	0.402401	3.27129	0.00107056	0.0648205
ENSBTAG00000002323	USP28	503.636	-0.516178	0.157916	-3.2687	0.00108043	0.0649509
ENSBTAG00000019488	USP6NL	409.273	0.546924	0.167333	3.26847	0.0010813	0.0649509
ENSBTAG00000021819	IFNAR1	1982.55	0.386965	0.118556	3.26399	0.00109855	0.0654924
ENSBTAG00000039711	ZFP62	354.244	-0.516562	0.158266	-3.26388	0.00109897	0.0654924
ENSBTAG00000012295	NKD1	15.1013	-1.75451	0.538219	-3.25984	0.00111474	0.0661717
ENSBTAG00000000099	CERS2	1192.4	0.905585	0.278275	3.25428	0.0011368	0.066956
ENSBTAG00000032521	PLEKHH2	315.831	-1.07938	0.331631	-3.25477	0.00113483	0.066956
ENSBTAG00000018739	RPAP2	614.361	-0.439806	0.135297	-3.25066	0.00115137	0.0675517
ENSBTAG00000003001	LAMTOR1	396.667	1.08678	0.335133	3.24282	0.00118354	0.0691706
ENSBTAG00000025200	ASIC2	4.46966	-4.33092	1.33694	-3.23943	0.0011977	0.0695701
ENSBTAG00000017401	TBK1	806.127	0.325259	0.10042	3.23898	0.00119956	0.0695701
ENSBTAG00000002580	MYH14	45.8853	1.38207	0.426871	3.23767	0.00120509	0.0696241
ENSBTAG00000015829	ENPP5	331.525	2.46111	0.761292	3.23281	0.00122577	0.0702824
ENSBTAG00000047001	ENSBTAG00000047001	23.705	-2.4785	0.766511	-3.23348	0.00122291	0.0702824
ENSBTAG00000022027	DDT	167.885	0.749783	0.232077	3.23076	0.00123463	0.0705233
ENSBTAG00000005483	ESYT2	1330.64	-0.450845	0.139719	-3.2268	0.00125183	0.0712369
ENSBTAG00000019025	NDUFA11	174.965	0.997378	0.309591	3.22159	0.00127479	0.072002
ENSBTAG00000017096	ERICH1	156.941	-0.621015	0.192732	-3.22216	0.00127226	0.072002
ENSBTAG00000020456	AGPAT3	396.074	0.778508	0.241977	3.21728	0.00129411	0.0722842
ENSBTAG00000014238	ATP6V1E1	913.814	0.899179	0.279349	3.21884	0.0012871	0.0722842
ENSBTAG00000045998	MAGEL2	7.53241	-2.413	0.749932	-3.21763	0.00129254	0.0722842
ENSBTAG00000013860	GADD45A	307.153	2.10432	0.654362	3.21583	0.00130067	0.0723832
ENSBTAG00000004013	FGF7	67.7327	-1.9818	0.616533	-3.21443	0.00130703	0.0724707
ENSBTAG00000015235	HMCN1	468.897	-0.965069	0.301101	-3.20514	0.00134998	0.0743544
ENSBTAG00000016513	ZNF331	176.121	-0.601562	0.187697	-3.20496	0.00135083	0.0743544
ENSBTAG00000018189	ENSBTAG00000018189	698.654	4.11158	1.28473	3.20034	0.00137264	0.0751323
ENSBTAG00000008683	LDHA	1306.52	1.30729	0.408543	3.19987	0.00137489	0.0751323
ENSBTAG00000003894	NDRG4	24.4193	-1.70362	0.532833	-3.19729	0.00138723	0.0755344
ENSBTAG00000032148	TMEM117	31.9773	-1.11564	0.349202	-3.19482	0.00139918	0.0759119
ENSBTAG00000013340	BAX	104.71	0.849947	0.266895	3.18457	0.00144968	0.0772672
ENSBTAG00000002319	HMCN2	61.9032	-1.7433	0.546822	-3.18805	0.00143237	0.0772672
ENSBTAG00000003636	LIPA	7591.38	1.88683	0.591921	3.18764	0.00143438	0.0772672
ENSBTAG00000012030	TTLL1	269.652	0.864383	0.271399	3.18492	0.00144796	0.0772672
ENSBTAG00000005240	ZNF605	305.753	-0.602558	0.189109	-3.1863	0.00144103	0.0772672
ENSBTAG00000000559	PLTP	648.815	2.84269	0.893006	3.18328	0.00145617	0.0773407
ENSBTAG00000006007	SH3GL1	552.026	0.566213	0.17809	3.17937	0.00147598	0.0775761
ENSBTAG00000005433	SSUH2	4.50261	-3.25703	1.02406	-3.18052	0.00147013	0.0775761
ENSBTAG00000015769	VSIG4	1128.82	1.97386	0.620801	3.17953	0.00147513	0.0775761
ENSBTAG00000018003	ARHGEF25	73.9616	-1.36854	0.431698	-3.17014	0.00152365	0.0790547
ENSBTAG00000013496	CPM	1193.78	2.99397	0.944505	3.16988	0.001525	0.0790547
ENSBTAG00000009786	SCIN	1871.98	3.07994	0.971265	3.17107	0.00151881	0.0790547
ENSBTAG00000002127	TCP11L2	1189.86	-0.610382	0.192396	-3.17253	0.00151116	0.0790547
ENSBTAG00000008993	DDX26B	392.616	-0.484607	0.15329	-3.16137	0.00157031	0.0795014
ENSBTAG00000038430	Ferritin;	97.7975	2.20286	0.695678	3.16649	0.00154292	0.0795014
ENSBTAG00000004011	GALK2	532.142	0.481939	0.152415	3.16202	0.0015668	0.0795014
ENSBTAG00000021955	NPC2	3634.59	1.2744	0.403003	3.16226	0.00156551	0.0795014
ENSBTAG00000002651	PKP2	43.0402	-0.989304	0.312937	-3.16135	0.00157038	0.0795014
ENSBTAG00000039122	PLA2G5	224.782	3.07326	0.971805	3.16243	0.00156459	0.0795014
ENSBTAG00000003758	TKT	1354.44	1.02626	0.324403	3.16353	0.00155867	0.0795014
ENSBTAG00000017549	KITLG	96.6274	-1.34797	0.426867	-3.15783	0.00158947	0.0801996
ENSBTAG00000020238	RIMS1	8.40141	-3.15014	0.998999	-3.1533	0.00161438	0.0810818
ENSBTAG00000002964	TXLNB	51.3821	2.78971	0.884863	3.1527	0.00161767	0.0810818
ENSBTAG00000019669	CD163	7378.4	2.34175	0.743966	3.14765	0.00164587	0.0816118
ENSBTAG00000004371	CS	1670.24	0.75524	0.239919	3.1479	0.00164446	0.0816118
ENSBTAG00000023659	MT1	155.86	2.1539	0.684439	3.14695	0.00164981	0.0816118
ENSBTAG00000004597	PIM2	636.698	-0.821917	0.261028	-3.14877	0.00163957	0.0816118
ENSBTAG00000020968	MPC2	264.116	1.11952	0.356209	3.14287	0.00167297	0.0822202
ENSBTAG00000015221	PCCB	299.393	0.777868	0.247441	3.14365	0.00166854	0.0822202
ENSBTAG00000000851	CYP20A1	477.137	0.818671	0.261036	3.13623	0.00171132	0.0825897
ENSBTAG00000007888	EFR3B	36.5788	1.10905	0.353422	3.13803	0.0017009	0.0825897
ENSBTAG00000013423	GLRX5	128.072	0.857874	0.273549	3.1361	0.00171213	0.0825897
ENSBTAG00000005871	MECOM	46.0309	-1.44398	0.460468	-3.13591	0.00171323	0.0825897
ENSBTAG00000008619	SAMD8	215.534	-0.456101	0.145348	-3.138	0.00170105	0.0825897
ENSBTAG00000016298	TM9SF3	3048.33	0.397572	0.126736	3.13701	0.00170679	0.0825897
ENSBTAG00000007450	C2	572.352	1.95374	0.623507	3.13347	0.00172751	0.0829227
ENSBTAG00000010531	CYP1B1	124.85	-3.78781	1.20906	-3.13286	0.00173109	0.0829227
ENSBTAG00000010069	EGR1	249.593	-2.13188	0.681027	-3.13039	0.00174574	0.0833603
ENSBTAG00000045883	ENSBTAG00000045883	7.3955	-2.56382	0.819295	-3.1293	0.00175224	0.0834076
ENSBTAG00000013753	DDRGK1	292.95	0.594891	0.19037	3.12493	0.00177849	0.0843919
ENSBTAG00000013387	CHMP4B	293.594	0.526108	0.168778	3.11716	0.00182603	0.0860925
ENSBTAG00000022396	ENSBTAG00000022396	63.5326	3.22251	1.03408	3.11629	0.00183139	0.0860925
ENSBTAG00000006881	SLC35B1	309.125	0.52988	0.16995	3.11787	0.00182166	0.0860925
ENSBTAG00000011772	PPP1R12B	373.014	-0.883602	0.283689	-3.11468	0.00184144	0.0862968
ENSBTAG00000027684	FOLR2	647.917	1.22574	0.393684	3.11352	0.0018487	0.0863696
ENSBTAG00000039815	ZBTB6	254.956	-0.442375	0.142468	-3.10507	0.00190232	0.0886011
ENSBTAG00000010632	FABP6	79.5765	-3.76816	1.21489	-3.10165	0.00192444	0.0888119
ENSBTAG00000012314	LDLR	563.667	-2.02114	0.651538	-3.10211	0.00192147	0.0888119
ENSBTAG00000016627	WASF1	5.10356	-3.08949	0.995928	-3.10212	0.00192142	0.0888119
ENSBTAG00000013343	FTL	10398.7	2.222	0.716684	3.10039	0.00193268	0.0889207
ENSBTAG00000021035	CTSK	8823.47	2.99186	0.965675	3.09821	0.00194695	0.0893059
ENSBTAG00000025146	ENSBTAG00000025146	145.117	-0.635125	0.205122	-3.09633	0.00195933	0.0896024
ENSBTAG00000007923	LAMTOR3	763.602	0.601002	0.194231	3.09426	0.00197303	0.0899571
ENSBTAG00000000604	GPNMB	12470.5	2.732	0.883842	3.09105	0.00199452	0.0906639
ENSBTAG00000012742	SLC22A18	65.0201	2.64768	0.857262	3.08853	0.0020115	0.0908898
ENSBTAG00000005386	SLC2A2	20.4509	4.07902	1.32055	3.08888	0.00200915	0.0908898
ENSBTAG00000013282	NECAP2	1017.78	0.391086	0.126895	3.08198	0.00205632	0.0926383
ENSBTAG00000038045	FLT3LG	229.792	-0.705517	0.229139	-3.07899	0.00207701	0.0932928
ENSBTAG00000036418	bta-mir-223	5.8216	-5.50582	1.79098	-3.0742	0.00211068	0.0945247
ENSBTAG00000019741	C3AR1	976.483	1.37321	0.446827	3.07326	0.00211737	0.0945447
ENSBTAG00000017267	COX5A	808.106	1.14709	0.373543	3.07084	0.00213459	0.0947545
ENSBTAG00000047801	CRELD2	186.426	0.820425	0.267097	3.07163	0.00212891	0.0947545
ENSBTAG00000003572	F11	13.3157	2.43768	0.794374	3.06868	0.00215009	0.0948861
ENSBTAG00000001269	TMEM165	296.836	0.616013	0.200686	3.06953	0.00214394	0.0948861
ENSBTAG00000005115	SLC31A2	681.667	3.0181	0.984458	3.06575	0.00217127	0.0955421
ENSBTAG00000040504	TRAV16	10.1334	-1.82295	0.594934	-3.06412	0.00218313	0.0957857
ENSBTAG00000001447	HRH1	14.4374	-1.42388	0.464973	-3.06227	0.00219663	0.0960994
ENSBTAG00000015114	CALR	5270.47	0.607509	0.198599	3.05897	0.00222096	0.0968838
ENSBTAG00000017038	HPS4	453.05	1.58326	0.518078	3.05604	0.00224284	0.097557
ENSBTAG00000017716	BEGAIN	22.1395	-1.16742	0.38224	-3.05415	0.00225698	0.0976526
ENSBTAG00000005857	SLC6A1	11.5995	-2.40524	0.787564	-3.05402	0.00225794	0.0976526
ENSBTAG00000012451	ENSBTAG00000012451	2530.24	0.860379	0.282101	3.04989	0.00228924	0.0984437
ENSBTAG00000014215	CCDC86	216.254	1.13787	0.372996	3.05062	0.00228373	0.0984437
ENSBTAG00000021975	PATJ	199.012	-1.44895	0.475289	-3.04857	0.00229933	0.0985978
ENSBTAG00000048012	ENSBTAG00000048012	14.9928	-1.76245	0.578425	-3.04698	0.0023115	0.0987328
ENSBTAG00000018049	MKNK2	788.433	0.398771	0.130919	3.04594	0.00231955	0.0987328
ENSBTAG00000007922	RNF24	21.5692	-1.12936	0.370816	-3.04562	0.00232205	0.0987328
ENSBTAG00000002781	GCNT4	93.2621	-1.54136	0.506316	-3.04426	0.00233255	0.0989015
ENSBTAG00000011822	C1orf228	5.00033	-3.05688	1.00458	-3.04295	0.0023427	0.0990544
ENSBTAG00000034138	HEXB	424.618	3.1847	1.04786	3.03925	0.00237168	0.0997224
ENSBTAG00000031444	LY86	391.704	2.19346	0.721533	3.04	0.00236576	0.0997224
ENSBTAG00000040161	TM4SF19	159.875	2.62453	0.864964	3.03427	0.00241122	0.0998537
ENSBTAG00000020363	GBA3	8.94199	5.36406	1.76668	3.03623	0.00239556	0.0998537
ENSBTAG00000020096	MS4A2	6.57634	-3.23019	1.06486	-3.03345	0.00241775	0.0998537
ENSBTAG00000001094	MTUS2	21.411	3.48271	1.14808	3.0335	0.00241735	0.0998537
ENSBTAG00000003642	PRDX1	3641.58	1.40339	0.462213	3.03624	0.00239548	0.0998537
ENSBTAG00000042662	SNORD17	7002.1	-1.15821	0.381865	-3.03305	0.00242098	0.0998537
ENSBTAG00000013981	SPTSSA	244.483	0.834777	0.275049	3.03501	0.00240524	0.0998537

## Sheet: Table S3e_IL po vs JE po DE gen
Table S3e: Significantly differentially expressed genes between IL MAP positive and JE MAP positive cows
Genes	Gene symbol	baseMean	log2FoldChange	lfcSE	stat	pvalue	padj
ENSBTAG00000025009	HOXB9	268.614	8.72487	0.738825	11.8091	3.50189e-32	5.96301e-28
ENSBTAG00000011476	ENSBTAG00000011476	335.442	6.93357	0.627154	11.0556	2.0593e-28	1.75329e-24
ENSBTAG00000039581	HOXD4	135.494	3.24409	0.321609	10.0871	6.30213e-24	3.57709e-20
ENSBTAG00000044146	NPC1L1	653.533	-5.61918	0.566429	-9.92037	3.39505e-23	1.44527e-19
ENSBTAG00000024341	HOXA6	61.9935	4.79028	0.510533	9.38291	6.4178e-21	2.18564e-17
ENSBTAG00000013320	TSPAN1	1090.09	5.10509	0.580238	8.79827	1.38936e-18	3.94299e-15
ENSBTAG00000020747	ASS1	1834.55	3.59906	0.440171	8.17652	2.92159e-16	7.10697e-13
ENSBTAG00000036386	bta-mir-196a-1	45.6106	8.21855	1.08271	7.59074	3.18084e-14	6.77042e-11
ENSBTAG00000040082	HOXA10	18.0271	7.60411	1.2019	6.32676	2.50366e-10	4.73692e-07
ENSBTAG00000011366	ST8SIA6	122.407	6.30433	1.00203	6.29154	3.14324e-10	4.86573e-07
ENSBTAG00000019770	APOA4	778.179	-3.76508	0.597461	-6.3018	2.94201e-10	4.86573e-07
ENSBTAG00000009059	PITX2	41.0082	-2.87584	0.500458	-5.74641	9.116e-09	1.23005e-05
ENSBTAG00000017233	ENSBTAG00000017233	1269.11	1.82381	0.31766	5.74138	9.39079e-09	1.23005e-05
ENSBTAG00000005425	GATA4	88.9249	-3.25245	0.581611	-5.59214	2.24281e-08	2.7279e-05
ENSBTAG00000029927	bta-mir-10b	19.4299	2.59704	0.465885	5.57443	2.48341e-08	2.81917e-05
ENSBTAG00000002075	MME	1415.12	-3.23821	0.587653	-5.51041	3.57996e-08	3.38664e-05
ENSBTAG00000006686	NPNT	852.933	1.73171	0.313837	5.51788	3.43108e-08	3.38664e-05
ENSBTAG00000011525	SLC5A8	470.029	4.2539	0.770974	5.51757	3.43712e-08	3.38664e-05
ENSBTAG00000012398	ApoC3	548.34	-4.90936	0.935661	-5.24694	1.54643e-07	0.000132342
ENSBTAG00000013339	NEBL	133.477	2.59428	0.494527	5.246	1.55441e-07	0.000132342
ENSBTAG00000021407	ENSBTAG00000021407	28.4218	-4.18372	0.811362	-5.15642	2.51717e-07	0.000204106
ENSBTAG00000010414	DMRTA2	16.7259	5.46586	1.07379	5.09023	3.57624e-07	0.000276801
ENSBTAG00000001503	TRIM72	12.3398	-3.55052	0.708846	-5.00887	5.47494e-07	0.000405336
ENSBTAG00000046022	PYY	19.837	3.51589	0.718764	4.89158	1.00031e-06	0.000709718
ENSBTAG00000014848	NR0B2	35.2114	-6.23782	1.29849	-4.80389	1.5561e-06	0.00105989
ENSBTAG00000045840	bta-mir-2886	11.8496	4.12922	0.861786	4.79147	1.65565e-06	0.00108433
ENSBTAG00000012211	HOXA5	129.472	2.01474	0.422388	4.76989	1.8433e-06	0.00116251
ENSBTAG00000027225	ENSBTAG00000027225	90.9292	6.42064	1.36144	4.71608	2.40435e-06	0.00146219
ENSBTAG00000004835	HOXD3	22.8633	2.47702	0.527811	4.693	2.69225e-06	0.00158081
ENSBTAG00000001451	A4GNT	21.6332	3.77459	0.811883	4.64918	3.33262e-06	0.0018916
ENSBTAG00000018669	PLB1	4448.03	-3.65992	0.792598	-4.61763	3.88151e-06	0.00213208
ENSBTAG00000000634	MLPH	137.242	1.56241	0.340443	4.58935	4.4463e-06	0.00236599
ENSBTAG00000007806	MTPN	988.018	-0.408122	0.0918349	-4.44408	8.82668e-06	0.00436726
ENSBTAG00000018245	SLC1A3	78.5704	-1.85443	0.417301	-4.44386	8.83609e-06	0.00436726
ENSBTAG00000020580	TCN1	441.998	3.80883	0.857755	4.44046	8.97663e-06	0.00436726
ENSBTAG00000012584	GJB3	22.7046	5.8412	1.34179	4.3533	1.34103e-05	0.00634309
ENSBTAG00000016366	ABCG8	600.659	-1.98514	0.457474	-4.33935	1.42906e-05	0.00656125
ENSBTAG00000017592	GPAT3	268.349	-2.96762	0.684729	-4.334	1.46422e-05	0.00656125
ENSBTAG00000007765	TFCP2L1	153.721	1.5389	0.356531	4.31632	1.58651e-05	0.00692695
ENSBTAG00000001959	TFAP2E	21.3526	2.97994	0.701579	4.24747	2.16197e-05	0.00920353
ENSBTAG00000008505	APOB	9998.44	-3.53545	0.845374	-4.18211	2.88816e-05	0.0117151
ENSBTAG00000012884	ENSBTAG00000012884	165.177	-3.15953	0.757043	-4.17351	2.99942e-05	0.0117151
ENSBTAG00000015436	SLC27A4	1067.03	-3.37892	0.808328	-4.18014	2.91328e-05	0.0117151
ENSBTAG00000021427	HOXB3	192.257	2.09676	0.50265	4.17141	3.02716e-05	0.0117151
ENSBTAG00000020789	STS	25.2016	1.58963	0.382804	4.15258	3.28749e-05	0.0124399
ENSBTAG00000021007	FOLR1	8.753	-3.68309	0.891588	-4.13093	3.61302e-05	0.0133745
ENSBTAG00000016334	SATB2	397.504	1.6732	0.40708	4.11025	3.95228e-05	0.014319
ENSBTAG00000005045	GIP	20.1515	-4.27368	1.04314	-4.09692	4.18684e-05	0.0148528
ENSBTAG00000002258	APOA1	9983.9	-3.15272	0.773764	-4.07452	4.61087e-05	0.0160232
ENSBTAG00000007415	SLC7A8	557.319	-1.99507	0.491551	-4.05873	4.93411e-05	0.0168036
ENSBTAG00000018320	RPLP1	11606.5	-0.574653	0.144025	-3.98995	6.60871e-05	0.0220653
ENSBTAG00000005736	ADGRF3	16.0934	2.30105	0.57887	3.97507	7.03597e-05	0.0230401
ENSBTAG00000020352	PAQR5	79.3134	1.1797	0.299303	3.94149	8.09762e-05	0.0260163
ENSBTAG00000006589	CFTR	1514.15	1.2745	0.325833	3.91151	9.17193e-05	0.0283963
ENSBTAG00000031261	REPS2	101.757	1.39243	0.355757	3.91398	9.07861e-05	0.0283963
ENSBTAG00000000345	CLDN15	264.31	-1.43059	0.367523	-3.89252	9.9208e-05	0.0301663
ENSBTAG00000015091	ENSBTAG00000015091	142.64	-3.58373	0.922479	-3.88489	0.000102375	0.0305833
ENSBTAG00000005585	ANXA13	1737.44	-1.83278	0.47458	-3.8619	0.000112508	0.0330308
ENSBTAG00000000437	FFAR4	19.0179	2.32999	0.604004	3.85758	0.000114517	0.0330507
ENSBTAG00000047891	ENSBTAG00000047891	22.7998	-3.56619	0.928544	-3.84063	0.000122718	0.0348273
ENSBTAG00000019690	PNLIPRP3	16.7182	3.63075	0.948416	3.82822	0.000129071	0.0360299
ENSBTAG00000016662	CPS1	2970.41	-2.52069	0.66023	-3.8179	0.000134593	0.0369654
ENSBTAG00000001390	B4GALT4	398.196	0.653381	0.173691	3.76174	0.000168733	0.0448936
ENSBTAG00000016444	FAM134B	305.362	1.28067	0.340298	3.76337	0.000167636	0.0448936
ENSBTAG00000040392	ENSBTAG00000040392	1240.55	0.813509	0.217919	3.73308	0.00018915	0.0495515

## Sheet: Table S3f_IL-ILLN-JE-JELN DEG
Table S3f: Unique and common DE genes identified in analyzed tissues
477 elements included exclusively in "IL":		77 elements included exclusively in "ILLN":		130 elements included exclusively in "JE":		153 elements included exclusively in "JELN":		72 common elements in "IL" and "JE":		6 common elements in "IL" and "ILLN":			11 common elements in "IL" and "JELN":		22 common elements in "ILLN" and "JELN":
TLR4		ENSBTAG00000039041		CTGF		GLDN		DUOX2		AOAH			CYBB		ADCYAP1R1
ENSBTAG00000048135		IFITM10		LOC618463		HRSP12		IRG1		SLC45A3			IFI30		SLC17A9
GAL3ST1		ENSBTAG00000048030		LOC100850808		STXBP5		SLC13A5		CD74			MAP3K8		CCL2
ITGAL		IGFBP2		TMEFF1		RNASE1		MX2		FGD2			LOC508153		PTPRO
CLCN1		THEMIS2		ENSBTAG00000048312		SYNGR2		CD180		SCRN3			CYP27B1		LOC616039
CCR7		PRDM1		REP15		TNFRSF21		PLA2G5		LA-DQB			NCF1		PTI
PAQR5		JDP2		STAB1		RALGAPA1		CD163					NCF2		CPA3
WDFY4		QPCT		GALNT5		NAALADL1		S100A12					DPEP1		UGT8
RTP4		DAPL1		SPSB1		LAMTOR2		CXCL9					CREG1		TTC21B
TNFAIP3		PI16		A4GNT		DHRS4		CD274		6 common elements in "IL", "JE" and "JELN":			ENSBTAG00000013411		PTDSS1
DUOXA2		CXADR		ALOX5AP		MPZL3		CHI3L1		SNX10			NAIP		IL17RB
CYP2C87		RGS5		PKHD1		TPSB2		S100A8		CLEC4E					RGS2
ICAM1		ENSBTAG00000047529		TIMP2		SNORA49		CCR1		CD68					DDIT4L
CD72		RGS13		REG3G		PIK3AP1		ENSBTAG00000018189		DCSTAMP			3 common elements in "IL", "ILLN", "JE" and "JELN":		TMEM189
KLHL8		ENSBTAG00000038067		SPINK4		TXN		TM4SF19		ASGR2			CD14		NFE2L1
CLNK		FGF7		MCEMP1		GSR		MSR1		ATP13A3			ENSBTAG00000027033		ATP8B4
ENSBTAG00000046901		MYH14		HHIP		WDSUB1		OAS1X					LOC616364		SPTA1
TMEM106A		GALNT3		HEBP1		TMED2		IFI6							FOS
ENSBTAG00000010433		BIRC3		ENSBTAG00000023177		PTBP2		LGMN		7 common elements in "IL", "ILLN" and "JELN":					HYOU1
LOC112441507		ENSBTAG00000002773		FUNDC1		MREG		PTAFR		ENSBTAG00000037578					EYA3
LOC100298356		PRSS45		SYCP3		LOC515676		BCL2A1		FOXRED2			1 common element in "IL", "ILLN" and "JE":		FHL5
COL17A1		PTN		A4GALT		FAM118A		EGR2		HMOX1			NUPR1		ABCC8
FMN2		GNG7		CD5L		PDIA4		ENSBTAG00000047284		PFKFB3
SCTR		RCAN3		B9D2		GRIN3A		NOS2		SARS
IL10RA		CD40LG		CYB5A		LRIG2		CD1E		FAM234B			1 common element in "ILLN" and "JE":		3 common elements in "JE" and "JELN":
CXCL13		CCL20		SLITRK6		TFG		LTC4S		ENSBTAG00000010155			CYSLTR2		COL4A6
GPT		STAG3		PRAM1		EDF1		SLC22A16							PRKAG3
TAP		MGC139164		ZNF219		ATP1		OLR1							GAPDH
AMN		GAB4		LOC100138951		TPSB1		MRC1		0 common elements in "ILLN", "JE" and "JELN":
NRROS		GADD45A		LGALS1		ERGIC1		FKBP5
CCL19		ITK		SLC12A2		HCK		CFAP221
ENSBTAG00000039524		UBALD2		LOC508916		NR3C1		NOD2
ENTPD8		GFRA1		OGFRL1		PCDHGA5		VSIG4
TNFRSF1B		TTYH3		BAG3		SCAI		LYZ
ENSBTAG00000009664		GPR15		LOC615045		CAPRIN2		ADAMTS19
NQO2		ELMOD1		FLT1		CD5		S100A9
CYP1A1		THEMIS		BRN		SLC31A1		SAMD9
MME		ENSBTAG00000045836		ENSBTAG00000020813		SARAF		VSTM1
ECI2		CNTN1		HEPACAM2		DYRK2		GPNMB
NFKBIA		SERPINE2		WFS1		C6orf141		EOMES
MOCOS		GRAMD1A		ST6GALNAC1		CCDC114		S100A2
ENSBTAG00000014857		MAGEE2		BIN1		TMEM106B		PLA2G2A
SPN		ARHGAP28		ADAMTS2		ENSBTAG00000043572		CARMIL3
PLEK		ENSBTAG00000003408		LOC525947		GNAI2		TNIP3
WARS		SLC16A12		PLEKHO1		MGAT1		LIPA
CCDC180		CD38		KLF9		PLIN2		TBC1D2B
FMO5		MYBL1		MURC		TLR2		CA8
HOOK2		DERL3		PPP1R15B		CASD1		ENSBTAG00000035945
EMR1		EGLN3		TSC22D2		PTPN6		ELOVL5
CTSW		RAPGEF6		LOC535280		DRAM2		SLC31A2
BOLA-DQA1		ENSBTAG00000038981		PDK4		TARS		TSC22D3
KLF10		GCNT4		GP2		MCUB		ACSL6
CPXM2		IGHE		MAP7D1		TXNDC17		S100A11
SEMA3B		RERGL		ALOX5		FUCA2		MSN
CD4		PELI1		MAPRE1		SERTAD4		MYBPH
DRAM1		DDIT4		NRP2		FAM111B		CBR1
PKP3		ENSBTAG00000038565		SIGLEC1		PPP6R3		WNT2
LOC511531		MTHFD2L		EPHB3		DTNBP1		ITGA8
SP110		NAGK		HTRA1		GTPBP8		HP
LRRK1		STEAP2		KLF15		LRRC20		INSC
ABCG1		AK5		TDRKH		P4HB		SLC5A6
SERPING1		CCDC14		PXDC1		CPS1		RAB7B
PCLO		ENSBTAG00000031160		LIF		PRKCE		TACR3
MLKL		EPN1		EDNRB		SLC14A1		P2RX1
CD44		LPIN3		ENSBTAG00000031958		SLC7A6		ENSBTAG00000007622
NLRC4		FAM234A		EML5		RAB5C		TRPV1
IL4I1		HRH1		ENSBTAG00000040409		BLVRB		ENPP5
SLC9A2		DPEP2		S100A4		ENSBTAG00000047008		LOC526769
TFEC		GUCY1B3		FFAR4		ALG13		LOC518526
TNFSF8		LAT2		EIF4EBP1		CYR61		BST1
ALDH1A1		MZB1		TBC1D1		LOC528802		TTN
TMEM173		CDKN1A		MLPH		FAM65B		NOD1
CTSH		KCNMB1		TXLNB		NCF4
PARP8		DMBT1		ABCA10		MAP9
PDZK1		ENSBTAG00000035183		HDAC5		DCXR
MS4A1		CD226		NPNT		NFYA
CD83		KCNK2		PTH1R		LUC7L
PRKCZ				FXYD3		SNORA71
VNN2				SLC38A11		SPI1
CXCR4				TLN1		BTG3
LGALS9				OPTN		ENSBTAG00000045971
KCNA3				TMEM150C		ARMC8
ENSBTAG00000017931				LOC509810		GPI
HEXB				GPR82		ENSBTAG00000013606
FXYD5				GDPD5		TTC14
ARHGAP30				FKBP1A		SORD
CYTH4				KDR		ARID3A
ZNF365				MPTX		C9
SAMD3				CFI		ENSBTAG00000038732
SH2D1A				ENSBTAG00000009902		HCN2
PLLP				TARM1		MYH11
ABCB1				PBLD		STK11IP
ACSS1				ENSBTAG00000024510		TALDO1
FDXR				FAM20A		TPI1
RHOD				DHFR		MTMR9
CD79B				ELN		MAP4K2
LF				CENPV		NADK
LDHA				COPRS		SLC35F6
ENSBTAG00000007883				RND2		TMEM220
IL1RN				MAP2K1		VDAC1
MGAM				TSPYL5		DNAJB11
ENSBTAG00000027225				F13A1		MYCBP2
ENSBTAG00000047133				RHOB		ETFB
ENSBTAG00000047200				DYNLT1		AMN1
CXCL11				PEA15		TMED9
LRAT				IBP3		UBR1
SLAMF7				MAPK1IP1L		FABP1
P2RY6				MYOF		PrP
ELK3				DKK1		ZNF286A
RGL1				ATF3		VAMP8
CSF1				ZBTB16		SCP2
IL7R				GPR68		ENSBTAG00000046838
CXCL1				ARG2		RASEF
SELPLG				ENSBTAG00000006859		PTPRJ
CD79A				NUDC		SENP6
FCMR				bta-mir-2469		MPP1
FCRL1				SH3BGRL		PALMD
NGEF				CDCA7		TIMELESS
ANGPT2				EMB		SGTB
PTX3				FAM20C		AMIGO1
ENSBTAG00000022396				PVRL3		AHCY
ACADS				CORO1C		KCNMA1
CLEC4F				ENSBTAG00000038025		AP2M1
ENSBTAG00000020375				TMEM116		ARMCX5
CDHR2				CUEDC2		RICTOR
ENSBTAG00000047121				CAPNS1		ZBTB44
A3H				MECOM		ABI3
ENSBTAG00000037989				FAM181B		EFNA4
STAT1				MACC1		METTL24
STAB2				MDN1		LRRC49
CLCN2						DDOST
NAPSA						STAR
TMEM184A						CYBA
GNA15						ENSBTAG00000047707
MT1						SNORD94
TCN1						SLC37A2
CD200R1						HECA
SDS						ATP6V1A
SLC11A1						CDH24
SUSD2						TTBK2
RCSD1						SDF2L1
FMNL1						STK39
CD84						ENSBTAG00000030517
GIMAP7						AGTPBP1
PEBP1						SLC19A3
SEC14L1						RPS6KA6
SLC46A2						GNG10
LAG3						ADGRL3
CR2						NDUFA8
PPP1R18						SSR3
SLC7A1						EBF2
CLEC6A						PAQR8
IFIT1						HAS2
ENSBTAG00000015666
CYP4F2
GUCA2B
SCARB1
ARL11
SLC8A3
LOC512486
SLAMF8
PLAC8
ENSBTAG00000001595
RGS1
C3AR1
ENSBTAG00000006490
SH3KBP1
FLI1
ENSBTAG00000033749
IMPDH1
CRTAC1
LOC101906009
ERICH4
FGR
CPO
GNS
LOC507055
DUSP2
IL18RAP
NRN1
ST6GAL1
GUCA2A
ITGB2
COL4A3
LRRN3
GPD1
ENSBTAG00000010852
RAP1A
ADORA2B
NDUFA4
KLHL5
CSF1R
HABP4
XAF1
LOC511617
NFKBIZ
ICAM2
KIF12
LDHD
LTB
ADCY7
LRRK2
LOC613822
NFE2L3
TAGAP
SLC15A3
LOC781494
ENSBTAG00000047363
PTPN1
CBLB
LGR5
GMFG
SAMSN1
PARVG
PSAT1
INPP5D
CD27
LYPD8
CYP2D14
WIPF1
IL2RB
SLC27A5
TMEM82
TIFA
APOB
CD40
COL23A1
CYP2C18
DTNB
RNF128
B3GNT5
CEACAM1
CLEC7A
SCPEP1
SPOCK2
CD28
DDC
C16orf96
NMI
CRYZ
PITX2
DNAH17
GBP4
APOA1
C1orf54
CLDN15
ENSBTAG00000037490
TNLG7A
ABCA3
CDH10
CXCL16
ENSBTAG00000046584
SLAMF1
MGC127055
PI4K2A
CD37
SH3BGRL3
ATP6V0E1
CYFIP2
MR1
ZNFX1
ENSBTAG00000038500
SPIC
ARMC12
PREX1
IL2RG
PFKFB1
XCR1
CXorf21
IL12B
IHH
PAF1
UBD
CTSZ
EPS8L3
S1PR5
VCPIP1
ENSBTAG00000038698
TNIP1
SLC1A1
ST3GAL1
SAMHD1
STAT2
ZMYND15
DMRTA2
RHOG
SARM1
EDN3
BMP4
HACL1
CIITA
F11
DEGS2
ENSBTAG00000008411
SND1
IFNLR1
FCER1G
BATF2
MAPK4
CSGALNACT2
SLC25A19
ETV6
NCSTN
BIN2
TYROBP
ADAM19
PDE6B
CYP2C19
PLCD1
DNAJB7
ENSBTAG00000021407
MOB3A
RAC2
SEC16B
ENPEP
ZDHHC18
ESPN
SPNS2
GBP2
C11orf86
CLEC1A
PSPH
ISG15
LCP1
FERMT3
LDLRAP1
KHK
SGPP1
BAIAP3
LOC527744
SLC36A2
MTHFD2
SLC2A5
ENSBTAG00000046324
RUNX2
EVI2B
AGMO
CYP4V2
LOC783604
RILPL2
HYAL1
NQO1
SERPINA5
SCIMP
EFNA1
ENSBTAG00000021516
PEPD
MYC
SYDE2
CD48
RNF213
SLC22A18
LOC529196
STK4
SLC25A34
TSKU
VNN1
ENSBTAG00000000524
C16orf54
ETNK2
GBP5
IDO1
MOCS1
ENSBTAG00000045907
TECR
TNFRSF18
ENSBTAG00000023955
GSAP
MYO1G
RASAL2
GPRIN3
ACSF2
NUDT16
LOC516599
FTH1
IL-8
ENSBTAG00000001476
CXCR5
ENSBTAG00000047988
OAS1Y
PTPN7
LOC513659
TYK2
SHISA5
B3GNT3
BPIFB1
COL4A4
LTB4R
GCNT3
C1QA
CLIC2
CTSK
UGT1A1
LEF1
GLDC
SLC6A9
KIF19
ENSBTAG00000030426
STK10
NINJ1
C1QB
HVCN1
HAAO
SLC7A9
EFCC1
CTSC
EID2
RGS20
SERHL2
GHITM
MMP15
MTHFD1L
SLC29A3
GZMK
TTLL1
MERTK
STRADA
TPP1
BTLA
MAT2B
TCAIM
ZNF618
ASAP1
RNASE6
AGBL3
C21orf91
EPHX1
IFI16
TRPV2
KCNB2
CTAGE5
CHP2
ENTPD2
IGSF6
HIF1A
RPA1
ENSBTAG00000031020
TIGAR
AIG1
2020-09-01
CRYBG3
LY6E
NFAM1
ZNF454
CCL4
CHSY1
DNAH10
APBB1IP
PCBD1
FCGR1A
SH2D3C
HES2
LOC538060
FST
ENSBTAG00000020105
NSUN7
SERPINB5
FMNL3
CBLN4
CTSA
bta-mir-146a
IKZF1
CTSS
CXCR3
IFIT2
SCNN1A
CALR
DEPDC5
TNFSF9
SUSD1
NOV
RAB44
ALDH3A2
LPL
SLC26A6
LOC281376
FYB

## Sheet: Table S3g_IL-ILLN shared-uniq G
Table S3g: Unique and common DE genes identified in IL and ILLN
566 elements included exclusively in "JE":		100 elements included exclusively in "ILLN":		17 common elements in "JE" and "ILLN":
TLR4		ADCYAP1R1		CD14
DUOX2		ENSBTAG00000039041		AOAH
ENSBTAG00000048135		IFITM10		NUPR1
GAL3ST1		SLC17A9		ENSBTAG00000037578
ITGAL		CCL2		ENSBTAG00000027033
CLCN1		ENSBTAG00000048030		FOXRED2
CCR7		IGFBP2		SLC45A3
IRG1		THEMIS2		LOC616364
SLC13A5		PTPRO		HMOX1
SNX10		LOC616039		PFKFB3
PAQR5		PRDM1		CD74
MX2		PTI		FGD2
CD180		JDP2		SARS
CLEC4E		QPCT		FAM234B
PLA2G5		DAPL1		ENSBTAG00000010155
WDFY4		CPA3		SCRN3
RTP4		UGT8		LA-DQB
TNFAIP3		TTC21B
CD163		PI16
DUOXA2		CXADR
CYP2C87		PTDSS1
ICAM1		CYSLTR2
CD72		RGS5
CD68		ENSBTAG00000047529
KLHL8		RGS13
CLNK		ENSBTAG00000038067
ENSBTAG00000046901		FGF7
TMEM106A		IL17RB
ENSBTAG00000010433		MYH14
LOC112441507		RGS2
S100A12		GALNT3
CXCL9		BIRC3
LOC100298356		ENSBTAG00000002773
CD274		DDIT4L
COL17A1		PRSS45
CHI3L1		PTN
DCSTAMP		GNG7
FMN2		RCAN3
SCTR		CD40LG
IL10RA		CCL20
CXCL13		STAG3
S100A8		MGC139164
GPT		GAB4
CCR1		GADD45A
TAP		ITK
AMN		UBALD2
NRROS		GFRA1
CCL19		TTYH3
ENSBTAG00000039524		GPR15
ENTPD8		ELMOD1
TNFRSF1B		TMEM189
ENSBTAG00000009664		THEMIS
NQO2		ENSBTAG00000045836
CYP1A1		CNTN1
MME		SERPINE2
ECI2		GRAMD1A
ENSBTAG00000018189		MAGEE2
TM4SF19		ARHGAP28
NFKBIA		ENSBTAG00000003408
MOCOS		NFE2L1
ENSBTAG00000014857		SLC16A12
SPN		ATP8B4
PLEK		CD38
WARS		SPTA1
CCDC180		MYBL1
FMO5		DERL3
MSR1		EGLN3
OAS1X		RAPGEF6
HOOK2		ENSBTAG00000038981
EMR1		GCNT4
CTSW		IGHE
BOLA-DQA1		RERGL
KLF10		PELI1
IFI6		DDIT4
LGMN		ENSBTAG00000038565
CPXM2		FOS
SEMA3B		MTHFD2L
PTAFR		NAGK
CD4		HYOU1
CYBB		STEAP2
BCL2A1		AK5
EGR2		CCDC14
DRAM1		ENSBTAG00000031160
PKP3		EPN1
LOC511531		EYA3
SP110		LPIN3
LRRK1		FAM234A
ABCG1		HRH1
SERPING1		DPEP2
ENSBTAG00000047284		FHL5
PCLO		GUCY1B3
MLKL		LAT2
CD44		MZB1
NOS2		ABCC8
NLRC4		CDKN1A
IFI30		KCNMB1
CD1E		DMBT1
IL4I1		ENSBTAG00000035183
SLC9A2		CD226
TFEC		KCNK2
TNFSF8
ALDH1A1
TMEM173
CTSH
PARP8
PDZK1
MAP3K8
MS4A1
CD83
PRKCZ
VNN2
CXCR4
LGALS9
ASGR2
KCNA3
LTC4S
SLC22A16
ENSBTAG00000017931
HEXB
FXYD5
ARHGAP30
CYTH4
OLR1
ZNF365
MRC1
SAMD3
SH2D1A
FKBP5
PLLP
ABCB1
ACSS1
FDXR
RHOD
ATP13A3
LOC508153
CD79B
LF
LDHA
ENSBTAG00000007883
IL1RN
MGAM
ENSBTAG00000027225
ENSBTAG00000047133
ENSBTAG00000047200
CXCL11
LRAT
SLAMF7
P2RY6
CFAP221
ELK3
NOD2
RGL1
CSF1
IL7R
CXCL1
SELPLG
CD79A
FCMR
FCRL1
NGEF
ANGPT2
PTX3
ENSBTAG00000022396
ACADS
CLEC4F
ENSBTAG00000020375
CDHR2
ENSBTAG00000047121
VSIG4
A3H
CYP27B1
ENSBTAG00000037989
STAT1
STAB2
CLCN2
LYZ
NAPSA
TMEM184A
ADAMTS19
GNA15
S100A9
MT1
SAMD9
TCN1
CD200R1
SDS
SLC11A1
VSTM1
SUSD2
RCSD1
FMNL1
CD84
GIMAP7
NCF1
PEBP1
SEC14L1
SLC46A2
LAG3
CR2
PPP1R18
SLC7A1
CLEC6A
IFIT1
ENSBTAG00000015666
CYP4F2
GPNMB
GUCA2B
SCARB1
ARL11
SLC8A3
LOC512486
SLAMF8
EOMES
S100A2
PLAC8
ENSBTAG00000001595
RGS1
C3AR1
PLA2G2A
ENSBTAG00000006490
SH3KBP1
FLI1
CARMIL3
ENSBTAG00000033749
IMPDH1
CRTAC1
LOC101906009
ERICH4
FGR
CPO
GNS
TNIP3
LIPA
TBC1D2B
LOC507055
DUSP2
IL18RAP
NRN1
ST6GAL1
GUCA2A
ITGB2
COL4A3
LRRN3
GPD1
ENSBTAG00000010852
RAP1A
ADORA2B
CA8
NDUFA4
KLHL5
CSF1R
HABP4
XAF1
LOC511617
NFKBIZ
ICAM2
ENSBTAG00000035945
KIF12
LDHD
LTB
ADCY7
LRRK2
LOC613822
ELOVL5
NFE2L3
SLC31A2
TAGAP
TSC22D3
SLC15A3
ACSL6
LOC781494
ENSBTAG00000047363
PTPN1
CBLB
S100A11
LGR5
GMFG
MSN
SAMSN1
PARVG
PSAT1
INPP5D
CD27
LYPD8
MYBPH
CYP2D14
WIPF1
IL2RB
SLC27A5
TMEM82
TIFA
APOB
CD40
COL23A1
CYP2C18
DTNB
RNF128
B3GNT5
CEACAM1
CLEC7A
CBR1
SCPEP1
SPOCK2
CD28
DDC
C16orf96
NMI
NCF2
CRYZ
PITX2
DNAH17
GBP4
APOA1
C1orf54
CLDN15
ENSBTAG00000037490
TNLG7A
ABCA3
CDH10
CXCL16
ENSBTAG00000046584
SLAMF1
MGC127055
PI4K2A
CD37
DPEP1
SH3BGRL3
ATP6V0E1
CYFIP2
MR1
ZNFX1
ENSBTAG00000038500
SPIC
ARMC12
CREG1
PREX1
IL2RG
PFKFB1
XCR1
CXorf21
IL12B
IHH
PAF1
UBD
CTSZ
EPS8L3
S1PR5
VCPIP1
ENSBTAG00000038698
TNIP1
SLC1A1
WNT2
ST3GAL1
SAMHD1
ITGA8
STAT2
HP
ZMYND15
DMRTA2
RHOG
SARM1
EDN3
BMP4
HACL1
CIITA
F11
DEGS2
ENSBTAG00000008411
SND1
IFNLR1
FCER1G
BATF2
INSC
MAPK4
CSGALNACT2
SLC25A19
ETV6
NCSTN
BIN2
TYROBP
ADAM19
PDE6B
CYP2C19
PLCD1
DNAJB7
ENSBTAG00000021407
MOB3A
RAC2
SEC16B
ENPEP
ZDHHC18
ESPN
SPNS2
GBP2
SLC5A6
C11orf86
CLEC1A
PSPH
ISG15
LCP1
FERMT3
LDLRAP1
KHK
SGPP1
BAIAP3
LOC527744
SLC36A2
MTHFD2
SLC2A5
ENSBTAG00000046324
RUNX2
EVI2B
AGMO
CYP4V2
LOC783604
RAB7B
RILPL2
TACR3
HYAL1
NQO1
SERPINA5
P2RX1
SCIMP
EFNA1
ENSBTAG00000007622
ENSBTAG00000021516
PEPD
TRPV1
MYC
SYDE2
CD48
RNF213
SLC22A18
LOC529196
STK4
SLC25A34
ENPP5
TSKU
VNN1
ENSBTAG00000000524
C16orf54
ETNK2
GBP5
IDO1
MOCS1
ENSBTAG00000045907
TECR
TNFRSF18
ENSBTAG00000023955
GSAP
MYO1G
RASAL2
GPRIN3
ACSF2
NUDT16
LOC516599
FTH1
IL-8
ENSBTAG00000001476
LOC526769
CXCR5
ENSBTAG00000047988
OAS1Y
PTPN7
LOC513659
LOC518526
TYK2
SHISA5
B3GNT3
BPIFB1
COL4A4
LTB4R
GCNT3
C1QA
CLIC2
CTSK
UGT1A1
ENSBTAG00000013411
BST1
LEF1
GLDC
SLC6A9
KIF19
ENSBTAG00000030426
STK10
NINJ1
TTN
C1QB
HVCN1
HAAO
SLC7A9
EFCC1
CTSC
NOD1
EID2
RGS20
SERHL2
GHITM
MMP15
MTHFD1L
SLC29A3
GZMK
TTLL1
MERTK
STRADA
TPP1
BTLA
MAT2B
TCAIM
ZNF618
ASAP1
RNASE6
AGBL3
NAIP
C21orf91
EPHX1
IFI16
TRPV2
KCNB2
CTAGE5
CHP2
ENTPD2
IGSF6
HIF1A
RPA1
ENSBTAG00000031020
TIGAR
AIG1
2020-09-01
CRYBG3
LY6E
NFAM1
ZNF454
CCL4
CHSY1
DNAH10
APBB1IP
PCBD1
FCGR1A
SH2D3C
HES2
LOC538060
FST
ENSBTAG00000020105
NSUN7
SERPINB5
FMNL3
CBLN4
CTSA
bta-mir-146a
IKZF1
CTSS
CXCR3
IFIT2
SCNN1A
CALR
DEPDC5
TNFSF9
SUSD1
NOV
RAB44
ALDH3A2
LPL
SLC26A6
LOC281376
FYB

## Sheet: Table S3h_JE-JELN Shared-Uniq  
Table S3h: Unique and common DE genes identified in JE and JELN
JE-JELN DE Genes		193 elements included exclusively in "JELN":		12 common elements in "JE" and "JELN":
CD163		ENSBTAG00000037578		ENSBTAG00000027033
CTGF		FAM234B		CD14
LOC618463		TTC21B		SNX10
LOC100850808		GLDN		CLEC4E
INSC		EYA3		DCSTAMP
TMEFF1		TMEM189		CD68
PLA2G2A		HRSP12		LOC616364
ENSBTAG00000048312		STXBP5		COL4A6
REP15		RNASE1		ATP13A3
STAB1		LOC616039		PRKAG3
GALNT5		ADCYAP1R1		GAPDH
SPSB1		SYNGR2		ASGR2
A4GNT		TNFRSF21
ALOX5AP		PFKFB3
PKHD1		RALGAPA1
S100A12		NAALADL1
ELOVL5		LAMTOR2
TIMP2		DHRS4
REG3G		MPZL3
SPINK4		UGT8
MCEMP1		PTDSS1
HHIP		TPSB2
HEBP1		SNORA49
ENSBTAG00000023177		PIK3AP1
FUNDC1		TXN
SYCP3		GSR
SLC13A5		WDSUB1
ADAMTS19		CPA3
P2RX1		TMED2
IRG1		ENSBTAG00000010155
OLR1		FOXRED2
A4GALT		IFI30
PLA2G5		MAP3K8
CD5L		PTBP2
B9D2		MREG
TRPV1		PTPRO
CD274		LOC515676
IFI6		FAM118A
ENSBTAG00000047284		PDIA4
CYB5A		GRIN3A
LYZ		LRIG2
SLITRK6		TFG
CFAP221		DDIT4L
PRAM1		EDF1
ZNF219		ATP1
S100A8		TPSB1
ENSBTAG00000018189		ERGIC1
LOC100138951		HCK
CA8		NR3C1
LGALS1		PCDHGA5
SLC12A2		NCF2
TTN		SCAI
CD1E		CCL2
LOC508916		CAPRIN2
NOD2		CD5
WNT2		SLC31A1
OGFRL1		HYOU1
BAG3		SARAF
LOC615045		SARS
FLT1		DYRK2
BRN		C6orf141
ENSBTAG00000020813		CCDC114
HEPACAM2		TMEM106B
WFS1		ENSBTAG00000043572
MX2		GNAI2
ST6GALNAC1		MGAT1
BIN1		PLIN2
ADAMTS2		TLR2
MSR1		CASD1
LOC525947		CREG1
PLEKHO1		PTPN6
KLF9		DRAM2
MURC		TARS
PPP1R15B		MCUB
TSC22D2		TXNDC17
BST1		FUCA2
LOC535280		SERTAD4
TNIP3		ENSBTAG00000013411
PDK4		FAM111B
GP2		NCF1
CBR1		PPP6R3
MAP7D1		PTI
ALOX5		DTNBP1
TACR3		DPEP1
MAPRE1		FOS
NRP2		GTPBP8
SIGLEC1		IL17RB
CYSLTR2		LRRC20
EPHB3		P4HB
OAS1X		CPS1
CD180		PRKCE
HTRA1		SLC14A1
KLF15		SLC7A6
LOC518526		RAB5C
TDRKH		BLVRB
PXDC1		ENSBTAG00000047008
LIF		ALG13
EDNRB		CYR61
ENSBTAG00000031958		LOC528802
CCR1		FAM65B
SLC22A16		NCF4
EML5		MAP9
VSIG4		DCXR
ENSBTAG00000040409		NFYA
S100A4		LUC7L
SLC31A2		SNORA71
FFAR4		SPI1
BCL2A1		BTG3
EIF4EBP1		ENSBTAG00000045971
TBC1D1		NAIP
MLPH		CYP27B1
TXLNB		ARMC8
ABCA10		GPI
HDAC5		ENSBTAG00000013606
NPNT		TTC14
PTH1R		SORD
FXYD3		ARID3A
TM4SF19		C9
SLC38A11		LOC508153
TLN1		ENSBTAG00000038732
OPTN		HCN2
TMEM150C		HMOX1
LOC509810		MYH11
GPR82		SPTA1
GDPD5		STK11IP
ENSBTAG00000007622		TALDO1
NOD1		TPI1
DUOX2		MTMR9
S100A2		FHL5
NOS2		MAP4K2
FKBP1A		NADK
KDR		SLC35F6
LGMN		TMEM220
RAB7B		VDAC1
MPTX		DNAJB11
CFI		MYCBP2
EGR2		ETFB
ENSBTAG00000009902		AMN1
TARM1		TMED9
ITGA8		RGS2
PBLD		UBR1
MYBPH		FABP1
ENSBTAG00000024510		PrP
FAM20A		NFE2L1
CARMIL3		ZNF286A
DHFR		VAMP8
ELN		SCP2
CENPV		ENSBTAG00000046838
COPRS		RASEF
RND2		SLC17A9
SAMD9		PTPRJ
SLC5A6		SENP6
MAP2K1		MPP1
ENPP5		PALMD
LTC4S		TIMELESS
TSPYL5		SGTB
F13A1		AMIGO1
RHOB		AHCY
DYNLT1		KCNMA1
MRC1		AP2M1
PEA15		ARMCX5
IBP3		RICTOR
MAPK1IP1L		ZBTB44
MYOF		ABI3
DKK1		EFNA4
LIPA		METTL24
S100A9		LRRC49
S100A11		DDOST
NUPR1		STAR
VSTM1		ATP8B4
ATF3		CYBA
CXCL9		ENSBTAG00000047707
ACSL6		SNORD94
ZBTB16		SLC37A2
LOC526769		HECA
GPR68		ATP6V1A
ARG2		CDH24
ENSBTAG00000006859		TTBK2
FKBP5		SDF2L1
NUDC		STK39
EOMES		CYBB
PTAFR		ENSBTAG00000030517
GPNMB		AGTPBP1
bta-mir-2469		SLC19A3
SH3BGRL		RPS6KA6
CDCA7		ABCC8
EMB		GNG10
FAM20C		ADGRL3
PVRL3		NDUFA8
CORO1C		SSR3
ENSBTAG00000035945		EBF2
ENSBTAG00000038025		PAQR8
TMEM116		HAS2
CUEDC2
TBC1D2B
CAPNS1
TSC22D3
MECOM
HP
CHI3L1
FAM181B
MACC1
MDN1
MSN

## Sheet: Table S3i_ILLN-JELN uni-shared 
Table S3i: Unique and common DE genes identified in ILLN and JELN
85 elements included exclusively in "ILLN":		173 elements included exclusively in "JELN":		32 common elements in "ILLN" and "JELN":
ENSBTAG00000039041		GLDN		ADCYAP1R1
IFITM10		HRSP12		PFKFB3
ENSBTAG00000048030		STXBP5		ENSBTAG00000037578
IGFBP2		RNASE1		SLC17A9
THEMIS2		SYNGR2		CCL2
PRDM1		TNFRSF21		ENSBTAG00000027033
JDP2		RALGAPA1		PTPRO
QPCT		NAALADL1		LOC616039
DAPL1		ATP13A3		PTI
FGD2		LAMTOR2		CPA3
PI16		SNX10		UGT8
CXADR		DHRS4		ENSBTAG00000010155
CYSLTR2		MPZL3		TTC21B
RGS5		TPSB2		PTDSS1
ENSBTAG00000047529		SNORA49		IL17RB
RGS13		PIK3AP1		RGS2
ENSBTAG00000038067		TXN		CD14
FGF7		GSR		FAM234B
MYH14		WDSUB1		DDIT4L
GALNT3		TMED2		LOC616364
BIRC3		ASGR2		FOXRED2
ENSBTAG00000002773		IFI30		TMEM189
PRSS45		MAP3K8		NFE2L1
PTN		PTBP2		ATP8B4
GNG7		MREG		SPTA1
AOAH		LOC515676		FOS
RCAN3		FAM118A		HYOU1
NUPR1		PDIA4		EYA3
CD40LG		GRIN3A		HMOX1
CCL20		LRIG2		FHL5
STAG3		TFG		ABCC8
MGC139164		COL4A6		SARS
GAB4		EDF1
GADD45A		ATP1
ITK		TPSB1
UBALD2		ERGIC1
GFRA1		HCK
CD74		NR3C1
TTYH3		PCDHGA5
GPR15		NCF2
ELMOD1		SCAI
THEMIS		CAPRIN2
ENSBTAG00000045836		CD5
CNTN1		SLC31A1
SERPINE2		SARAF
GRAMD1A		DYRK2
MAGEE2		C6orf141
ARHGAP28		CCDC114
ENSBTAG00000003408		TMEM106B
SLC16A12		ENSBTAG00000043572
CD38		GNAI2
MYBL1		MGAT1
DERL3		PLIN2
EGLN3		TLR2
RAPGEF6		CASD1
ENSBTAG00000038981		CREG1
GCNT4		PTPN6
IGHE		DRAM2
RERGL		TARS
SCRN3		MCUB
PELI1		TXNDC17
DDIT4		FUCA2
ENSBTAG00000038565		SERTAD4
MTHFD2L		ENSBTAG00000013411
NAGK		FAM111B
STEAP2		NCF1
AK5		PPP6R3
CCDC14		DTNBP1
ENSBTAG00000031160		DPEP1
EPN1		GTPBP8
LPIN3		LRRC20
SLC45A3		P4HB
FAM234A		CPS1
HRH1		PRKCE
DPEP2		SLC14A1
GUCY1B3		SLC7A6
LAT2		RAB5C
MZB1		BLVRB
CDKN1A		ENSBTAG00000047008
KCNMB1		ALG13
DMBT1		CYR61
ENSBTAG00000035183		LOC528802
CD226		FAM65B
KCNK2		NCF4
LA-DQB		MAP9
		DCXR
		NFYA
		LUC7L
		SNORA71
		SPI1
		BTG3
		ENSBTAG00000045971
		NAIP
		CYP27B1
		ARMC8
		GPI
		ENSBTAG00000013606
		TTC14
		SORD
		CD68
		ARID3A
		C9
		LOC508153
		ENSBTAG00000038732
		HCN2
		MYH11
		STK11IP
		TALDO1
		TPI1
		MTMR9
		MAP4K2
		NADK
		SLC35F6
		TMEM220
		VDAC1
		DNAJB11
		MYCBP2
		ETFB
		AMN1
		TMED9
		UBR1
		FABP1
		PrP
		ZNF286A
		VAMP8
		SCP2
		ENSBTAG00000046838
		RASEF
		PTPRJ
		SENP6
		GAPDH
		MPP1
		PALMD
		TIMELESS
		SGTB
		AMIGO1
		AHCY
		KCNMA1
		AP2M1
		ARMCX5
		RICTOR
		ZBTB44
		ABI3
		CLEC4E
		EFNA4
		METTL24
		LRRC49
		DDOST
		PRKAG3
		STAR
		CYBA
		ENSBTAG00000047707
		SNORD94
		SLC37A2
		HECA
		ATP6V1A
		CDH24
		TTBK2
		SDF2L1
		STK39
		CYBB
		ENSBTAG00000030517
		AGTPBP1
		SLC19A3
		RPS6KA6
		GNG10
		ADGRL3
		NDUFA8
		SSR3
		EBF2
		PAQR8
		DCSTAMP
		HAS2

## Sheet: Table S3j_IL-JE shared-uniq DEG
Table S3j: Unique and common DE genes identified in IL and JE
501 elements included exclusively in "IL":		134 elements included exclusively in "JE":		82 common elements in "IL" and "JE":
TLR4		CTGF		DUOX2
ENSBTAG00000048135		LOC618463		CD14
GAL3ST1		LOC100850808		IRG1
ITGAL		TMEFF1		SLC13A5
CLCN1		ENSBTAG00000048312		SNX10
CCR7		REP15		MX2
PAQR5		STAB1		CD180
WDFY4		GALNT5		CLEC4E
RTP4		SPSB1		PLA2G5
TNFAIP3		A4GNT		CD163
DUOXA2		ALOX5AP		CD68
CYP2C87		PKHD1		S100A12
ICAM1		TIMP2		CXCL9
CD72		REG3G		CD274
KLHL8		SPINK4		CHI3L1
CLNK		MCEMP1		DCSTAMP
ENSBTAG00000046901		HHIP		S100A8
TMEM106A		HEBP1		CCR1
ENSBTAG00000010433		ENSBTAG00000023177		ENSBTAG00000018189
LOC112441507		FUNDC1		TM4SF19
LOC100298356		SYCP3		MSR1
COL17A1		A4GALT		OAS1X
FMN2		CD5L		IFI6
SCTR		B9D2		LGMN
IL10RA		CYB5A		PTAFR
CXCL13		SLITRK6		BCL2A1
GPT		PRAM1		EGR2
TAP		ZNF219		ENSBTAG00000047284
AMN		LOC100138951		NOS2
AOAH		LGALS1		CD1E
NRROS		SLC12A2		ASGR2
CCL19		LOC508916		NUPR1
ENSBTAG00000039524		OGFRL1		LTC4S
ENTPD8		BAG3		SLC22A16
TNFRSF1B		LOC615045		OLR1
ENSBTAG00000009664		FLT1		MRC1
NQO2		BRN		FKBP5
CYP1A1		ENSBTAG00000020813		ATP13A3
MME		HEPACAM2		CFAP221
ECI2		WFS1		NOD2
NFKBIA		ST6GALNAC1		VSIG4
MOCOS		BIN1		LYZ
ENSBTAG00000014857		ADAMTS2		ADAMTS19
SPN		LOC525947		S100A9
PLEK		PLEKHO1		SAMD9
WARS		KLF9		VSTM1
CCDC180		MURC		ENSBTAG00000027033
FMO5		PPP1R15B		GPNMB
HOOK2		TSC22D2		EOMES
EMR1		LOC535280		S100A2
CTSW		PDK4		PLA2G2A
BOLA-DQA1		GP2		CARMIL3
KLF10		MAP7D1		TNIP3
CPXM2		ALOX5		LIPA
SEMA3B		COL4A6		TBC1D2B
CD4		MAPRE1		CA8
CYBB		NRP2		ENSBTAG00000035945
DRAM1		SIGLEC1		ELOVL5
PKP3		CYSLTR2		LOC616364
LOC511531		EPHB3		SLC31A2
SP110		HTRA1		TSC22D3
LRRK1		KLF15		ACSL6
ABCG1		TDRKH		S100A11
SERPING1		PXDC1		MSN
PCLO		LIF		MYBPH
MLKL		EDNRB		CBR1
CD44		ENSBTAG00000031958		WNT2
NLRC4		EML5		ITGA8
IFI30		ENSBTAG00000040409		HP
IL4I1		S100A4		INSC
SLC9A2		FFAR4		SLC5A6
TFEC		EIF4EBP1		RAB7B
TNFSF8		TBC1D1		TACR3
ALDH1A1		MLPH		P2RX1
TMEM173		TXLNB		ENSBTAG00000007622
CTSH		ABCA10		TRPV1
PARP8		HDAC5		ENPP5
PDZK1		NPNT		LOC526769
MAP3K8		PTH1R		LOC518526
MS4A1		FXYD3		BST1
CD83		SLC38A11		TTN
PRKCZ		TLN1		NOD1
VNN2		OPTN
CXCR4		TMEM150C
LGALS9		LOC509810
KCNA3		GPR82
ENSBTAG00000017931		GDPD5
HEXB		FKBP1A
FXYD5		KDR
ARHGAP30		MPTX
CYTH4		CFI
ZNF365		ENSBTAG00000009902
SAMD3		TARM1
SH2D1A		PBLD
PLLP		ENSBTAG00000024510
ABCB1		FAM20A
ACSS1		DHFR
FDXR		ELN
RHOD		CENPV
LOC508153		COPRS
CD79B		RND2
LF		MAP2K1
LDHA		TSPYL5
ENSBTAG00000007883		F13A1
IL1RN		RHOB
MGAM		DYNLT1
ENSBTAG00000027225		PEA15
ENSBTAG00000047133		IBP3
ENSBTAG00000047200		MAPK1IP1L
CXCL11		MYOF
LRAT		DKK1
SLAMF7		ATF3
P2RY6		ZBTB16
ELK3		GPR68
RGL1		ARG2
CSF1		ENSBTAG00000006859
ENSBTAG00000037578		NUDC
IL7R		PRKAG3
CXCL1		bta-mir-2469
SELPLG		SH3BGRL
CD79A		GAPDH
FCMR		CDCA7
FCRL1		EMB
NGEF		FAM20C
ANGPT2		PVRL3
PTX3		CORO1C
ENSBTAG00000022396		ENSBTAG00000038025
ACADS		TMEM116
CLEC4F		CUEDC2
ENSBTAG00000020375		CAPNS1
CDHR2		MECOM
ENSBTAG00000047121		FAM181B
A3H		MACC1
CYP27B1		MDN1
ENSBTAG00000037989
STAT1
STAB2
CLCN2
NAPSA
TMEM184A
GNA15
MT1
TCN1
CD200R1
SDS
SLC11A1
SUSD2
RCSD1
FMNL1
CD84
GIMAP7
NCF1
PEBP1
SEC14L1
SLC46A2
LAG3
CR2
PPP1R18
SLC7A1
CLEC6A
IFIT1
ENSBTAG00000015666
CYP4F2
GUCA2B
SCARB1
ARL11
SLC8A3
LOC512486
SLAMF8
FOXRED2
PLAC8
ENSBTAG00000001595
RGS1
C3AR1
ENSBTAG00000006490
SH3KBP1
FLI1
ENSBTAG00000033749
IMPDH1
CRTAC1
LOC101906009
ERICH4
FGR
CPO
GNS
LOC507055
DUSP2
IL18RAP
NRN1
ST6GAL1
GUCA2A
ITGB2
COL4A3
LRRN3
GPD1
ENSBTAG00000010852
RAP1A
ADORA2B
NDUFA4
KLHL5
CSF1R
SLC45A3
HABP4
XAF1
LOC511617
NFKBIZ
ICAM2
KIF12
LDHD
LTB
ADCY7
LRRK2
LOC613822
NFE2L3
TAGAP
SLC15A3
LOC781494
ENSBTAG00000047363
HMOX1
PTPN1
CBLB
LGR5
GMFG
SAMSN1
PARVG
PSAT1
INPP5D
CD27
LYPD8
CYP2D14
PFKFB3
WIPF1
IL2RB
SLC27A5
TMEM82
TIFA
APOB
CD40
COL23A1
CYP2C18
DTNB
RNF128
B3GNT5
CEACAM1
CLEC7A
SCPEP1
SPOCK2
CD28
DDC
C16orf96
NMI
NCF2
CRYZ
PITX2
DNAH17
GBP4
APOA1
C1orf54
CLDN15
ENSBTAG00000037490
TNLG7A
ABCA3
CDH10
CXCL16
ENSBTAG00000046584
SLAMF1
MGC127055
PI4K2A
CD37
DPEP1
SH3BGRL3
ATP6V0E1
CYFIP2
MR1
ZNFX1
ENSBTAG00000038500
SPIC
ARMC12
CREG1
PREX1
IL2RG
PFKFB1
XCR1
CXorf21
IL12B
IHH
PAF1
UBD
CTSZ
EPS8L3
S1PR5
VCPIP1
ENSBTAG00000038698
TNIP1
SLC1A1
ST3GAL1
CD74
SAMHD1
FGD2
SARS
STAT2
ZMYND15
DMRTA2
FAM234B
RHOG
SARM1
EDN3
BMP4
HACL1
CIITA
F11
DEGS2
ENSBTAG00000008411
SND1
IFNLR1
FCER1G
BATF2
MAPK4
CSGALNACT2
SLC25A19
ETV6
ENSBTAG00000010155
NCSTN
BIN2
TYROBP
ADAM19
PDE6B
CYP2C19
PLCD1
DNAJB7
ENSBTAG00000021407
MOB3A
RAC2
SEC16B
ENPEP
ZDHHC18
ESPN
SPNS2
GBP2
C11orf86
CLEC1A
PSPH
ISG15
LCP1
FERMT3
LDLRAP1
KHK
SCRN3
SGPP1
BAIAP3
LOC527744
SLC36A2
MTHFD2
SLC2A5
ENSBTAG00000046324
RUNX2
EVI2B
AGMO
CYP4V2
LOC783604
RILPL2
HYAL1
NQO1
SERPINA5
SCIMP
EFNA1
ENSBTAG00000021516
PEPD
MYC
SYDE2
CD48
RNF213
SLC22A18
LOC529196
STK4
SLC25A34
LA-DQB
TSKU
VNN1
ENSBTAG00000000524
C16orf54
ETNK2
GBP5
IDO1
MOCS1
ENSBTAG00000045907
TECR
TNFRSF18
ENSBTAG00000023955
GSAP
MYO1G
RASAL2
GPRIN3
ACSF2
NUDT16
LOC516599
FTH1
IL-8
ENSBTAG00000001476
CXCR5
ENSBTAG00000047988
OAS1Y
PTPN7
LOC513659
TYK2
SHISA5
B3GNT3
BPIFB1
COL4A4
LTB4R
GCNT3
C1QA
CLIC2
CTSK
UGT1A1
ENSBTAG00000013411
LEF1
GLDC
SLC6A9
KIF19
ENSBTAG00000030426
STK10
NINJ1
C1QB
HVCN1
HAAO
SLC7A9
EFCC1
CTSC
EID2
RGS20
SERHL2
GHITM
MMP15
MTHFD1L
SLC29A3
GZMK
TTLL1
MERTK
STRADA
TPP1
BTLA
MAT2B
TCAIM
ZNF618
ASAP1
RNASE6
AGBL3
NAIP
C21orf91
EPHX1
IFI16
TRPV2
KCNB2
CTAGE5
CHP2
ENTPD2
IGSF6
HIF1A
RPA1
ENSBTAG00000031020
TIGAR
AIG1
2020-09-01
CRYBG3
LY6E
NFAM1
ZNF454
CCL4
CHSY1
DNAH10
APBB1IP
PCBD1
FCGR1A
SH2D3C
HES2
LOC538060
FST
ENSBTAG00000020105
NSUN7
SERPINB5
FMNL3
CBLN4
CTSA
bta-mir-146a
IKZF1
CTSS
CXCR3
IFIT2
SCNN1A
CALR
DEPDC5
TNFSF9
SUSD1
NOV
RAB44
ALDH3A2
LPL
SLC26A6
LOC281376
FYB
