# Supplementary material for: Regionally Distinct Immune and Metabolic Transcriptional Responses in the Bovine Small Intestine and Draining Lymph Nodes During a Subclinical Mycobacterium avium subsp. paratuberculosis Infection
Source: Front Immunol. 2021 Dec 15;12:760931. doi: 10.3389/fimmu.2021.760931 (PMC8714790; doi:10.3389/fimmu.2021.760931)
Supplement: Supplementary file 8 [file Table_4.xls]

## Sheet: Fig S4a_IL GO terms
Table S4a: Gene ontology terms enriched for differentially expressed genes in the ileum
ID	Term	Ontology Source	Term PValue	Term PValue Corrected with Benjamini-Hochberg	% Associated Genes	Nr. Genes	Associated Genes Found
Biological process gene ontology terms
GO:0006955	immune response	GO_BiologicalProcess-EBI-UniProt-GOA-ACAP-ARAP_28.07.2021_00h00	0	0	12.1429	153	[ADCY7, ADORA2B, APOA1, BATF2, BOLA-DOA, BOLA-DQA1, BPIFB1, BTLA, C1QA, C1QB, C3AR1, CBLB, CCL19, CCL4, CCR1, CCR7, CD14, CD180, CD1E, CD274, CD28, CD4, CD40, CD48, CD74, CD79A, CD79B, CD84, CIITA, CLEC4E, CLEC6A, CLEC7A, CR2, CSF1, CTSC, CTSH, CTSK, CTSS, CXCL11, CXCL13, CXCL16, CXCL8, CXCL9, CXCR3, CXCR4, CXCR5, CXHXorf21, CYBB, CYP27B1, DEFB13, DEFB4A, EOMES, FCER1G, FCGR1A, FGR, FTH1, FYB1, G…
GO:0006952	defense response	GO_BiologicalProcess-EBI-UniProt-GOA-ACAP-ARAP_28.07.2021_00h00	6.72623e-44	2.92829e-41	12.0594	130	[ADCY7, ADORA2B, AOAH, APOA1, BATF2, BPIFB1, BST1, C1QA, C1QB, C3AR1, CCL19, CCL4, CCR1, CCR7, CD14, CD163, CD200R1L, CD28, CD40, CD44, CD74, CHI3L1, CIITA, CLEC4E, CLEC6A, CLEC7A, CSF1, CSF1R, CTSC, CXCL11, CXCL13, CXCL16, CXCL8, CXCL9, CXCR3, CXHXorf21, CYBB, CYP27B1, DEFB13, DEFB4A, DPEP1, DUOX2, DUOXA2, FCER1G, FGR, GBP2, GBP4, GBP5, HIF1A, HMOX1, HP, HYAL1, IFI16, IFI6, IFIT2, IFNLR1, IL12B,…
GO:0009607	response to biotic stimulus	GO_BiologicalProcess-EBI-UniProt-GOA-ACAP-ARAP_28.07.2021_00h00	9.65399e-36	2.80609e-33	11.4721	113	[APOB, BATF2, BPIFB1, C1QA, C1QB, CCL19, CCL4, CCR7, CD14, CD180, CD274, CD40, CD74, CDHR2, CIITA, CLEC4E, CLEC6A, CLEC7A, CSF1, CXCL11, CXCL13, CXCL16, CXCL8, CXCL9, CXHXorf21, CYBB, CYP27B1, DEFB13, DEFB4A, ENO1, FCER1G, FGR, FKBP5, GBP2, GBP4, GBP5, HIF1A, HP, HYAL1, IFI16, IFI6, IFIT2, IFNLR1, IL12B, IL18RAP, IL4I1, IL7R, ISG15, LAG3, LAP, LOC100139670, LOC100298356, LOC507055, LOC511531, LOC…
GO:0051707	response to other organism	GO_BiologicalProcess-EBI-UniProt-GOA-ACAP-ARAP_28.07.2021_00h00	5.98975e-35	1.30577e-32	11.5304	110	[APOB, BATF2, BPIFB1, C1QA, C1QB, CCL19, CCL4, CCR7, CD14, CD180, CD274, CD40, CD74, CIITA, CLEC4E, CLEC6A, CLEC7A, CSF1, CXCL11, CXCL13, CXCL16, CXCL8, CXCL9, CXHXorf21, CYBB, CYP27B1, DEFB13, DEFB4A, ENO1, FCER1G, FGR, FKBP5, GBP2, GBP4, GBP5, HIF1A, HP, HYAL1, IFI16, IFI6, IFIT2, IFNLR1, IL12B, IL18RAP, IL7R, ISG15, LAG3, LAP, LOC100139670, LOC100298356, LOC507055, LOC511531, LOC512486, LOC513…
GO:0002682	regulation of immune system process	GO_BiologicalProcess-EBI-UniProt-GOA-ACAP-ARAP_28.07.2021_00h00	2.47316e-33	4.31319e-31	10.8134	113	[ADCY7, ADORA2B, APOA1, BMP4, BOLA-DOA, BOLA-DQA1, BPIFB1, BST1, BTLA, C1QA, C1QB, C3AR1, CALR, CBLB, CCL19, CCR1, CCR7, CD14, CD180, CD1E, CD27, CD274, CD28, CD4, CD40, CD48, CD74, CD79A, CD79B, CD84, CLEC4E, CLEC6A, CLEC7A, CR2, CSF1, CTSC, CTSH, CXCR3, CXHXorf21, DCSTAMP, EVI2B, FCER1G, FCGR1A, FGR, FYB1, GPNMB, HIF1A, IFI16, IFNLR1, IHH, IL12B, IL18RAP, IL4I1, IL7R, INPP5D, ISG15, KLF10, LAG3…
GO:0009605	response to external stimulus	GO_BiologicalProcess-EBI-UniProt-GOA-ACAP-ARAP_28.07.2021_00h00	2.3359e-30	3.39484e-28	8.05763	151	[ADORA2B, ANGPT2, AOAH, APOA1, APOB, BATF2, BIN2, BMP4, BPIFB1, BST1, C1QA, C1QB, C3AR1, CALR, CCL19, CCL4, CCR1, CCR7, CD14, CD180, CD200R1L, CD274, CD28, CD40, CD74, CHI3L1, CIITA, CLEC4E, CLEC6A, CLEC7A, CSF1, CSF1R, CTSC, CXCL11, CXCL13, CXCL16, CXCL8, CXCL9, CXCR3, CXCR4, CXCR5, CXHXorf21, CYBB, CYP27B1, DEFB13, DEFB4A, DEPDC5, DPEP1, DUOXA2, EFNA1, EGR2, ENO1, F11, FCER1G, FGR, FKBP5, GBP2,…
GO:0098542	defense response to other organism	GO_BiologicalProcess-EBI-UniProt-GOA-ACAP-ARAP_28.07.2021_00h00	4.90094e-30	6.10517e-28	12.2421	89	[BATF2, BPIFB1, C1QA, C1QB, CCL19, CCL4, CD14, CD40, CD74, CIITA, CLEC4E, CLEC6A, CLEC7A, CSF1, CXCL16, CXCL9, CXHXorf21, CYBB, CYP27B1, DEFB13, DEFB4A, FCER1G, FGR, GBP2, GBP4, GBP5, HP, IFI16, IFI6, IFIT2, IFNLR1, IL12B, IL18RAP, IL7R, ISG15, LAG3, LAP, LOC100139670, LOC100298356, LOC507055, LOC511531, LOC512486, LOC513659, LOC516599, LOC616364, LOC783604, LYPD8, LYZ, MLKL, MR1, MRC1, MX2, NAIP…
GO:0045087	innate immune response	GO_BiologicalProcess-EBI-UniProt-GOA-ACAP-ARAP_28.07.2021_00h00	4.94836e-27	5.39371e-25	13.9442	70	[BPIFB1, C1QA, C1QB, CCL19, CCL4, CD14, CD40, CD74, CIITA, CLEC4E, CLEC6A, CLEC7A, CSF1, CXCL16, CXHXorf21, CYBB, CYP27B1, FCER1G, FGR, GBP2, GBP4, GBP5, IFI16, IFI6, IL12B, IL18RAP, ISG15, LAG3, LOC100139670, LOC100298356, LOC507055, LOC511531, LOC512486, LOC513659, LOC516599, LOC616364, LOC783604, MR1, MRC1, MX2, NLRC4, NMI, NOD2, NOS2, NRROS, OAS1X, OAS1Y, PTX3, RAB7B, RNASE6, S100A12, S100A8,…
GO:0050776	regulation of immune response	GO_BiologicalProcess-EBI-UniProt-GOA-ACAP-ARAP_28.07.2021_00h00	1.39703e-26	1.35357e-24	12.6667	76	[ADCY7, ADORA2B, BPIFB1, BTLA, C1QA, C1QB, C3AR1, CBLB, CCR7, CD14, CD180, CD1E, CD28, CD40, CD48, CD74, CD79A, CD79B, CD84, CLEC4E, CLEC6A, CLEC7A, CR2, CTSH, CXHXorf21, FCER1G, FCGR1A, FGR, FYB1, IFI16, IFNLR1, IL12B, IL18RAP, IL4I1, IL7R, INPP5D, ISG15, LAG3, LOC100139670, LOC101906009, LOC107131142, MR1, MS4A1, MYO1G, NFAM1, NFKBIA, NFKBIZ, NLRC4, NMI, NOD1, NOD2, PRKCZ, RAB7B, RAC2, SAMHD1, …
GO:0006954	inflammatory response	GO_BiologicalProcess-EBI-UniProt-GOA-ACAP-ARAP_28.07.2021_00h00	5.74781e-26	5.01209e-24	13.9875	67	[ADCY7, ADORA2B, AOAH, APOA1, BST1, C3AR1, CCL19, CCL4, CCR1, CCR7, CD14, CD163, CD200R1L, CD28, CD40, CD44, CHI3L1, CIITA, CLEC7A, CSF1, CSF1R, CTSC, CXCL11, CXCL13, CXCL8, CXCL9, CXCR3, CYBB, DPEP1, DUOXA2, HIF1A, HMOX1, HP, HYAL1, IL12B, IL1RN, LIPA, LOC529196, LOC616364, LTB4R, M-SAA3.2, NAIP, NFKBIA, NFKBIZ, NLRC4, NMI, NOD2, NOS2, NRROS, NUPR1, OLR1, P2RX1, PLA2G2A, PTAFR, S100A12, S100A8, …
GO:0045321	leukocyte activation	GO_BiologicalProcess-EBI-UniProt-GOA-ACAP-ARAP_28.07.2021_00h00	5.91263e-25	4.6871e-23	11.6766	78	[ADORA2B, BATF2, BMP4, BOLA-DOA, BOLA-DQA1, BST1, C1QA, CBLB, CCL19, CCR7, CD180, CD27, CD274, CD28, CD4, CD40, CD44, CD74, CD79A, CD79B, CD84, CLEC4E, CLEC7A, CTSC, CXCL8, CXCR5, DCSTAMP, EOMES, FCER1G, FCRL1, FGR, GPNMB, IHH, IKZF1, IL12B, IL18RAP, IL4I1, IL7R, INPP5D, ITGAL, LAG3, LCP1, LEF1, LGALS9, LOC107131142, MERTK, MR1, MS4A1, MSN, NCSTN, NFAM1, NFKBIZ, NMI, NOD2, PLA2G2A, PREX1, PRKCZ, …
GO:0001775	cell activation	GO_BiologicalProcess-EBI-UniProt-GOA-ACAP-ARAP_28.07.2021_00h00	4.84889e-24	3.52352e-22	10.8322	82	[ADORA2B, BATF2, BMP4, BOLA-DOA, BOLA-DQA1, BST1, C1QA, CBLB, CCL19, CCR7, CD180, CD27, CD274, CD28, CD4, CD40, CD44, CD74, CD79A, CD79B, CD84, CLEC4E, CLEC7A, CTSC, CXCL8, CXCR5, DCSTAMP, ENTPD2, EOMES, FCER1G, FCRL1, FERMT3, FGR, GPNMB, IHH, IKZF1, IL12B, IL18RAP, IL4I1, IL7R, INPP5D, ITGAL, LAG3, LCP1, LEF1, LGALS9, LOC107131142, MERTK, MR1, MS4A1, MSN, NCSTN, NFAM1, NFKBIZ, NMI, NOD2, P2RX1, …
GO:0034097	response to cytokine	GO_BiologicalProcess-EBI-UniProt-GOA-ACAP-ARAP_28.07.2021_00h00	2.03377e-21	1.36419e-19	10.8309	73	[APOA1, CCL19, CCL4, CCR1, CCR7, CD4, CD40, CD44, CD74, CHI3L1, CIITA, CSF1, CSF1R, CXCL11, CXCL13, CXCL16, CXCL8, CXCR3, CXCR4, CXCR5, CYP27B1, DCSTAMP, FCER1G, GBP2, GBP4, GBP5, GPD1, HIF1A, HYAL1, IFI16, IFIT2, IFNLR1, IL10RA, IL12B, IL18RAP, IL1RN, IL2RB, IL2RG, IL7R, ISG15, LDLRAP1, LEF1, LOC100139670, LOC107131142, LOC507055, LOC511531, LOC512486, LOC513659, LOC529196, LOC616364, LOC783604,…
GO:0002684	positive regulation of immune system process	GO_BiologicalProcess-EBI-UniProt-GOA-ACAP-ARAP_28.07.2021_00h00	3.50127e-21	2.18079e-19	11.1111	70	[ADORA2B, BOLA-DOA, BOLA-DQA1, BST1, C1QA, C1QB, C3AR1, CALR, CBLB, CCL19, CCR1, CCR7, CD1E, CD27, CD274, CD28, CD4, CD40, CD74, CD79A, CD79B, CD84, CLEC6A, CLEC7A, CR2, CSF1, CTSC, CXHXorf21, DCSTAMP, EVI2B, FCER1G, FGR, FYB1, IFI16, IHH, IL12B, IL18RAP, IL4I1, IL7R, INPP5D, KLF10, LAG3, LEF1, LGMN, LOC107131142, LOC529196, MR1, MS4A1, MYO1G, NFAM1, NFKBIZ, NLRC4, NMI, NOD1, NOD2, PRKCZ, RAC2, S…
GO:0046649	lymphocyte activation	GO_BiologicalProcess-EBI-UniProt-GOA-ACAP-ARAP_28.07.2021_00h00	3.91493e-21	2.27588e-19	11.6608	66	[BMP4, BOLA-DOA, BOLA-DQA1, BST1, CBLB, CCL19, CCR7, CD180, CD27, CD274, CD28, CD4, CD40, CD44, CD74, CD79A, CD79B, CLEC4E, CLEC7A, CXCR5, EOMES, FCER1G, FCRL1, FGR, GPNMB, IHH, IKZF1, IL12B, IL4I1, IL7R, INPP5D, ITGAL, LAG3, LCP1, LEF1, LGALS9, LOC107131142, MERTK, MR1, MS4A1, MSN, NCSTN, NFAM1, NFKBIZ, NOD2, PREX1, PRKCZ, RAC2, RUNX2, SAMSN1, SH3KBP1, SLAMF1, SLC11A1, SLC46A2, SLC7A1, SPN, ST3G…
GO:0070887	cellular response to chemical stimulus	GO_BiologicalProcess-EBI-UniProt-GOA-ACAP-ARAP_28.07.2021_00h00	6.35052e-21	3.46103e-19	6.59876	149	[ADCY7, ALDH1A1, APOA1, BAIAP3, BIN2, BMP4, BST1, C3AR1, CALR, CCL19, CCL4, CCR1, CCR7, CD14, CD180, CD274, CD4, CD40, CD44, CD74, CHI3L1, CHP2, CLIC2, CRYZ, CSF1, CSF1R, CTSH, CTSS, CXCL11, CXCL13, CXCL16, CXCL8, CXCL9, CXCR3, CXCR4, CXCR5, CYFIP2, CYP1A1, CYP27B1, CYP2C18, CYP2C19, CYP2C87, CYP2D14, DCSTAMP, DEFB13, DEFB4A, DPEP1, DUOX2, EGR2, EID2, ENO1, FCER1G, FDXR, FMN2, FST, GBP2, GBP4, GB…
GO:0006950	response to stress	GO_BiologicalProcess-EBI-UniProt-GOA-ACAP-ARAP_28.07.2021_00h00	1.06757e-19	5.476e-18	6.09665	164	[ADCY7, ADORA2B, AOAH, APOA1, BATF2, BCL2A1, BMP4, BPIFB1, BST1, C1QA, C1QB, C3AR1, CALR, CCL19, CCL4, CCR1, CCR7, CD14, CD163, CD200R1L, CD27, CD28, CD40, CD44, CD74, CHI3L1, CIITA, CLEC4E, CLEC6A, CLEC7A, CSF1, CSF1R, CTSC, CXCL11, CXCL13, CXCL16, CXCL8, CXCL9, CXCR3, CXCR4, CXHXorf21, CYBB, CYP27B1, DEFB13, DEFB4A, DEPDC5, DPEP1, DUOX2, DUOXA2, ELK3, ENO1, ENTPD2, F11, FCER1G, FERMT3, FGD2, FG…
GO:0071345	cellular response to cytokine stimulus	GO_BiologicalProcess-EBI-UniProt-GOA-ACAP-ARAP_28.07.2021_00h00	5.1705e-19	2.50482e-17	10.6452	66	[APOA1, CCL19, CCL4, CCR1, CCR7, CD4, CD40, CD44, CD74, CHI3L1, CSF1, CSF1R, CXCL11, CXCL13, CXCL8, CXCR3, CXCR4, CXCR5, DCSTAMP, FCER1G, GBP2, GBP4, GBP5, GPD1, HIF1A, HYAL1, IFI16, IFIT2, IFNLR1, IL10RA, IL12B, IL18RAP, IL1RN, IL2RB, IL2RG, IL7R, ISG15, LDLRAP1, LEF1, LOC100139670, LOC107131142, LOC507055, LOC511531, LOC512486, LOC513659, LOC529196, LOC616364, LOC783604, LRAT, MME, MRC1, NFKBIA…
GO:0009617	response to bacterium	GO_BiologicalProcess-EBI-UniProt-GOA-ACAP-ARAP_28.07.2021_00h00	1.88568e-18	8.65429e-17	12.5	53	[CCR7, CD14, CD180, CD274, CLEC4E, CXCL11, CXCL13, CXCL8, CXCL9, CYP27B1, DEFB13, DEFB4A, FCER1G, FGR, FKBP5, GBP2, GBP4, HP, IL12B, IL7R, ISG15, LAP, LOC507055, LOC513659, LOC783604, LRAT, LYPD8, LYZ, MR1, MRC1, MS4A1, NAIP, NFKBIA, NLRC4, NOD1, NOD2, NOS2, PAF1, PLA2G2A, PTAFR, RGS1, RNASE6, S100A8, S100A9, SCARB1, SLC11A1, SPN, STAB2, TLR4, TNFAIP3, TNFRSF1B, TNFSF8, TNIP3]
GO:0034341	response to interferon-gamma	GO_BiologicalProcess-EBI-UniProt-GOA-ACAP-ARAP_28.07.2021_00h00	5.59754e-17	2.44053e-15	25	26	[CCL19, CCL4, CD40, CD74, CIITA, CXCL16, CYP27B1, GBP2, GBP4, GBP5, IL12B, LOC507055, LOC511531, LOC512486, LOC513659, LOC616364, LOC783604, MRC1, NMI, NOS2, RAB7B, SLC11A1, SLC26A6, STAT1, TLR4, UBD]
GO:0002764	immune response-regulating signaling pathway	GO_BiologicalProcess-EBI-UniProt-GOA-ACAP-ARAP_28.07.2021_00h00	2.86671e-15	1.19037e-13	13.7809	39	[BPIFB1, BTLA, C3AR1, CBLB, CCR7, CD14, CD180, CD28, CD40, CD79A, CD79B, CLEC4E, CLEC6A, CLEC7A, CTSH, CXHXorf21, FCER1G, FYB1, LOC101906009, MS4A1, MYO1G, NFAM1, NFKBIA, NFKBIZ, NMI, NOD1, NOD2, RAB7B, SARM1, SEC14L1, SH2D1A, SLC15A3, SLC46A2, TIFA, TLR4, TNFAIP3, TNIP1, TNIP3, TYROBP]
GO:0002694	regulation of leukocyte activation	GO_BiologicalProcess-EBI-UniProt-GOA-ACAP-ARAP_28.07.2021_00h00	5.23389e-15	2.07452e-13	11.4634	47	[ADORA2B, BMP4, BOLA-DOA, BOLA-DQA1, BST1, CBLB, CCR7, CD27, CD274, CD28, CD4, CD40, CD74, CD84, CLEC7A, CTSC, FGR, GPNMB, IHH, IL12B, IL4I1, IL7R, INPP5D, LAG3, LEF1, LGALS9, LOC107131142, MERTK, NFAM1, NFKBIZ, NOD2, PLA2G2A, PRKCZ, RAC2, SAMSN1, SH3KBP1, SLAMF1, SLC46A2, SLC7A1, SPN, TLR4, TNFAIP3, TNFRSF1B, TNFSF9, TYROBP, VNN1, VSIG4]
GO:0050865	regulation of cell activation	GO_BiologicalProcess-EBI-UniProt-GOA-ACAP-ARAP_28.07.2021_00h00	5.49835e-15	2.08459e-13	11.0609	49	[ADORA2B, BMP4, BOLA-DOA, BOLA-DQA1, BST1, CBLB, CCR7, CD27, CD274, CD28, CD4, CD40, CD74, CD84, CLEC7A, CTSC, FCER1G, FGR, GPNMB, IHH, IL12B, IL4I1, IL7R, INPP5D, LAG3, LEF1, LGALS9, LOC107131142, MERTK, NFAM1, NFKBIZ, NOD2, PLA2G2A, PLEK, PRKCZ, RAC2, SAMSN1, SH3KBP1, SLAMF1, SLC46A2, SLC7A1, SPN, TLR4, TNFAIP3, TNFRSF1B, TNFSF9, TYROBP, VNN1, VSIG4]
GO:0051249	regulation of lymphocyte activation	GO_BiologicalProcess-EBI-UniProt-GOA-ACAP-ARAP_28.07.2021_00h00	7.59286e-15	2.75874e-13	12.2507	43	[BMP4, BOLA-DOA, BOLA-DQA1, BST1, CBLB, CCR7, CD27, CD274, CD28, CD4, CD40, CD74, CLEC7A, FGR, GPNMB, IHH, IL12B, IL4I1, IL7R, INPP5D, LAG3, LEF1, LGALS9, LOC107131142, MERTK, NFAM1, NFKBIZ, NOD2, PRKCZ, RAC2, SAMSN1, SH3KBP1, SLAMF1, SLC46A2, SLC7A1, SPN, TLR4, TNFAIP3, TNFRSF1B, TNFSF9, TYROBP, VNN1, VSIG4]
GO:0032101	regulation of response to external stimulus	GO_BiologicalProcess-EBI-UniProt-GOA-ACAP-ARAP_28.07.2021_00h00	1.07785e-14	3.75955e-13	9.33126	60	[ADORA2B, ANGPT2, AOAH, APOA1, BST1, C3AR1, CALR, CCL19, CCR1, CCR7, CD180, CD200R1L, CD28, CD74, CLEC6A, CLEC7A, CSF1, CTSC, CXCL8, CXCR3, CXCR4, CXHXorf21, CYP27B1, DUOXA2, F11, FGR, IFI16, IFNLR1, IL12B, IL18RAP, ISG15, LAG3, LGMN, LOC100139670, LOC529196, NFKBIA, NFKBIZ, NLRC4, NMI, NOD1, NOD2, NOV, NUPR1, RAC2, S100A8, S100A9, SAMHD1, SEC14L1, SEMA3B, SERPING1, SH2D1A, SLAMF1, STAT1, TLR4, T…
GO:0060326	cell chemotaxis	GO_BiologicalProcess-EBI-UniProt-GOA-ACAP-ARAP_28.07.2021_00h00	1.84062e-14	6.17316e-13	14.0625	36	[BIN2, BST1, C3AR1, CALR, CCL19, CCL4, CCR1, CCR7, CD74, CSF1, CXCL11, CXCL13, CXCL16, CXCL8, CXCL9, CXCR3, CXCR4, CXCR5, DEFB13, DEFB4A, DPEP1, FCER1G, LAP, LEF1, LGMN, LOC529196, LOC616364, NOD2, NOV, PREX1, RAC2, RHOG, S100A8, S100A9, SLAMF1, XCR1]
GO:0042110	T cell activation	GO_BiologicalProcess-EBI-UniProt-GOA-ACAP-ARAP_28.07.2021_00h00	2.11174e-14	6.82013e-13	11.2469	46	[BMP4, BOLA-DOA, BOLA-DQA1, CBLB, CCL19, CCR7, CD27, CD274, CD28, CD4, CD44, CD74, CLEC4E, EOMES, FCER1G, GPNMB, IHH, IL12B, IL4I1, IL7R, ITGAL, LAG3, LCP1, LEF1, LGALS9, LOC107131142, MR1, MSN, NCSTN, NFKBIZ, NOD2, PREX1, PRKCZ, RAC2, RUNX2, SLAMF1, SLC11A1, SLC46A2, SLC7A1, SPN, TNFRSF1B, TNFSF8, TNFSF9, VNN1, VSIG4, WDFY4]
GO:0002520	immune system development	GO_BiologicalProcess-EBI-UniProt-GOA-ACAP-ARAP_28.07.2021_00h00	3.12373e-14	9.72819e-13	8.63214	65	[BATF2, BMP4, BOLA-DOA, CBLB, CCR7, CD27, CD28, CD4, CD40, CD74, CD79A, CD79B, CLEC4E, CSF1, CSF1R, CXCR5, DCSTAMP, EOMES, ETV6, EVI2B, FCER1G, FLI1, FST, HIF1A, IHH, IKZF1, IL12B, IL4I1, IL7R, INPP5D, ISG15, KLF10, LAG3, LEF1, LOC107131142, LRRK1, LTB, MERTK, MR1, MS4A1, MYC, NFAM1, NFKBIA, NFKBIZ, NRROS, PAF1, PLEK, PREX1, PRKCZ, RAB7B, RUNX2, SAMHD1, SELPLG, SLAMF1, SLC46A2, SLC8A3, SNX10, SPN…
GO:0007159	leukocyte cell-cell adhesion	GO_BiologicalProcess-EBI-UniProt-GOA-ACAP-ARAP_28.07.2021_00h00	3.83216e-14	1.15229e-12	13.0584	38	[BMP4, BOLA-DOA, BOLA-DQA1, CBLB, CCR7, CD27, CD274, CD28, CD44, CD74, FERMT3, GPNMB, IHH, IL12B, IL4I1, IL7R, ITGAL, ITGB2, LAG3, LEF1, LGALS9, LOC107131142, MSN, NFKBIZ, NOD2, OLR1, PRKCZ, RAC2, S100A8, S100A9, SELPLG, SLAMF1, SLC7A1, STK10, TNFSF9, TNIP1, VNN1, VSIG4]
GO:0032103	positive regulation of response to external stimulus	GO_BiologicalProcess-EBI-UniProt-GOA-ACAP-ARAP_28.07.2021_00h00	8.08271e-14	2.34938e-12	13.0742	37	[ADORA2B, C3AR1, CALR, CCL19, CCR1, CCR7, CD180, CD28, CD74, CLEC6A, CLEC7A, CSF1, CTSC, CXCL8, CXCR3, CXHXorf21, IFI16, IL12B, IL18RAP, LAG3, LGMN, LOC529196, NFKBIA, NFKBIZ, NLRC4, NMI, NOD1, NOD2, NUPR1, RAC2, S100A8, S100A9, SH2D1A, SLAMF1, TLR4, TMEM173, TYROBP]
GO:0048534	hematopoietic or lymphoid organ development	GO_BiologicalProcess-EBI-UniProt-GOA-ACAP-ARAP_28.07.2021_00h00	2.00537e-13	5.64092e-12	8.64023	61	[BATF2, BMP4, BOLA-DOA, CCR7, CD27, CD28, CD4, CD74, CD79A, CD79B, CLEC4E, CSF1, CSF1R, CXCR5, DCSTAMP, EOMES, ETV6, EVI2B, FCER1G, FLI1, FST, HIF1A, IHH, IKZF1, IL12B, IL4I1, IL7R, INPP5D, ISG15, KLF10, LAG3, LEF1, LOC107131142, LRRK1, LTB, MERTK, MR1, MS4A1, MYC, NFAM1, NFKBIA, NFKBIZ, NRROS, PAF1, PLEK, PREX1, PRKCZ, RAB7B, RUNX2, SELPLG, SLAMF1, SLC46A2, SLC8A3, SNX10, SPNS2, ST3GAL1, STAT1, …
GO:0001816	cytokine production	GO_BiologicalProcess-EBI-UniProt-GOA-ACAP-ARAP_28.07.2021_00h00	2.84484e-13	7.7522e-12	9.69582	51	[ADCY7, ADORA2B, APOA1, C3AR1, CCR7, CD14, CD28, CD40, CD74, CD84, CHI3L1, CLEC4E, CLEC6A, CLEC7A, FCER1G, FGR, GBP5, GPNMB, HIF1A, IL12B, INPP5D, ISG15, LAG3, LEF1, LGALS9, LPL, LTB, MERTK, NFAM1, NLRC4, NMI, NOD1, NOD2, NOS2, NRROS, PRKCZ, RAB7B, RNF128, SARS, SLAMF1, SLC11A1, STAT1, TLR4, TMEM106A, TMEM173, TNFAIP3, TNFRSF1B, TNFSF8, TSKU, TYROBP, VSIG4]
GO:0048584	positive regulation of response to stimulus	GO_BiologicalProcess-EBI-UniProt-GOA-ACAP-ARAP_28.07.2021_00h00	3.11292e-13	8.22564e-12	6.43722	101	[ADORA2B, APOA1, BMP4, C1QA, C1QB, C3AR1, CALR, CBLB, CCL19, CCL4, CCR1, CCR7, CD14, CD180, CD1E, CD27, CD28, CD4, CD40, CD44, CD74, CD79A, CD79B, CHI3L1, CHP2, CLEC6A, CLEC7A, CR2, CSF1, CSF1R, CTSC, CTSH, CXCL8, CXCR3, CXCR4, CXHXorf21, CYFIP2, CYP27B1, EFNA1, FCER1G, FDXR, FGD2, FGR, FMN2, FYB1, HIF1A, IFI16, IHH, IL10RA, IL12B, IL18RAP, IL7R, LAG3, LEF1, LGMN, LGR5, LOC107131142, LOC516599, L…
GO:0050900	leukocyte migration	GO_BiologicalProcess-EBI-UniProt-GOA-ACAP-ARAP_28.07.2021_00h00	3.67232e-13	9.41843e-12	12.766	36	[BST1, C3AR1, CALR, CCL19, CCL4, CCR1, CCR7, CD74, CSF1, CXCL11, CXCL13, CXCL16, CXCL8, CXCR3, CXCR5, DPEP1, FCER1G, ITGAL, LGMN, LOC529196, LOC616364, MSN, MYO1G, NOD2, NOV, PREX1, RAC2, RHOG, S100A8, S100A9, SELPLG, SLAMF1, SPN, SPNS2, STK10, TNFRSF18]
GO:0048583	regulation of response to stimulus	GO_BiologicalProcess-EBI-UniProt-GOA-ACAP-ARAP_28.07.2021_00h00	4.85051e-13	1.20847e-11	5.31401	154	[ADCY7, ADORA2B, ANGPT2, AOAH, APOA1, BMP4, BPIFB1, BST1, BTLA, C1QA, C1QB, C3AR1, CALR, CBLB, CCL19, CCL4, CCR1, CCR7, CD14, CD180, CD1E, CD200R1L, CD27, CD28, CD4, CD40, CD44, CD48, CD74, CD79A, CD79B, CD84, CHI3L1, CHP2, CLEC4E, CLEC6A, CLEC7A, CR2, CSF1, CSF1R, CTSC, CTSH, CXCL8, CXCR3, CXCR4, CXHXorf21, CYFIP2, CYP27B1, CYTH4, DEPDC5, DUOXA2, EFNA1, EID2, ENO1, EPS8L3, F11, FCER1G, FCGR1A, F…
GO:0002252	immune effector process	GO_BiologicalProcess-EBI-UniProt-GOA-ACAP-ARAP_28.07.2021_00h00	5.015e-13	1.21474e-11	10.4895	45	[ADORA2B, APOA1, C1QA, C1QB, CD180, CD1E, CD28, CD40, CD74, CD84, CLEC4E, CLEC7A, CR2, CTSC, CTSH, EOMES, FCER1G, FGR, IL12B, IL18RAP, IL4I1, IL7R, INPP5D, ITGAL, LAG3, LCP1, LEF1, MR1, MYO1G, NFKBIZ, NMI, NOD2, PRKCZ, PTX3, RAC2, S100A12, SERPING1, SH2D1A, SLAMF1, SLC11A1, ST3GAL1, TLR4, TNFRSF1B, TYROBP, VSIG4]
GO:0002250	adaptive immune response	GO_BiologicalProcess-EBI-UniProt-GOA-ACAP-ARAP_28.07.2021_00h00	5.53754e-13	1.27072e-11	12.2924	37	[ADCY7, BOLA-DOA, BOLA-DQA1, C1QA, C1QB, CD1E, CD28, CD4, CD40, CD48, CD74, CD79A, CD79B, CLEC6A, CLEC7A, CR2, CTSC, CTSH, CTSS, FCER1G, IL12B, IL4I1, IL7R, INPP5D, LEF1, LOC107131142, MR1, MYO1G, NFKBIZ, NOD2, PRKCZ, SAMSN1, SH2D1A, SLAMF1, SLC11A1, TNFAIP3, TNFRSF1B]
GO:0050778	positive regulation of immune response	GO_BiologicalProcess-EBI-UniProt-GOA-ACAP-ARAP_28.07.2021_00h00	6.10454e-13	1.36491e-11	11.2329	41	[ADORA2B, C1QA, C1QB, C3AR1, CBLB, CCR7, CD1E, CD28, CD40, CD74, CD79A, CD79B, CLEC6A, CLEC7A, CR2, CXHXorf21, FCER1G, FGR, FYB1, IFI16, IL12B, IL18RAP, LAG3, LOC107131142, MR1, MS4A1, MYO1G, NFAM1, NFKBIZ, NLRC4, NMI, NOD2, PRKCZ, SERPING1, SH2D1A, SLAMF1, SLC11A1, TLR4, TMEM173, TYROBP, VSIG4]
GO:0001817	regulation of cytokine production	GO_BiologicalProcess-EBI-UniProt-GOA-ACAP-ARAP_28.07.2021_00h00	6.78046e-13	1.47814e-11	9.61539	50	[ADCY7, ADORA2B, APOA1, C3AR1, CCR7, CD14, CD28, CD40, CD74, CD84, CHI3L1, CLEC4E, CLEC6A, CLEC7A, FCER1G, FGR, GBP5, GPNMB, HIF1A, IL12B, INPP5D, ISG15, LAG3, LEF1, LGALS9, LPL, LTB, MERTK, NFAM1, NLRC4, NMI, NOD1, NOD2, NOS2, PRKCZ, RAB7B, RNF128, SARS, SLAMF1, SLC11A1, STAT1, TLR4, TMEM106A, TMEM173, TNFAIP3, TNFRSF1B, TNFSF8, TSKU, TYROBP, VSIG4]
GO:0030097	hemopoiesis	GO_BiologicalProcess-EBI-UniProt-GOA-ACAP-ARAP_28.07.2021_00h00	7.18482e-13	1.52809e-11	8.66966	58	[BATF2, BMP4, BOLA-DOA, CCR7, CD27, CD28, CD4, CD74, CD79A, CD79B, CLEC4E, CSF1, CSF1R, DCSTAMP, EOMES, ETV6, EVI2B, FCER1G, FLI1, FST, HIF1A, IHH, IKZF1, IL12B, IL4I1, IL7R, INPP5D, ISG15, KLF10, LAG3, LEF1, LOC107131142, LRRK1, MERTK, MR1, MS4A1, MYC, NFAM1, NFKBIA, NFKBIZ, NRROS, PAF1, PLEK, PREX1, PRKCZ, RAB7B, RUNX2, SELPLG, SLAMF1, SLC46A2, SLC8A3, SNX10, ST3GAL1, STAT1, STK4, TNFSF8, TNFSF…
GO:0042742	defense response to bacterium	GO_BiologicalProcess-EBI-UniProt-GOA-ACAP-ARAP_28.07.2021_00h00	1.02451e-12	2.12707e-11	14.6341	30	[CLEC4E, DEFB13, DEFB4A, FCER1G, FGR, GBP2, GBP4, HP, IL12B, IL7R, ISG15, LAP, LOC507055, LOC513659, LOC783604, LYPD8, LYZ, MR1, NAIP, NLRC4, NOD1, NOD2, NOS2, PLA2G2A, RNASE6, SLC11A1, SPN, STAB2, TLR4, TNFSF8]
GO:0002521	leukocyte differentiation	GO_BiologicalProcess-EBI-UniProt-GOA-ACAP-ARAP_28.07.2021_00h00	1.12819e-12	2.28786e-11	10.2506	45	[BATF2, BMP4, BOLA-DOA, CCR7, CD27, CD28, CD4, CD74, CD79A, CD79B, CLEC4E, CSF1, CSF1R, DCSTAMP, EOMES, EVI2B, FCER1G, IHH, IKZF1, IL12B, IL4I1, IL7R, INPP5D, KLF10, LAG3, LEF1, LOC107131142, LRRK1, MERTK, MR1, MS4A1, MYC, NFAM1, NFKBIZ, NRROS, PREX1, PRKCZ, RUNX2, SLAMF1, SLC46A2, SNX10, ST3GAL1, TNFSF8, TNFSF9, VNN1]
GO:0010033	response to organic substance	GO_BiologicalProcess-EBI-UniProt-GOA-ACAP-ARAP_28.07.2021_00h00	1.55158e-12	3.07495e-11	5.76015	122	[ABCG1, ADCY7, ALDH1A1, APOA1, BAIAP3, BMP4, CALR, CCL19, CCL4, CCR1, CCR7, CD14, CD180, CD274, CD4, CD40, CD44, CD74, CHI3L1, CIITA, CLEC7A, CSF1, CSF1R, CTSH, CTSS, CXCL11, CXCL13, CXCL16, CXCL8, CXCR3, CXCR4, CXCR5, CYFIP2, CYP1A1, CYP27B1, DCSTAMP, EGR2, EID2, FCER1G, FDXR, FOXRED2, FST, GBP2, GBP4, GBP5, GNA15, GPD1, HIF1A, HYAL1, IFI16, IFIT2, IFNLR1, IL10RA, IL12B, IL18RAP, IL1RN, IL2RB, I…
GO:0031347	regulation of defense response	GO_BiologicalProcess-EBI-UniProt-GOA-ACAP-ARAP_28.07.2021_00h00	2.10127e-12	4.07179e-11	10.8179	41	[ADORA2B, AOAH, APOA1, BST1, CCR7, CD200R1L, CD28, CLEC6A, CLEC7A, CTSC, CXHXorf21, DUOXA2, FGR, IFI16, IFNLR1, IL12B, IL18RAP, ISG15, LAG3, LOC100139670, NFKBIA, NFKBIZ, NLRC4, NMI, NOD1, NOD2, NUPR1, S100A8, S100A9, SAMHD1, SEC14L1, SERPING1, SH2D1A, STAT1, TLR4, TMEM173, TNFAIP3, TNFRSF1B, TNIP1, TYROBP, VSIG4]
GO:1903131	mononuclear cell differentiation	GO_BiologicalProcess-EBI-UniProt-GOA-ACAP-ARAP_28.07.2021_00h00	2.69159e-12	5.10233e-11	11.1748	39	[BATF2, BMP4, BOLA-DOA, CCR7, CD27, CD28, CD4, CD74, CD79A, CD79B, CLEC4E, CSF1, DCSTAMP, EOMES, FCER1G, IHH, IKZF1, IL12B, IL4I1, IL7R, INPP5D, LAG3, LEF1, LOC107131142, MERTK, MR1, MS4A1, MYC, NFAM1, NFKBIZ, PREX1, PRKCZ, RUNX2, SLAMF1, SLC46A2, ST3GAL1, TNFSF8, TNFSF9, VNN1]
GO:0002831	regulation of response to biotic stimulus	GO_BiologicalProcess-EBI-UniProt-GOA-ACAP-ARAP_28.07.2021_00h00	7.47164e-12	1.38623e-10	14.0097	29	[CD180, CLEC6A, CLEC7A, CXHXorf21, FGR, IFI16, IFNLR1, IL12B, IL18RAP, IL4I1, ISG15, LAG3, LOC100139670, MR1, NLRC4, NMI, NOD1, NOD2, SAMHD1, SEC14L1, SERPING1, SH2D1A, STAT1, TIGAR, TLR4, TMEM173, TNFAIP3, TYROBP, VSIG4]
GO:0044281	small molecule metabolic process	GO_BiologicalProcess-EBI-UniProt-GOA-ACAP-ARAP_28.07.2021_00h00	1.60942e-11	2.92377e-10	6.38909	89	[ABCG1, ACADS, ACSF2, ACSL6, ACSS1, ADCY7, ADORA2B, AIG1, ALDH1A1, ALDH3A2, AOAH, APOA1, APOB, CA8, CBR1, CD74, CLCN2, CYP1A1, CYP27B1, CYP2C18, CYP2C19, CYP2C87, CYP2D14, CYP4V2, DDC, DEGS2, DPEP1, ELOVL5, ENO1, ENTPD2, ENTPD8, EPHX1, FDXR, FMO5, GLDC, GPD1, GPT, GSTA3, GUCA2A, GUCA2B, HAAO, HACL1, HIF1A, IDO1, IL4I1, IMPDH1, KHK, LDHA, LDHD, LOC505468, LOC538060, LOC540627, LPL, LRAT, LRRK2, LT…
GO:0030098	lymphocyte differentiation	GO_BiologicalProcess-EBI-UniProt-GOA-ACAP-ARAP_28.07.2021_00h00	2.75149e-11	4.70451e-10	11.2903	35	[BMP4, BOLA-DOA, CCR7, CD27, CD28, CD4, CD74, CD79A, CD79B, CLEC4E, EOMES, FCER1G, IHH, IKZF1, IL12B, IL4I1, IL7R, INPP5D, LAG3, LEF1, LOC107131142, MERTK, MR1, MS4A1, NFAM1, NFKBIZ, PREX1, PRKCZ, RUNX2, SLAMF1, SLC46A2, ST3GAL1, TNFSF8, TNFSF9, VNN1]
GO:0030595	leukocyte chemotaxis	GO_BiologicalProcess-EBI-UniProt-GOA-ACAP-ARAP_28.07.2021_00h00	2.74311e-11	4.78398e-10	14.7727	26	[BST1, C3AR1, CALR, CCL19, CCL4, CCR1, CCR7, CD74, CSF1, CXCL11, CXCL13, CXCL16, CXCL8, CXCR5, DPEP1, FCER1G, LGMN, LOC529196, LOC616364, NOD2, NOV, PREX1, RAC2, S100A8, S100A9, SLAMF1]
GO:0042221	response to chemical	GO_BiologicalProcess-EBI-UniProt-GOA-ACAP-ARAP_28.07.2021_00h00	3.1702e-11	5.31618e-10	4.83333	174	[ABCA3, ABCG1, ADCY7, ALDH1A1, ANGPT2, APOA1, BAIAP3, BIN2, BMP4, BST1, C3AR1, CALR, CCL19, CCL4, CCR1, CCR7, CD14, CD180, CD274, CD4, CD40, CD44, CD74, CHI3L1, CHP2, CIITA, CLEC7A, CLIC2, CRYZ, CSF1, CSF1R, CTSH, CTSS, CXCL11, CXCL13, CXCL16, CXCL8, CXCL9, CXCR3, CXCR4, CXCR5, CYFIP2, CYP1A1, CYP27B1, CYP2C18, CYP2C19, CYP2C87, CYP2D14, DCSTAMP, DDC, DEFB13, DEFB4A, DPEP1, DUOX2, EFNA1, EGR2, EI…
GO:0050867	positive regulation of cell activation	GO_BiologicalProcess-EBI-UniProt-GOA-ACAP-ARAP_28.07.2021_00h00	5.88374e-11	9.50115e-10	12.1569	31	[ADORA2B, BOLA-DOA, BOLA-DQA1, BST1, CCR7, CD27, CD274, CD28, CD40, CD74, CLEC7A, CTSC, FGR, IHH, IL12B, IL4I1, IL7R, INPP5D, LEF1, LOC107131142, NFKBIZ, NOD2, PLEK, PRKCZ, SH3KBP1, SLAMF1, SLC7A1, TLR4, TNFSF9, TYROBP, VNN1]
GO:0002443	leukocyte mediated immunity	GO_BiologicalProcess-EBI-UniProt-GOA-ACAP-ARAP_28.07.2021_00h00	6.50646e-11	1.03157e-09	12.1094	31	[ADORA2B, C1QA, C1QB, CD1E, CD28, CD40, CD74, CD84, CLEC7A, CR2, CTSC, CTSH, FCER1G, FGR, IL12B, IL18RAP, IL4I1, IL7R, INPP5D, LAG3, MR1, MYO1G, NOD2, PRKCZ, RAC2, S100A12, SH2D1A, SLAMF1, TLR4, TNFRSF1B, TYROBP]
GO:0070661	leukocyte proliferation	GO_BiologicalProcess-EBI-UniProt-GOA-ACAP-ARAP_28.07.2021_00h00	7.19123e-11	1.11978e-09	12.0623	31	[BMP4, BST1, CBLB, CD180, CD274, CD28, CD40, CD74, CD79A, CSF1, CSF1R, GPNMB, IHH, IL12B, IL4I1, IL7R, INPP5D, LEF1, LGALS9, LOC107131142, MSN, NCSTN, RAC2, SLAMF1, SLC11A1, SLC7A1, TLR4, TNFRSF1B, TNFSF9, TYROBP, VSIG4]
GO:0071310	cellular response to organic substance	GO_BiologicalProcess-EBI-UniProt-GOA-ACAP-ARAP_28.07.2021_00h00	7.93999e-11	1.19374e-09	5.81592	103	[ADCY7, APOA1, BAIAP3, BMP4, CALR, CCL19, CCL4, CCR1, CCR7, CD14, CD180, CD274, CD4, CD40, CD44, CD74, CHI3L1, CSF1, CSF1R, CTSH, CTSS, CXCL11, CXCL13, CXCL8, CXCR3, CXCR4, CXCR5, CYFIP2, CYP1A1, CYP27B1, DCSTAMP, EGR2, EID2, FCER1G, FDXR, FST, GBP2, GBP4, GBP5, GNA15, GPD1, HIF1A, HYAL1, IFI16, IFIT2, IFNLR1, IL10RA, IL12B, IL18RAP, IL1RN, IL2RB, IL2RG, IL7R, ISG15, LDLRAP1, LEF1, LGMN, LGR5, LO…
GO:0006935	chemotaxis	GO_BiologicalProcess-EBI-UniProt-GOA-ACAP-ARAP_28.07.2021_00h00	7.92875e-11	1.21296e-09	9.1858	44	[ANGPT2, APOA1, BIN2, BMP4, BST1, C3AR1, CALR, CCL19, CCL4, CCR1, CCR7, CD74, CSF1, CSF1R, CXCL11, CXCL13, CXCL16, CXCL8, CXCL9, CXCR3, CXCR4, CXCR5, DEFB13, DEFB4A, DPEP1, EFNA1, EGR2, FCER1G, LAP, LEF1, LGMN, LOC529196, LOC616364, NOD2, NOV, PREX1, PTAFR, RAC2, RHOG, S100A8, S100A9, SEMA3B, SLAMF1, XCR1]
GO:0048518	positive regulation of biological process	GO_BiologicalProcess-EBI-UniProt-GOA-ACAP-ARAP_28.07.2021_00h00	9.27549e-11	1.37089e-09	4.46484	214	[ABCA3, ABCG1, ADAM19, ADORA2B, APOA1, APOB, ASAP1, BAIAP3, BMP4, BOLA-DOA, BOLA-DQA1, BST1, C1QA, C1QB, C3AR1, CALR, CBLB, CCL19, CCL4, CCR1, CCR7, CD14, CD180, CD1E, CD27, CD274, CD28, CD4, CD40, CD44, CD74, CD79A, CD79B, CD84, CHI3L1, CHP2, CIITA, CLEC4E, CLEC6A, CLEC7A, CLIC2, COL4A3, CR2, CSF1, CSF1R, CTSC, CTSH, CTSS, CXCL11, CXCL16, CXCL8, CXCL9, CXCR3, CXCR4, CXCR5, CXHXorf21, CYFIP2, CYP…
GO:0031349	positive regulation of defense response	GO_BiologicalProcess-EBI-UniProt-GOA-ACAP-ARAP_28.07.2021_00h00	1.01223e-10	1.47111e-09	15.0943	24	[ADORA2B, CCR7, CD28, CLEC6A, CLEC7A, CTSC, CXHXorf21, IFI16, IL12B, IL18RAP, LAG3, NFKBIA, NFKBIZ, NLRC4, NMI, NOD1, NOD2, NUPR1, S100A8, S100A9, SH2D1A, TLR4, TMEM173, TYROBP]
GO:0007166	cell surface receptor signaling pathway	GO_BiologicalProcess-EBI-UniProt-GOA-ACAP-ARAP_28.07.2021_00h00	1.08818e-10	1.55557e-09	5.39438	120	[ADORA2B, ANGPT2, APOA1, BCL2A1, BMP4, BTLA, C3AR1, CBLB, CCL19, CCL4, CCR1, CCR7, CD14, CD180, CD27, CD274, CD28, CD4, CD40, CD44, CD74, CD79A, CD79B, CLEC4E, CLEC6A, CLEC7A, COL4A3, CSF1, CSF1R, CSTB, CXCL11, CXCL13, CXCL8, CXCR3, CXCR4, CXCR5, CYFIP2, EFNA1, EID2, FCER1G, FCGR1A, FCRL1, FDXR, FERMT3, FGR, FST, FYB1, HIF1A, HMOX1, HP, IFI6, IFNLR1, IHH, IL10RA, IL12B, IL18RAP, IL1RN, IL2RB, IL2…
GO:0019221	cytokine-mediated signaling pathway	GO_BiologicalProcess-EBI-UniProt-GOA-ACAP-ARAP_28.07.2021_00h00	1.13659e-10	1.59855e-09	10.0796	38	[APOA1, CCL19, CCL4, CCR1, CCR7, CD4, CD44, CD74, CSF1, CSF1R, CXCL11, CXCL13, CXCL8, CXCR3, CXCR4, CXCR5, FCER1G, HIF1A, IFNLR1, IL10RA, IL12B, IL18RAP, IL1RN, IL2RB, IL2RG, IL7R, ISG15, LOC107131142, LOC529196, LOC616364, NFKBIA, NMI, SAMHD1, STAT1, STAT2, TNFRSF18, TNFRSF1B, XCR1]
GO:0050863	regulation of T cell activation	GO_BiologicalProcess-EBI-UniProt-GOA-ACAP-ARAP_28.07.2021_00h00	1.17671e-10	1.62871e-09	11.8321	31	[BMP4, BOLA-DOA, BOLA-DQA1, CBLB, CCR7, CD27, CD274, CD28, CD4, CD74, GPNMB, IHH, IL12B, IL4I1, IL7R, LAG3, LEF1, LGALS9, LOC107131142, NFKBIZ, NOD2, PRKCZ, RAC2, SLAMF1, SLC46A2, SLC7A1, SPN, TNFRSF1B, TNFSF9, VNN1, VSIG4]
GO:0007155	cell adhesion	GO_BiologicalProcess-EBI-UniProt-GOA-ACAP-ARAP_28.07.2021_00h00	1.22995e-10	1.67581e-09	6.79887	72	[ADAM19, APOA1, BMP4, BOLA-DOA, BOLA-DQA1, BST1, CALR, CBLB, CCR7, CD27, CD274, CD28, CD4, CD44, CD74, CDH10, CDHR2, CLDN15, COL4A3, COL4A4, CSF1, CXCL8, CXCR3, CXCR4, CYFIP2, EFNA1, FERMT3, GPNMB, HYAL1, ICAM1, IHH, IL12B, IL1RN, IL4I1, IL7R, ITGA8, ITGAL, ITGB2, LAG3, LEF1, LGALS9, LOC107131142, LOC518526, MERTK, MSN, MYO1G, NFKBIZ, NINJ1, NOD2, NOV, OLR1, PARVG, PKP3, PLEK, PREX1, PRKCZ, RAC2,…
GO:0097529	myeloid leukocyte migration	GO_BiologicalProcess-EBI-UniProt-GOA-ACAP-ARAP_28.07.2021_00h00	1.50837e-10	1.99288e-09	14.8148	24	[BST1, C3AR1, CCL19, CCL4, CCR1, CCR7, CD74, CSF1, CXCL11, CXCL13, CXCL8, DPEP1, FCER1G, LGMN, LOC529196, LOC616364, NOD2, NOV, PREX1, RAC2, RHOG, S100A8, S100A9, SLAMF1]
GO:0016477	cell migration	GO_BiologicalProcess-EBI-UniProt-GOA-ACAP-ARAP_28.07.2021_00h00	2.05849e-10	2.67911e-09	6.54608	76	[ANGPT2, APOA1, BIN2, BMP4, BST1, C3AR1, CALR, CCL19, CCL4, CCR1, CCR7, CD40, CD44, CD74, CLEC7A, CSF1, CSF1R, CTSH, CXCL11, CXCL13, CXCL16, CXCL8, CXCL9, CXCR3, CXCR4, CXCR5, DEFB13, DEFB4A, DPEP1, EFNA1, ENPEP, FCER1G, FERMT3, FGR, FMNL1, FMNL3, GPNMB, HIF1A, HMOX1, HYAL1, IL12B, ITGAL, ITGB2, LAP, LCP1, LEF1, LGMN, LOC529196, LOC616364, LRRK2, MERTK, MSN, MYO1G, NOD2, NOV, PREX1, RAC2, RHOD, R…
GO:0002460	adaptive immune response based on somatic recombination of immune receptors built from immunoglobulin superfamily domains	GO_BiologicalProcess-EBI-UniProt-GOA-ACAP-ARAP_28.07.2021_00h00	2.09987e-10	2.69277e-09	13.0435	27	[C1QA, C1QB, CD1E, CD28, CD40, CD74, CLEC6A, CLEC7A, CR2, CTSC, CTSH, FCER1G, IL12B, IL4I1, IL7R, INPP5D, LEF1, LOC107131142, MR1, MYO1G, NFKBIZ, NOD2, PRKCZ, SLAMF1, SLC11A1, TNFAIP3, TNFRSF1B]
GO:0097530	granulocyte migration	GO_BiologicalProcess-EBI-UniProt-GOA-ACAP-ARAP_28.07.2021_00h00	2.81026e-10	3.55151e-09	17.3913	20	[BST1, C3AR1, CCL19, CCL4, CCR7, CD74, CSF1, CXCL11, CXCL13, CXCL8, DPEP1, FCER1G, LOC616364, NOD2, PREX1, RAC2, RHOG, S100A8, S100A9, SLAMF1]
GO:0051239	regulation of multicellular organismal process	GO_BiologicalProcess-EBI-UniProt-GOA-ACAP-ARAP_28.07.2021_00h00	2.90022e-10	3.61285e-09	5.57851	108	[ADCY7, ADORA2B, ANGPT2, APOA1, BMP4, BOLA-DOA, C3AR1, CALR, CBLB, CCR7, CD14, CD27, CD28, CD4, CD40, CD74, CD84, CHI3L1, CHSY1, CLEC4E, CLEC6A, CLEC7A, COL4A3, CSF1, CTSC, CTSH, CTSK, CXCL8, CXCR3, CYP27B1, DCSTAMP, DMRTA2, EDN3, EFNA1, EGR2, ENO1, EPS8L3, EVI2B, F11, FCER1G, FDXR, FGR, FST, GBP5, GPNMB, HES2, HIF1A, HMOX1, HYAL1, IHH, IL12B, IL4I1, IL7R, INPP5D, ISG15, KLF10, LAG3, LDLRAP1, LEF…
GO:0048870	cell motility	GO_BiologicalProcess-EBI-UniProt-GOA-ACAP-ARAP_28.07.2021_00h00	3.7181e-10	4.56646e-09	6.27421	81	[ANGPT2, APOA1, APOB, BIN2, BMP4, BST1, C3AR1, CALR, CCL19, CCL4, CCR1, CCR7, CD40, CD44, CD74, CLEC7A, CSF1, CSF1R, CTSH, CXCL11, CXCL13, CXCL16, CXCL8, CXCL9, CXCR3, CXCR4, CXCR5, DEFB13, DEFB4A, DPEP1, DUOXA2, EFNA1, ENPEP, FCER1G, FERMT3, FGR, FMNL1, FMNL3, GPNMB, HIF1A, HMOX1, HYAL1, IL12B, ITGAL, ITGB2, LAP, LCP1, LEF1, LGMN, LOC529196, LOC616364, LRRK2, MERTK, MSN, MYO1G, NOD2, NOV, PREX1,…
GO:0051240	positive regulation of multicellular organismal process	GO_BiologicalProcess-EBI-UniProt-GOA-ACAP-ARAP_28.07.2021_00h00	4.08114e-10	4.94271e-09	6.75808	69	[ADORA2B, BMP4, C3AR1, CBLB, CCR7, CD14, CD27, CD28, CD4, CD40, CD74, CHI3L1, CLEC4E, CLEC6A, CLEC7A, CSF1, CTSH, CXCL8, CXCR3, CYP27B1, DCSTAMP, DMRTA2, EGR2, ENO1, EVI2B, FCER1G, FDXR, FGR, FST, GBP5, HIF1A, HMOX1, HYAL1, IHH, IL12B, IL4I1, IL7R, INPP5D, ISG15, KLF10, LDLRAP1, LEF1, LOC521207, LPL, LRRN3, LTB, MME, NFAM1, NFKBIZ, NLRC4, NOD1, NOD2, NOS2, PRKCZ, RAB7B, RUNX2, SLAMF1, SLC11A1, ST…
GO:0002221	pattern recognition receptor signaling pathway	GO_BiologicalProcess-EBI-UniProt-GOA-ACAP-ARAP_28.07.2021_00h00	4.18039e-10	4.99357e-09	16.1538	21	[BPIFB1, CD14, CD180, CD40, CLEC4E, CXHXorf21, LOC101906009, NFKBIA, NMI, NOD1, NOD2, RAB7B, SARM1, SEC14L1, SLC15A3, SLC46A2, TIFA, TLR4, TNFAIP3, TNIP1, TNIP3]
GO:1990266	neutrophil migration	GO_BiologicalProcess-EBI-UniProt-GOA-ACAP-ARAP_28.07.2021_00h00	4.29475e-10	5.06084e-09	19.1489	18	[BST1, C3AR1, CCL19, CCL4, CCR7, CD74, CXCL11, CXCL13, CXCL8, DPEP1, FCER1G, LOC616364, NOD2, PREX1, RAC2, RHOG, S100A8, S100A9]
GO:0019752	carboxylic acid metabolic process	GO_BiologicalProcess-EBI-UniProt-GOA-ACAP-ARAP_28.07.2021_00h00	7.53507e-10	8.6455e-09	7.57363	54	[ACADS, ACSF2, ACSL6, ACSS1, AIG1, ALDH1A1, AOAH, APOA1, CD74, CYP1A1, CYP2C18, CYP2C19, CYP2C87, CYP2D14, CYP4V2, DDC, DPEP1, ELOVL5, ENO1, EPHX1, GLDC, GPD1, GPT, GSTA3, HAAO, HACL1, HIF1A, IDO1, IL4I1, LDHA, LDHD, LOC505468, LOC538060, LOC540627, LPL, LTC4S, MGC127055, MTHFD1L, NOS2, NUPR1, PCBD1, PSAT1, PSPH, SARS, SDS, SLC27A5, SLC45A3, ST6GAL1, TECR, TIGAR, UGT1A1, VNN1, VNN2, WARS]
GO:1903706	regulation of hemopoiesis	GO_BiologicalProcess-EBI-UniProt-GOA-ACAP-ARAP_28.07.2021_00h00	8.32784e-10	9.43101e-09	11.236	30	[BMP4, BOLA-DOA, CD27, CD28, CD4, CD74, CSF1, DCSTAMP, EVI2B, HIF1A, IHH, IL12B, IL4I1, IL7R, INPP5D, ISG15, KLF10, LAG3, LEF1, MYC, NFAM1, NFKBIA, NFKBIZ, PAF1, PRKCZ, RAB7B, SLC46A2, STAT1, TNFSF9, VNN1]
GO:0051716	cellular response to stimulus	GO_BiologicalProcess-EBI-UniProt-GOA-ACAP-ARAP_28.07.2021_00h00	9.07461e-10	1.0145e-08	4.11661	258	[ADCY7, ADORA2B, ALDH1A1, ANGPT2, APBB1IP, APOA1, ARHGAP30, BAIAP3, BCL2A1, BIN2, BMP4, BPIFB1, BST1, BTLA, C3AR1, CA8, CALR, CBLB, CCL19, CCL4, CCR1, CCR7, CD14, CD180, CD27, CD274, CD28, CD4, CD40, CD44, CD74, CD79A, CD79B, CHI3L1, CHP2, CLEC4E, CLEC6A, CLEC7A, CLIC2, COL4A3, CRYZ, CSF1, CSF1R, CSTB, CTSC, CTSH, CTSS, CXCL11, CXCL13, CXCL16, CXCL8, CXCL9, CXCR3, CXCR4, CXCR5, CXHXorf21, CYFIP2,…
GO:0051251	positive regulation of lymphocyte activation	GO_BiologicalProcess-EBI-UniProt-GOA-ACAP-ARAP_28.07.2021_00h00	9.27453e-10	1.02372e-08	12.2172	27	[BOLA-DOA, BOLA-DQA1, BST1, CCR7, CD27, CD274, CD28, CD40, CD74, CLEC7A, IHH, IL12B, IL4I1, IL7R, INPP5D, LEF1, LOC107131142, NFKBIZ, NOD2, PRKCZ, SH3KBP1, SLAMF1, SLC7A1, TLR4, TNFSF9, TYROBP, VNN1]
GO:0002683	negative regulation of immune system process	GO_BiologicalProcess-EBI-UniProt-GOA-ACAP-ARAP_28.07.2021_00h00	1.18416e-09	1.2748e-08	10.5263	32	[APOA1, BMP4, BOLA-DOA, CBLB, CD274, CD74, CD84, CR2, FGR, GPNMB, IHH, IL12B, IL4I1, IL7R, INPP5D, ISG15, LAG3, LGALS9, MERTK, MYC, NMI, NOD2, NOV, SAMHD1, SAMSN1, SEC14L1, SERPING1, SH2D1A, SLAMF1, TNFAIP3, TYROBP, VSIG4]
GO:0030155	regulation of cell adhesion	GO_BiologicalProcess-EBI-UniProt-GOA-ACAP-ARAP_28.07.2021_00h00	1.30101e-09	1.38351e-08	8.18505	46	[ADAM19, APOA1, BMP4, BOLA-DOA, BOLA-DQA1, BST1, CALR, CBLB, CCR7, CD27, CD274, CD28, CD44, CD74, CSF1, CXCL8, CXCR3, CXCR4, EFNA1, FERMT3, GPNMB, HYAL1, IHH, IL12B, IL1RN, IL4I1, IL7R, ITGB2, LAG3, LEF1, LGALS9, LOC107131142, NFKBIZ, NOD2, PREX1, PRKCZ, RAC2, RHOD, SLAMF1, SLC7A1, SPOCK2, STK4, TNFRSF18, TNFSF9, VNN1, VSIG4]
GO:0042832	defense response to protozoan	GO_BiologicalProcess-EBI-UniProt-GOA-ACAP-ARAP_28.07.2021_00h00	1.53759e-09	1.6154e-08	47.3684	9	[BATF2, CD40, GBP2, GBP4, IL12B, LOC507055, LOC513659, LOC783604, SLC11A1]
GO:0002819	regulation of adaptive immune response	GO_BiologicalProcess-EBI-UniProt-GOA-ACAP-ARAP_28.07.2021_00h00	1.93735e-09	1.9875e-08	14.8936	21	[ADCY7, CD1E, CD28, CD40, CD48, CLEC6A, CLEC7A, CR2, IL12B, IL4I1, IL7R, LOC107131142, MR1, NFKBIZ, NOD2, PRKCZ, SAMSN1, SLAMF1, SLC11A1, TNFAIP3, TNFRSF1B]
GO:0006909	phagocytosis	GO_BiologicalProcess-EBI-UniProt-GOA-ACAP-ARAP_28.07.2021_00h00	2.01297e-09	2.04106e-08	13.6095	23	[APOA1, BIN2, CALR, CLEC7A, FCER1G, FGR, IL2RB, IL2RG, ITGAL, ITGB2, MERTK, MSR1, MYO1G, NCF2, NOD2, PTX3, RAB7B, RAC2, RHOG, SCARB1, SLC11A1, TLR4, TYROBP]
GO:0004896	cytokine receptor activity	GO_BiologicalProcess-EBI-UniProt-GOA-ACAP-ARAP_28.07.2021_00h00	2.34149e-09	2.34688e-08	18.4783	17	[CCR1, CCR7, CD4, CD44, CD74, CXCR3, CXCR4, CXCR5, IFNLR1, IL10RA, IL12B, IL18RAP, IL2RB, IL2RG, IL7R, LOC529196, XCR1]
GO:0001819	positive regulation of cytokine production	GO_BiologicalProcess-EBI-UniProt-GOA-ACAP-ARAP_28.07.2021_00h00	2.60179e-09	2.57813e-08	9.96979	33	[ADORA2B, C3AR1, CCR7, CD14, CD28, CD40, CD74, CHI3L1, CLEC4E, CLEC6A, CLEC7A, FCER1G, FGR, GBP5, HIF1A, IL12B, ISG15, LPL, LTB, NFAM1, NLRC4, NOD1, NOD2, NOS2, PRKCZ, RAB7B, SLAMF1, SLC11A1, STAT1, TLR4, TMEM106A, TMEM173, TNFSF8]
GO:0045088	regulation of innate immune response	GO_BiologicalProcess-EBI-UniProt-GOA-ACAP-ARAP_28.07.2021_00h00	2.63927e-09	2.58589e-08	15.3846	20	[CLEC6A, CLEC7A, CXHXorf21, FGR, IFI16, IL12B, IL18RAP, ISG15, LAG3, NLRC4, NMI, NOD2, SAMHD1, SERPING1, SH2D1A, TLR4, TMEM173, TNFAIP3, TYROBP, VSIG4]
GO:0048522	positive regulation of cellular process	GO_BiologicalProcess-EBI-UniProt-GOA-ACAP-ARAP_28.07.2021_00h00	2.88455e-09	2.79481e-08	4.42922	194	[ABCA3, ABCG1, ADAM19, ADORA2B, APOA1, APOB, ASAP1, BAIAP3, BMP4, BOLA-DOA, BOLA-DQA1, BST1, C1QA, C3AR1, CALR, CBLB, CCL19, CCL4, CCR1, CCR7, CD14, CD180, CD1E, CD27, CD274, CD28, CD4, CD40, CD44, CD74, CHI3L1, CHP2, CIITA, CLEC6A, CLEC7A, CLIC2, COL4A3, CSF1, CSF1R, CTSC, CTSH, CTSS, CXCL11, CXCL16, CXCL8, CXCL9, CXCR3, CXCR4, CXCR5, CXHXorf21, CYFIP2, CYP27B1, DCSTAMP, DMRTA2, DUOXA2, EFNA1, E…
GO:0032944	regulation of mononuclear cell proliferation	GO_BiologicalProcess-EBI-UniProt-GOA-ACAP-ARAP_28.07.2021_00h00	3.57925e-09	3.42979e-08	13.2184	23	[BMP4, BST1, CBLB, CD274, CD28, CD40, CD74, CSF1, GPNMB, IHH, IL12B, IL4I1, INPP5D, LGALS9, LOC107131142, RAC2, SLAMF1, SLC7A1, TLR4, TNFRSF1B, TNFSF9, TYROBP, VSIG4]
GO:0050830	defense response to Gram-positive bacterium	GO_BiologicalProcess-EBI-UniProt-GOA-ACAP-ARAP_28.07.2021_00h00	3.64399e-09	3.45387e-08	20.8333	15	[FGR, GBP2, GBP4, IL7R, LOC507055, LOC513659, LOC783604, LYZ, MR1, NOD1, NOD2, PLA2G2A, RNASE6, STAB2, TNFSF8]
GO:0017144	drug metabolic process	GO_BiologicalProcess-EBI-UniProt-GOA-ACAP-ARAP_28.07.2021_00h00	4.23214e-09	3.9682e-08	31.4286	11	[CBR1, CYP1A1, CYP2C18, CYP2C19, CYP2C87, CYP2D14, DPEP1, FMO5, LOC505468, LOC540627, MGC127055]
GO:0032496	response to lipopolysaccharide	GO_BiologicalProcess-EBI-UniProt-GOA-ACAP-ARAP_28.07.2021_00h00	5.00259e-09	4.6407e-08	12.9944	23	[CCR7, CD14, CD180, CD274, CXCL11, CXCL13, CXCL8, CYP27B1, IL12B, MRC1, NFKBIA, NOD2, NOS2, PAF1, PTAFR, S100A8, S100A9, SCARB1, SLC11A1, TLR4, TNFAIP3, TNFRSF1B, TNIP3]
GO:0002253	activation of immune response	GO_BiologicalProcess-EBI-UniProt-GOA-ACAP-ARAP_28.07.2021_00h00	5.18435e-09	4.75869e-08	11.6592	26	[C1QA, C1QB, C3AR1, CBLB, CCR7, CD28, CD79A, CD79B, CLEC6A, CLEC7A, CR2, FCER1G, FYB1, IFI16, MS4A1, MYO1G, NFAM1, NFKBIZ, NLRC4, NOD2, SERPING1, SH2D1A, TLR4, TMEM173, TYROBP, VSIG4]
GO:1903037	regulation of leukocyte cell-cell adhesion	GO_BiologicalProcess-EBI-UniProt-GOA-ACAP-ARAP_28.07.2021_00h00	7.27769e-09	6.61057e-08	10.8108	28	[BMP4, BOLA-DOA, BOLA-DQA1, CBLB, CCR7, CD27, CD274, CD28, CD44, CD74, GPNMB, IHH, IL12B, IL4I1, IL7R, ITGB2, LAG3, LEF1, LGALS9, LOC107131142, NFKBIZ, NOD2, PRKCZ, SLAMF1, SLC7A1, TNFSF9, VNN1, VSIG4]
GO:0030217	T cell differentiation	GO_BiologicalProcess-EBI-UniProt-GOA-ACAP-ARAP_28.07.2021_00h00	7.36676e-09	6.62248e-08	11.8483	25	[BMP4, BOLA-DOA, CCR7, CD27, CD28, CD4, CD74, CLEC4E, EOMES, FCER1G, IHH, IL12B, IL4I1, IL7R, LAG3, LEF1, MR1, NFKBIZ, PREX1, PRKCZ, RUNX2, SLC46A2, TNFSF8, TNFSF9, VNN1]
GO:0098609	cell-cell adhesion	GO_BiologicalProcess-EBI-UniProt-GOA-ACAP-ARAP_28.07.2021_00h00	8.70533e-09	7.74597e-08	7.52351	48	[ADAM19, APOA1, BMP4, BOLA-DOA, BOLA-DQA1, CBLB, CCR7, CD27, CD274, CD28, CD44, CD74, CDH10, CDHR2, CYFIP2, FERMT3, GPNMB, ICAM1, IHH, IL12B, IL1RN, IL4I1, IL7R, ITGAL, ITGB2, LAG3, LEF1, LGALS9, LOC107131142, MSN, NFKBIZ, NOD2, NOV, OLR1, PKP3, PLEK, PRKCZ, RAC2, S100A8, S100A9, SELPLG, SLAMF1, SLC7A1, STK10, TNFSF9, TNIP1, VNN1, VSIG4]
GO:0002697	regulation of immune effector process	GO_BiologicalProcess-EBI-UniProt-GOA-ACAP-ARAP_28.07.2021_00h00	9.78572e-09	8.61934e-08	10.9756	27	[ADORA2B, APOA1, CD1E, CD28, CD40, CD74, CD84, CLEC7A, CR2, FGR, IL12B, IL18RAP, IL4I1, IL7R, LAG3, MR1, NFKBIZ, NOD2, PRKCZ, RAC2, SERPING1, SH2D1A, SLAMF1, TLR4, TNFRSF1B, TYROBP, VSIG4]
GO:0002703	regulation of leukocyte mediated immunity	GO_BiologicalProcess-EBI-UniProt-GOA-ACAP-ARAP_28.07.2021_00h00	1.04475e-08	9.11025e-08	13.0178	22	[ADORA2B, CD1E, CD28, CD40, CD84, CLEC7A, CR2, FGR, IL12B, IL18RAP, IL4I1, IL7R, LAG3, MR1, NOD2, PRKCZ, RAC2, SH2D1A, SLAMF1, TLR4, TNFRSF1B, TYROBP]
GO:0071674	mononuclear cell migration	GO_BiologicalProcess-EBI-UniProt-GOA-ACAP-ARAP_28.07.2021_00h00	1.11238e-08	9.60391e-08	14.1844	20	[C3AR1, CALR, CCL19, CCL4, CCR1, CCR7, CSF1, CXCL11, CXCL16, ITGAL, LGMN, LOC529196, LOC616364, MSN, MYO1G, NOV, SLAMF1, SPN, SPNS2, STK10]
GO:0045785	positive regulation of cell adhesion	GO_BiologicalProcess-EBI-UniProt-GOA-ACAP-ARAP_28.07.2021_00h00	1.38268e-08	1.18206e-07	9.52381	32	[ADAM19, APOA1, BOLA-DOA, BOLA-DQA1, CALR, CCR7, CD27, CD274, CD28, CD44, CD74, CSF1, HYAL1, IHH, IL12B, IL4I1, IL7R, ITGB2, LEF1, LOC107131142, NFKBIZ, NOD2, PREX1, PRKCZ, RHOD, SLAMF1, SLC7A1, SPOCK2, STK4, TNFRSF18, TNFSF9, VNN1]
GO:0002366	leukocyte activation involved in immune response	GO_BiologicalProcess-EBI-UniProt-GOA-ACAP-ARAP_28.07.2021_00h00	1.43403e-08	1.21405e-07	11.4679	25	[ADORA2B, CD180, CD28, CD40, CD74, CD84, CLEC4E, CLEC7A, EOMES, FCER1G, FGR, IL12B, ITGAL, LCP1, LEF1, NFKBIZ, NMI, PRKCZ, RAC2, S100A12, SLAMF1, SLC11A1, ST3GAL1, TLR4, TYROBP]
GO:0002274	myeloid leukocyte activation	GO_BiologicalProcess-EBI-UniProt-GOA-ACAP-ARAP_28.07.2021_00h00	1.60538e-08	1.34605e-07	13.8889	20	[ADORA2B, BATF2, C1QA, CD84, CTSC, CXCL8, DCSTAMP, FCER1G, FGR, IL18RAP, NMI, PLA2G2A, RAC2, S100A12, SLAMF1, SLC11A1, TLR4, TMEM106A, TYROBP, VSIG4]
GO:0042592	homeostatic process	GO_BiologicalProcess-EBI-UniProt-GOA-ACAP-ARAP_28.07.2021_00h00	1.68375e-08	1.39831e-07	5.86466	78	[ABCA3, ABCG1, ALDH1A1, APOA1, APOB, AQP7, ASGR2, ATP13A3, BAIAP3, BMP4, C3AR1, CCL19, CCR1, CCR7, CD40, CD74, CLIC2, CSF1, CTSH, CTSK, CXCL11, CXCL9, CXCR3, CXCR4, CXCR5, CXHXorf21, CYP27B1, DCSTAMP, EDN3, FTH1, GNA15, HAAO, HIF1A, HMOX1, IFI6, IHH, IKZF1, IL7R, INPP5D, ISG15, LDLRAP1, LIPA, LOC100139670, LOC101906009, LOC107131142, LOC529196, LPL, LRRK1, LRRK2, MERTK, MS4A1, MT1E, MTNR1A, MYC, …
GO:0001676	long-chain fatty acid metabolic process	GO_BiologicalProcess-EBI-UniProt-GOA-ACAP-ARAP_28.07.2021_00h00	1.73944e-08	1.43094e-07	20.2899	14	[ACSL6, AIG1, CYP2C18, CYP2C19, CYP2C87, CYP2D14, ELOVL5, EPHX1, HACL1, LOC505468, LOC540627, LTC4S, MGC127055, SLC27A5]
GO:0022407	regulation of cell-cell adhesion	GO_BiologicalProcess-EBI-UniProt-GOA-ACAP-ARAP_28.07.2021_00h00	1.96865e-08	1.60436e-07	9.38416	32	[ADAM19, APOA1, BMP4, BOLA-DOA, BOLA-DQA1, CBLB, CCR7, CD27, CD274, CD28, CD44, CD74, FERMT3, GPNMB, IHH, IL12B, IL1RN, IL4I1, IL7R, ITGB2, LAG3, LEF1, LGALS9, LOC107131142, NFKBIZ, NOD2, PRKCZ, SLAMF1, SLC7A1, TNFSF9, VNN1, VSIG4]
GO:1902105	regulation of leukocyte differentiation	GO_BiologicalProcess-EBI-UniProt-GOA-ACAP-ARAP_28.07.2021_00h00	2.25624e-08	1.8217e-07	11.5942	24	[BMP4, BOLA-DOA, CD27, CD28, CD4, CD74, CSF1, DCSTAMP, EVI2B, IHH, IL12B, IL4I1, IL7R, INPP5D, KLF10, LAG3, LEF1, MYC, NFAM1, NFKBIZ, PRKCZ, SLC46A2, TNFSF9, VNN1]
GO:0002449	lymphocyte mediated immunity	GO_BiologicalProcess-EBI-UniProt-GOA-ACAP-ARAP_28.07.2021_00h00	2.64269e-08	2.07606e-07	11.9171	23	[C1QA, C1QB, CD1E, CD28, CD40, CD74, CR2, CTSC, CTSH, FCER1G, IL12B, IL18RAP, IL4I1, IL7R, INPP5D, LAG3, MR1, MYO1G, NOD2, PRKCZ, SH2D1A, SLAMF1, TNFRSF1B]
GO:0002606	positive regulation of dendritic cell antigen processing and presentation	GO_BiologicalProcess-EBI-UniProt-GOA-ACAP-ARAP_28.07.2021_00h00	2.62613e-08	2.08181e-07	100	5	[CCR7, CD74, NOD1, NOD2, SLC11A1]
GO:0071216	cellular response to biotic stimulus	GO_BiologicalProcess-EBI-UniProt-GOA-ACAP-ARAP_28.07.2021_00h00	2.89446e-08	2.2336e-07	13.4228	20	[CD14, CD180, CD274, CLEC7A, CXCL11, CXCL13, CXCL8, IL12B, MRC1, NFKBIA, NOD2, NOS2, PAF1, PTAFR, SCARB1, TIGAR, TLR4, TNFAIP3, TNFRSF1B, TNIP3]
GO:0009595	detection of biotic stimulus	GO_BiologicalProcess-EBI-UniProt-GOA-ACAP-ARAP_28.07.2021_00h00	2.88563e-08	2.24667e-07	36	9	[CDHR2, CLEC6A, CLEC7A, NAIP, NLRC4, NOD1, NOD2, SCARB1, TLR4]
GO:0071222	cellular response to lipopolysaccharide	GO_BiologicalProcess-EBI-UniProt-GOA-ACAP-ARAP_28.07.2021_00h00	3.6793e-08	2.81434e-07	14.6341	18	[CD14, CD180, CD274, CXCL11, CXCL13, CXCL8, IL12B, MRC1, NFKBIA, NOD2, NOS2, PAF1, PTAFR, SCARB1, TLR4, TNFAIP3, TNFRSF1B, TNIP3]
GO:0080134	regulation of response to stress	GO_BiologicalProcess-EBI-UniProt-GOA-ACAP-ARAP_28.07.2021_00h00	4.57048e-08	3.46562e-07	6.50224	58	[ADORA2B, AOAH, APOA1, BMP4, BST1, CCL19, CCR7, CD200R1L, CD27, CD28, CD44, CD74, CLEC6A, CLEC7A, CTSC, CXHXorf21, DUOXA2, ENO1, F11, FGR, FMN2, HIF1A, IFI16, IFNLR1, IL12B, IL18RAP, ISG15, LAG3, LOC100139670, LOC521207, LRRK2, MYC, NCF1, NFKBIA, NFKBIZ, NLRC4, NMI, NOD1, NOD2, NUPR1, PTPN1, S100A8, S100A9, SAMHD1, SEC14L1, SERPING1, SH2D1A, SLAMF1, STAT1, TIGAR, TLR4, TMEM173, TNFAIP3, TNFRSF1B,…
GO:0070098	chemokine-mediated signaling pathway	GO_BiologicalProcess-EBI-UniProt-GOA-ACAP-ARAP_28.07.2021_00h00	6.35344e-08	4.77603e-07	18.4211	14	[CCL19, CCL4, CCR1, CCR7, CXCL11, CXCL13, CXCL8, CXCR3, CXCR4, CXCR5, HIF1A, LOC529196, LOC616364, XCR1]
GO:0001818	negative regulation of cytokine production	GO_BiologicalProcess-EBI-UniProt-GOA-ACAP-ARAP_28.07.2021_00h00	7.37523e-08	5.49676e-07	11.7021	22	[ADCY7, APOA1, CCR7, CD84, GPNMB, IL12B, INPP5D, LAG3, LEF1, LGALS9, MERTK, NMI, NOD2, RNF128, SARS, SLAMF1, SLC11A1, TLR4, TNFAIP3, TSKU, TYROBP, VSIG4]
GO:1902107	positive regulation of leukocyte differentiation	GO_BiologicalProcess-EBI-UniProt-GOA-ACAP-ARAP_28.07.2021_00h00	7.56455e-08	5.59008e-07	14.7826	17	[CD27, CD4, CD74, CSF1, DCSTAMP, EVI2B, IHH, IL12B, IL4I1, IL7R, INPP5D, KLF10, LEF1, NFKBIZ, PRKCZ, TNFSF9, VNN1]
GO:0006928	movement of cell or subcellular component	GO_BiologicalProcess-EBI-UniProt-GOA-ACAP-ARAP_28.07.2021_00h00	7.93298e-08	5.81308e-07	5.40541	88	[ANGPT2, APOA1, APOB, BIN2, BMP4, BST1, C3AR1, CALR, CCL19, CCL4, CCR1, CCR7, CD40, CD44, CD74, CFAP221, CLEC7A, CSF1, CSF1R, CTSH, CXCL11, CXCL13, CXCL16, CXCL8, CXCL9, CXCR3, CXCR4, CXCR5, DEFB13, DEFB4A, DNAH10, DNAH17, DPEP1, DUOXA2, EFNA1, EGR2, ENPEP, FCER1G, FERMT3, FGR, FMNL1, FMNL3, GPNMB, HIF1A, HMOX1, HYAL1, IL12B, ITGAL, ITGB2, KIF12, KIF19, LAP, LCP1, LEF1, LGMN, LOC529196, LOC616364…
GO:0002822	regulation of adaptive immune response based on somatic recombination of immune receptors built from immunoglobulin superfamily domains	GO_BiologicalProcess-EBI-UniProt-GOA-ACAP-ARAP_28.07.2021_00h00	9.91824e-08	7.20725e-07	13.7405	18	[CD1E, CD28, CD40, CLEC6A, CLEC7A, CR2, IL12B, IL4I1, IL7R, LOC107131142, MR1, NFKBIZ, NOD2, PRKCZ, SLAMF1, SLC11A1, TNFAIP3, TNFRSF1B]
GO:0002833	positive regulation of response to biotic stimulus	GO_BiologicalProcess-EBI-UniProt-GOA-ACAP-ARAP_28.07.2021_00h00	1.03382e-07	7.45031e-07	15.3846	16	[CD180, CLEC6A, CLEC7A, CXHXorf21, IFI16, IL12B, IL18RAP, LAG3, MR1, NLRC4, NMI, NOD2, SH2D1A, TLR4, TMEM173, TYROBP]
GO:0009410	response to xenobiotic stimulus	GO_BiologicalProcess-EBI-UniProt-GOA-ACAP-ARAP_28.07.2021_00h00	1.19282e-07	8.52576e-07	21.0526	12	[CRYZ, CYP2C18, CYP2C19, CYP2C87, CYP2D14, GSTA3, LOC505468, LOC540627, MGC127055, S100A12, TIGAR, UGT1A1]
GO:0045089	positive regulation of innate immune response	GO_BiologicalProcess-EBI-UniProt-GOA-ACAP-ARAP_28.07.2021_00h00	1.24628e-07	8.76419e-07	17.5	14	[CLEC6A, CLEC7A, CXHXorf21, IFI16, IL12B, IL18RAP, LAG3, NLRC4, NMI, NOD2, SH2D1A, TLR4, TMEM173, TYROBP]
GO:0002224	toll-like receptor signaling pathway	GO_BiologicalProcess-EBI-UniProt-GOA-ACAP-ARAP_28.07.2021_00h00	1.36432e-07	9.51752e-07	16.129	15	[BPIFB1, CD14, CD180, CD40, CXHXorf21, LOC101906009, NFKBIA, NMI, NOD2, RAB7B, SARM1, TLR4, TNFAIP3, TNIP1, TNIP3]
GO:0022409	positive regulation of cell-cell adhesion	GO_BiologicalProcess-EBI-UniProt-GOA-ACAP-ARAP_28.07.2021_00h00	1.38984e-07	9.61858e-07	10.9005	23	[ADAM19, BOLA-DOA, BOLA-DQA1, CCR7, CD27, CD274, CD28, CD44, CD74, IHH, IL12B, IL4I1, IL7R, ITGB2, LEF1, LOC107131142, NFKBIZ, NOD2, PRKCZ, SLAMF1, SLC7A1, TNFSF9, VNN1]
GO:0009615	response to virus	GO_BiologicalProcess-EBI-UniProt-GOA-ACAP-ARAP_28.07.2021_00h00	1.53673e-07	1.03878e-06	9.88593	26	[APOB, CCL19, CD40, CXCL9, ENO1, HIF1A, HYAL1, IFI6, IFIT2, IFNLR1, IL12B, ISG15, LOC100139670, LOC100298356, LOC516599, MLKL, MX2, NMI, OAS1X, OAS1Y, RNASE6, SAMHD1, SEC14L1, STAT1, TMEM173, WDFY4]
GO:0044093	positive regulation of molecular function	GO_BiologicalProcess-EBI-UniProt-GOA-ACAP-ARAP_28.07.2021_00h00	1.59951e-07	1.0729e-06	5.89789	67	[ADORA2B, APOA1, ASAP1, BMP4, CCL19, CCL4, CD4, CD40, CD74, CHI3L1, CHP2, CLEC7A, CLIC2, COL4A3, CSF1, CSF1R, CTSC, CTSH, CTSS, CYFIP2, CYP27B1, EDN3, EFNA1, FDXR, FGD2, FGR, GUCA2A, GUCA2B, HIF1A, IL12B, IL18RAP, LGMN, LOC516599, LOC616364, LRRK2, MERTK, MYC, NCF1, NCSTN, NDUFA4, NFAM1, NGEF, NLRC4, NOD1, NOD2, NOS2, P2RX1, PDZK1, PLEK, PREX1, PTPN1, RAB7B, RAP1A, RGS1, RHOG, S100A8, S100A9, SCA…
GO:0002699	positive regulation of immune effector process	GO_BiologicalProcess-EBI-UniProt-GOA-ACAP-ARAP_28.07.2021_00h00	1.78856e-07	1.19055e-06	12.0482	20	[ADORA2B, CD1E, CD28, CD40, CD74, CD84, CLEC7A, FGR, IL12B, IL18RAP, LAG3, MR1, NFKBIZ, NOD2, PRKCZ, RAC2, SH2D1A, SLAMF1, TLR4, TYROBP]
GO:0050870	positive regulation of T cell activation	GO_BiologicalProcess-EBI-UniProt-GOA-ACAP-ARAP_28.07.2021_00h00	1.78856e-07	1.19055e-06	12.0482	20	[BOLA-DOA, BOLA-DQA1, CCR7, CD27, CD274, CD28, CD74, IHH, IL12B, IL4I1, IL7R, LEF1, LOC107131142, NFKBIZ, NOD2, PRKCZ, SLAMF1, SLC7A1, TNFSF9, VNN1]
GO:0042113	B cell activation	GO_BiologicalProcess-EBI-UniProt-GOA-ACAP-ARAP_28.07.2021_00h00	1.95705e-07	1.29284e-06	10.6977	23	[BST1, CD180, CD27, CD28, CD40, CD74, CD79A, CD79B, CXCR5, FCRL1, IL7R, INPP5D, LEF1, LOC107131142, MS4A1, NFAM1, NOD2, SAMSN1, SH3KBP1, ST3GAL1, TLR4, TNFAIP3, TYROBP]
GO:0002685	regulation of leukocyte migration	GO_BiologicalProcess-EBI-UniProt-GOA-ACAP-ARAP_28.07.2021_00h00	1.9751e-07	1.29495e-06	11.976	20	[BST1, C3AR1, CALR, CCL19, CCR1, CCR7, CD74, CSF1, CXCR3, LGMN, LOC529196, MSN, NOD2, NOV, RAC2, RHOG, SLAMF1, SPN, STK10, TNFRSF18]
GO:0006805	xenobiotic metabolic process	GO_BiologicalProcess-EBI-UniProt-GOA-ACAP-ARAP_28.07.2021_00h00	2.0049e-07	1.30468e-06	22.449	11	[CRYZ, CYP2C18, CYP2C19, CYP2C87, CYP2D14, GSTA3, LOC505468, LOC540627, MGC127055, S100A12, UGT1A1]
GO:1990868	response to chemokine	GO_BiologicalProcess-EBI-UniProt-GOA-ACAP-ARAP_28.07.2021_00h00	2.34448e-07	1.51436e-06	16.6667	14	[CCL19, CCL4, CCR1, CCR7, CXCL11, CXCL13, CXCL8, CXCR3, CXCR4, CXCR5, HIF1A, LOC529196, LOC616364, XCR1]
GO:0010647	positive regulation of cell communication	GO_BiologicalProcess-EBI-UniProt-GOA-ACAP-ARAP_28.07.2021_00h00	2.36286e-07	1.51501e-06	5.67376	72	[ADORA2B, APOA1, BAIAP3, BMP4, CALR, CCL19, CCL4, CCR7, CD14, CD180, CD27, CD28, CD4, CD40, CD44, CD74, CHI3L1, CHP2, CLEC6A, CLEC7A, CSF1, CSF1R, CTSC, CTSH, CXCR4, CXHXorf21, CYFIP2, CYP27B1, EFNA1, FDXR, FGD2, FGR, HIF1A, IHH, IL10RA, IL12B, IL7R, LEF1, LGMN, LGR5, LOC516599, LOC616364, LRRK1, LRRK2, MME, NCF1, NCSTN, NFAM1, NMI, NOD1, NOD2, NOV, NUPR1, P2RY6, PRKCZ, PTPN1, RAP1A, S100A12, S10…
GO:0009967	positive regulation of signal transduction	GO_BiologicalProcess-EBI-UniProt-GOA-ACAP-ARAP_28.07.2021_00h00	2.43149e-07	1.54764e-06	5.83116	67	[ADORA2B, APOA1, BMP4, CALR, CCL19, CCL4, CCR7, CD14, CD180, CD27, CD28, CD4, CD40, CD44, CD74, CHI3L1, CHP2, CLEC6A, CLEC7A, CSF1, CSF1R, CTSC, CTSH, CXCR4, CXHXorf21, CYFIP2, CYP27B1, EFNA1, FDXR, FGD2, FGR, HIF1A, IHH, IL10RA, IL12B, IL7R, LEF1, LGR5, LOC516599, LOC616364, LRRK1, LRRK2, NCF1, NFAM1, NMI, NOD1, NOD2, NOV, NUPR1, P2RY6, PRKCZ, PTPN1, RAP1A, S100A12, S100A8, S100A9, SCIMP, SLAMF1…
GO:0042098	T cell proliferation	GO_BiologicalProcess-EBI-UniProt-GOA-ACAP-ARAP_28.07.2021_00h00	2.76121e-07	1.71984e-06	12.2581	19	[BMP4, CBLB, CD274, CD28, GPNMB, IHH, IL12B, IL4I1, LGALS9, LOC107131142, MSN, NCSTN, RAC2, SLAMF1, SLC11A1, SLC7A1, TNFRSF1B, TNFSF9, VSIG4]
GO:0065009	regulation of molecular function	GO_BiologicalProcess-EBI-UniProt-GOA-ACAP-ARAP_28.07.2021_00h00	2.84578e-07	1.75995e-06	4.77787	115	[ADORA2B, APOA1, ARHGAP30, ASAP1, BMP4, CBLB, CCL19, CCL4, CD27, CD4, CD40, CD44, CD74, CHI3L1, CHP2, CLEC7A, CLIC2, COL4A3, CSF1, CSF1R, CSTB, CTSC, CTSH, CTSS, CTSZ, CYFIP2, CYP27B1, CYTH4, DEPDC5, DPEP1, EDN3, EFNA1, FDXR, FGD2, FGR, FST, FXYD5, GUCA2A, GUCA2B, HABP4, HIF1A, IFI6, IFIT2, IL12B, IL18RAP, IL1RN, KIF12, LDLRAP1, LEF1, LGMN, LGR5, LOC100139670, LOC100298356, LOC281376, LOC516599, …
GO:0023056	positive regulation of signaling	GO_BiologicalProcess-EBI-UniProt-GOA-ACAP-ARAP_28.07.2021_00h00	2.91675e-07	1.79113e-06	5.64263	72	[ADORA2B, APOA1, BAIAP3, BMP4, CALR, CCL19, CCL4, CCR7, CD14, CD180, CD27, CD28, CD4, CD40, CD44, CD74, CHI3L1, CHP2, CLEC6A, CLEC7A, CSF1, CSF1R, CTSC, CTSH, CXCR4, CXHXorf21, CYFIP2, CYP27B1, EFNA1, FDXR, FGD2, FGR, HIF1A, IHH, IL10RA, IL12B, IL7R, LEF1, LGMN, LGR5, LOC516599, LOC616364, LRRK1, LRRK2, MME, NCF1, NCSTN, NFAM1, NMI, NOD1, NOD2, NOV, NUPR1, P2RY6, PRKCZ, PTPN1, RAP1A, S100A12, S10…
GO:0045639	positive regulation of myeloid cell differentiation	GO_BiologicalProcess-EBI-UniProt-GOA-ACAP-ARAP_28.07.2021_00h00	3.35554e-07	2.04617e-06	17.5676	13	[CD4, CD74, CSF1, DCSTAMP, EVI2B, HIF1A, IL12B, INPP5D, ISG15, KLF10, LEF1, RAB7B, STAT1]
GO:0045597	positive regulation of cell differentiation	GO_BiologicalProcess-EBI-UniProt-GOA-ACAP-ARAP_28.07.2021_00h00	3.82931e-07	2.31886e-06	7.09459	42	[APOA1, APOB, BMP4, CALR, CD27, CD4, CD74, CLEC7A, CSF1, CXCL9, CYP27B1, DCSTAMP, DMRTA2, EGR2, EVI2B, FDXR, HIF1A, IHH, IL12B, IL4I1, IL7R, INPP5D, ISG15, KLF10, LEF1, LOC521207, LPL, MME, MSR1, NFKBIZ, PREX1, PRKCZ, RAB7B, RAP1A, RUNX2, STAT1, STK4, TNFRSF1B, TNFSF9, TRPV2, VNN1, WNT2]
GO:0035556	intracellular signal transduction	GO_BiologicalProcess-EBI-UniProt-GOA-ACAP-ARAP_28.07.2021_00h00	4.11937e-07	2.4773e-06	4.9635	102	[ADCY7, ADORA2B, APOA1, ARHGAP30, BCL2A1, BMP4, BST1, CA8, CALR, CBLB, CCL19, CCL4, CCR1, CCR7, CD14, CD27, CD28, CD4, CD40, CD44, CD74, CHI3L1, CHP2, CLEC6A, CLEC7A, CLIC2, CSF1, CSF1R, CTSH, CXCL8, CXCR3, CXCR4, CXCR5, CYTH4, DEPDC5, EFNA1, ENO1, EPS8L3, FDXR, FGD2, FGR, HIF1A, IFI6, INPP5D, LCP1, LOC516599, LOC529196, LOC616364, LRRK1, LRRK2, MAP3K8, MAPK4, MERTK, MYC, NCF1, NFAM1, NFKBIA, NMI…
GO:2000026	regulation of multicellular organismal development	GO_BiologicalProcess-EBI-UniProt-GOA-ACAP-ARAP_28.07.2021_00h00	4.21352e-07	2.51657e-06	6.04508	59	[BMP4, BOLA-DOA, C3AR1, CD27, CD28, CD4, CD40, CD74, CHI3L1, COL4A3, CSF1, CTSC, CTSH, CTSK, CXCL8, CXCR3, CYP27B1, DCSTAMP, DMRTA2, EFNA1, EGR2, EVI2B, FST, HES2, HIF1A, HMOX1, HYAL1, IHH, IL12B, IL4I1, IL7R, INPP5D, ISG15, KLF10, LAG3, LEF1, LOC521207, LRRN3, MME, MYC, NFAM1, NFKBIA, NFKBIZ, NUPR1, PAF1, PRKCZ, RAB7B, RUNX2, SARS, SEMA3B, SGPP1, SLC46A2, STAT1, TNFRSF1B, TNFSF9, TRPV2, VNN1, WA…
GO:0008233	peptidase activity	GO_BiologicalProcess-EBI-UniProt-GOA-ACAP-ARAP_28.07.2021_00h00	4.6245e-07	2.72471e-06	6.00858	57	[ADAM19, ADAMTS19, AGBL3, CD27, CD44, CLEC7A, COL4A3, CPO, CPXM2, CSTB, CTSA, CTSC, CTSD, CTSH, CTSK, CTSS, CTSW, CTSZ, CYFIP2, DPEP1, EFNA1, ENPEP, F11, GZMK, HP, IFI6, IHH, KIF12, LGMN, LOC100139881, LOC100298356, LOC281376, LOC540321, MME, MMP15, MSR1, MYC, NAIP, NAPSA, NCSTN, NLRC4, NOD1, NUDT16, P2RX1, PEBP1, PEPD, S100A8, S100A9, SCPEP1, SCRN3, SERPINA5, SERPINB5, SERPING1, TNFAIP3, TPP1, V…
GO:0043085	positive regulation of catalytic activity	GO_BiologicalProcess-EBI-UniProt-GOA-ACAP-ARAP_28.07.2021_00h00	4.85249e-07	2.83985e-06	6.25	54	[ADORA2B, APOA1, ASAP1, CCL19, CCL4, CD4, CD40, CD74, CHI3L1, CHP2, CLEC7A, COL4A3, CSF1, CSF1R, CTSC, CTSH, CYFIP2, CYP27B1, EDN3, EFNA1, FGD2, FGR, GUCA2A, GUCA2B, IL12B, LGMN, LOC616364, LRRK2, MERTK, MYC, NCF1, NCSTN, NDUFA4, NGEF, NLRC4, NOD1, NOD2, NOS2, P2RX1, PLEK, PREX1, PTPN1, RAP1A, RGS1, RHOG, S100A8, S100A9, SCARB1, SLC11A1, STK4, STRADA, TBC1D2B, TIGAR, TLR4]
GO:0002695	negative regulation of leukocyte activation	GO_BiologicalProcess-EBI-UniProt-GOA-ACAP-ARAP_28.07.2021_00h00	5.16874e-07	3.00476e-06	12.9771	17	[BMP4, CBLB, CD274, CD74, CD84, FGR, GPNMB, IHH, IL4I1, INPP5D, LAG3, LGALS9, MERTK, SAMSN1, TNFAIP3, TYROBP, VSIG4]
GO:0045619	regulation of lymphocyte differentiation	GO_BiologicalProcess-EBI-UniProt-GOA-ACAP-ARAP_28.07.2021_00h00	5.16874e-07	3.00476e-06	12.9771	17	[BMP4, BOLA-DOA, CD27, CD28, CD74, IHH, IL4I1, IL7R, INPP5D, LAG3, LEF1, NFAM1, NFKBIZ, PRKCZ, SLC46A2, TNFSF9, VNN1]
GO:0008283	cell population proliferation	GO_BiologicalProcess-EBI-UniProt-GOA-ACAP-ARAP_28.07.2021_00h00	6.00109e-07	3.44273e-06	5.42857	76	[ACSL6, APOA1, BMP4, BST1, CALR, CBLB, CD180, CD274, CD28, CD40, CD74, CD79A, CHP2, CLEC7A, COL4A3, CSF1, CSF1R, CTSH, CXCL11, CXCL9, CXCR3, CYP27B1, DMRTA2, EID2, ENPEP, ETV6, FDXR, FST, FTH1, GPNMB, HIF1A, HMOX1, HYAL1, IFI30, IHH, IL12B, IL18RAP, IL4I1, IL7R, INPP5D, LDLRAP1, LEF1, LGALS9, LGMN, LGR5, LIPA, LOC107131142, LRRK2, MSN, MYC, NCSTN, NFKBIA, NMI, NOD2, NOS2, NOV, NUPR1, P2RY6, RAC2,…
GO:0050790	regulation of catalytic activity	GO_BiologicalProcess-EBI-UniProt-GOA-ACAP-ARAP_28.07.2021_00h00	6.20318e-07	3.53541e-06	4.99463	94	[ADORA2B, APOA1, ARHGAP30, ASAP1, BMP4, CBLB, CCL19, CCL4, CD27, CD4, CD40, CD44, CD74, CHI3L1, CHP2, CLEC7A, COL4A3, CSF1, CSF1R, CSTB, CTSC, CTSH, CYFIP2, CYP27B1, CYTH4, DEPDC5, DPEP1, EDN3, EFNA1, FGD2, FGR, GUCA2A, GUCA2B, HIF1A, IFI6, IL12B, KIF12, LGMN, LGR5, LOC100139670, LOC100298356, LOC281376, LOC616364, LRRK2, LTC4S, MAT2B, MERTK, MYC, NAIP, NCF1, NCF2, NCSTN, NDUFA4, NGEF, NLRC4, NOD…
GO:1902533	positive regulation of intracellular signal transduction	GO_BiologicalProcess-EBI-UniProt-GOA-ACAP-ARAP_28.07.2021_00h00	6.31587e-07	3.55319e-06	6.53061	48	[ADORA2B, APOA1, BMP4, CALR, CCL19, CCL4, CD14, CD27, CD28, CD4, CD40, CD44, CD74, CHI3L1, CHP2, CLEC6A, CLEC7A, CSF1, CSF1R, EFNA1, FDXR, FGD2, FGR, LOC516599, LOC616364, LRRK1, LRRK2, NCF1, NMI, NOD1, NOD2, NUPR1, P2RY6, PRKCZ, PTPN1, RAP1A, S100A12, S100A8, S100A9, SCIMP, SLAMF1, SLC15A3, SLC46A2, TIFA, TLR4, TMEM106A, TYROBP, UBD]
GO:0070486	leukocyte aggregation	GO_BiologicalProcess-EBI-UniProt-GOA-ACAP-ARAP_28.07.2021_00h00	6.28194e-07	3.55705e-06	50	6	[CD44, MSN, RAC2, S100A8, S100A9, STK10]
GO:0098543	detection of other organism	GO_BiologicalProcess-EBI-UniProt-GOA-ACAP-ARAP_28.07.2021_00h00	6.28194e-07	3.55705e-06	50	6	[CLEC6A, CLEC7A, NAIP, NLRC4, NOD1, NOD2]
GO:0002768	immune response-regulating cell surface receptor signaling pathway	GO_BiologicalProcess-EBI-UniProt-GOA-ACAP-ARAP_28.07.2021_00h00	7.33772e-07	4.1016e-06	11.5152	19	[BTLA, C3AR1, CBLB, CCR7, CD28, CD40, CD79A, CD79B, CLEC4E, CLEC6A, CLEC7A, FCER1G, FYB1, MS4A1, MYO1G, NFAM1, NFKBIZ, SH2D1A, TYROBP]
GO:0019882	antigen processing and presentation	GO_BiologicalProcess-EBI-UniProt-GOA-ACAP-ARAP_28.07.2021_00h00	7.43869e-07	4.13155e-06	15.2174	14	[BOLA-DOA, BOLA-DQA1, CALR, CCR7, CD1E, CD74, CTSS, FCER1G, IFI30, MR1, NOD1, NOD2, SLC11A1, WDFY4]
GO:0040017	positive regulation of locomotion	GO_BiologicalProcess-EBI-UniProt-GOA-ACAP-ARAP_28.07.2021_00h00	8.49133e-07	4.68636e-06	7.81991	33	[BMP4, C3AR1, CALR, CCL19, CCR1, CCR7, CD40, CD74, CLEC7A, CSF1, CSF1R, CTSH, CXCL16, CXCL8, CXCR3, DUOXA2, FERMT3, FGR, GPNMB, HIF1A, HMOX1, HYAL1, LEF1, LGMN, LOC529196, RAC2, RHOD, SEMA3B, SLAMF1, STK4, TACR3, TLR4, TNFRSF18]
GO:0050777	negative regulation of immune response	GO_BiologicalProcess-EBI-UniProt-GOA-ACAP-ARAP_28.07.2021_00h00	9.66132e-07	5.29853e-06	13.1148	16	[CD84, CR2, IL12B, IL4I1, IL7R, INPP5D, ISG15, NMI, NOD2, SAMHD1, SAMSN1, SEC14L1, SERPING1, SLAMF1, TNFAIP3, VSIG4]
GO:0070423	nucleotide-binding oligomerization domain containing signaling pathway	GO_BiologicalProcess-EBI-UniProt-GOA-ACAP-ARAP_28.07.2021_00h00	1.13649e-06	6.19389e-06	46.1538	6	[NFKBIA, NOD2, SLC15A3, SLC46A2, TLR4, TNFAIP3]
GO:1901615	organic hydroxy compound metabolic process	GO_BiologicalProcess-EBI-UniProt-GOA-ACAP-ARAP_28.07.2021_00h00	1.44603e-06	7.8319e-06	7.90816	31	[ABCG1, ALDH1A1, ALDH3A2, APOA1, APOB, CLCN2, CTSK, CYP1A1, CYP27B1, DDC, DEGS2, DUOX2, DUOXA2, FDXR, FMO5, GPD1, HIF1A, LDHD, LIPA, LOC538060, LRAT, LY6E, P2RY6, PCBD1, PLEK, PTAFR, SCARB1, SGPP1, SLC27A5, TIGAR, TSKU]
GO:0050727	regulation of inflammatory response	GO_BiologicalProcess-EBI-UniProt-GOA-ACAP-ARAP_28.07.2021_00h00	1.66897e-06	8.92846e-06	9.77778	22	[ADORA2B, AOAH, APOA1, BST1, CCR7, CD200R1L, CD28, CTSC, DUOXA2, IL12B, NFKBIA, NFKBIZ, NMI, NOD2, NUPR1, S100A8, S100A9, TLR4, TMEM173, TNFAIP3, TNFRSF1B, TNIP1]
GO:0050793	regulation of developmental process	GO_BiologicalProcess-EBI-UniProt-GOA-ACAP-ARAP_28.07.2021_00h00	1.78107e-06	9.41267e-06	4.99445	90	[APOA1, APOB, BMP4, BOLA-DOA, C3AR1, CALR, CD27, CD28, CD4, CD40, CD44, CD74, CHI3L1, CLEC7A, COL4A3, CSF1, CSF1R, CTSC, CTSH, CTSK, CXCL8, CXCL9, CXCR3, CYP27B1, DCSTAMP, DMRTA2, EFNA1, EGR2, EVI2B, FDXR, FGR, FMNL1, FMNL3, FST, HES2, HIF1A, HMOX1, HYAL1, IHH, IL12B, IL4I1, IL7R, INPP5D, ISG15, KLF10, LAG3, LEF1, LGMN, LOC107131142, LOC521207, LPL, LRRK2, LRRN3, MME, MSN, MSR1, MYC, NFAM1, NFKBI…
GO:0002577	regulation of antigen processing and presentation	GO_BiologicalProcess-EBI-UniProt-GOA-ACAP-ARAP_28.07.2021_00h00	1.93749e-06	1.01777e-05	42.8571	6	[BOLA-DOA, CCR7, CD74, NOD1, NOD2, SLC11A1]
GO:0048731	system development	GO_BiologicalProcess-EBI-UniProt-GOA-ACAP-ARAP_28.07.2021_00h00	1.96043e-06	1.02365e-05	4.32293	151	[ABCA3, ACSL6, ADAM19, ALDH3A2, ANGPT2, APOA1, APOB, B3GNT5, BATF2, BMP4, BOLA-DOA, C1QA, C1QB, C3AR1, CALR, CBLB, CCR7, CD27, CD28, CD4, CD40, CD44, CD74, CD79A, CD79B, CDHR2, CHI3L1, CLCN2, CLEC4E, COL4A3, COL4A4, CRTAC1, CRYBG3, CSF1, CSF1R, CTSC, CTSH, CTSK, CTSZ, CXCL8, CXCR3, CXCR4, CXCR5, CYFIP2, CYP27B1, DCSTAMP, DMRTA2, DUOX2, EFNA1, EGR2, EID2, ELK3, ENPEP, EOMES, ETNK2, ETV6, EVI2B, FC…
GO:0002688	regulation of leukocyte chemotaxis	GO_BiologicalProcess-EBI-UniProt-GOA-ACAP-ARAP_28.07.2021_00h00	2.08549e-06	1.07606e-05	14	14	[BST1, C3AR1, CALR, CCL19, CCR1, CCR7, CD74, CSF1, LGMN, LOC529196, NOD2, NOV, RAC2, SLAMF1]
GO:0009966	regulation of signal transduction	GO_BiologicalProcess-EBI-UniProt-GOA-ACAP-ARAP_28.07.2021_00h00	2.07992e-06	1.07958e-05	4.74061	106	[ADORA2B, APOA1, BMP4, BPIFB1, BST1, CALR, CBLB, CCL19, CCL4, CCR7, CD14, CD180, CD27, CD28, CD4, CD40, CD44, CD74, CHI3L1, CHP2, CLEC6A, CLEC7A, CSF1, CSF1R, CTSC, CTSH, CXCL8, CXCR4, CXHXorf21, CYFIP2, CYP27B1, CYTH4, DEPDC5, EFNA1, EID2, ENO1, EPS8L3, FDXR, FGD2, FGR, FST, GHITM, HIF1A, HMOX1, IFI6, IHH, IL10RA, IL12B, IL1RN, IL7R, INPP5D, ISG15, LEF1, LGMN, LGR5, LOC101906009, LOC509283, LOC5…
GO:0002824	positive regulation of adaptive immune response based on somatic recombination of immune receptors built from immunoglobulin superfamily domains	GO_BiologicalProcess-EBI-UniProt-GOA-ACAP-ARAP_28.07.2021_00h00	2.28283e-06	1.17096e-05	14.9425	13	[CD1E, CD28, CD40, CLEC6A, CLEC7A, IL12B, LOC107131142, MR1, NFKBIZ, NOD2, PRKCZ, SLAMF1, SLC11A1]
GO:0050920	regulation of chemotaxis	GO_BiologicalProcess-EBI-UniProt-GOA-ACAP-ARAP_28.07.2021_00h00	2.32862e-06	1.18746e-05	10.6742	19	[ANGPT2, BST1, C3AR1, CALR, CCL19, CCR1, CCR7, CD74, CSF1, CXCL8, CXCR3, CXCR4, LGMN, LOC529196, NOD2, NOV, RAC2, SEMA3B, SLAMF1]
GO:0010628	positive regulation of gene expression	GO_BiologicalProcess-EBI-UniProt-GOA-ACAP-ARAP_28.07.2021_00h00	2.39339e-06	1.21339e-05	6.07143	51	[ADAM19, ADORA2B, APOB, BMP4, C3AR1, CALR, CCR7, CD14, CD28, CD40, CD74, CHI3L1, CLEC4E, CLEC6A, CLEC7A, CSF1, CTSH, CXCL8, ENO1, FCER1G, FDXR, FGR, GBP5, HABP4, HIF1A, IL12B, IL7R, ISG15, LEF1, LGALS9, LPL, LTB, MSN, NFAM1, NLRC4, NOD1, NOD2, NOS2, PKP3, PRKCZ, RAB7B, RUNX2, SEC16B, SLAMF1, SLC11A1, STAT1, TLR4, TMEM106A, TMEM173, TNFSF8, WARS]
GO:0034612	response to tumor necrosis factor	GO_BiologicalProcess-EBI-UniProt-GOA-ACAP-ARAP_28.07.2021_00h00	2.41007e-06	1.21479e-05	11.1111	18	[APOA1, CCL19, CCL4, CD40, CHI3L1, CXCL16, CXCL8, DCSTAMP, GBP2, GPD1, HYAL1, LOC107131142, LOC616364, NFKBIA, STAT1, TNFRSF18, TNFRSF1B, UBD]
GO:0002468	dendritic cell antigen processing and presentation	GO_BiologicalProcess-EBI-UniProt-GOA-ACAP-ARAP_28.07.2021_00h00	2.98748e-06	1.48862e-05	55.5556	5	[CCR7, CD74, NOD1, NOD2, SLC11A1]
GO:0071622	regulation of granulocyte chemotaxis	GO_BiologicalProcess-EBI-UniProt-GOA-ACAP-ARAP_28.07.2021_00h00	3.19809e-06	1.57555e-05	21.9512	9	[BST1, C3AR1, CCL19, CCR7, CD74, CSF1, NOD2, RAC2, SLAMF1]
GO:0051094	positive regulation of developmental process	GO_BiologicalProcess-EBI-UniProt-GOA-ACAP-ARAP_28.07.2021_00h00	3.28427e-06	1.60892e-05	5.82627	55	[APOA1, APOB, BMP4, C3AR1, CALR, CD27, CD28, CD4, CD40, CD74, CHI3L1, CLEC7A, CSF1, CTSH, CXCL8, CXCL9, CXCR3, CYP27B1, DCSTAMP, DMRTA2, EGR2, EVI2B, FDXR, FST, HIF1A, HMOX1, HYAL1, IHH, IL12B, IL4I1, IL7R, INPP5D, ISG15, KLF10, LEF1, LOC107131142, LOC521207, LPL, LRRN3, MME, MSR1, NFKBIZ, PREX1, PRKCZ, RAB7B, RAP1A, RUNX2, STAT1, STK4, TNFRSF1B, TNFSF9, TRPV2, TYROBP, VNN1, WNT2]
GO:0050864	regulation of B cell activation	GO_BiologicalProcess-EBI-UniProt-GOA-ACAP-ARAP_28.07.2021_00h00	3.35569e-06	1.63473e-05	13.4615	14	[BST1, CD27, CD28, CD40, CD74, INPP5D, LOC107131142, NFAM1, NOD2, SAMSN1, SH3KBP1, TLR4, TNFAIP3, TYROBP]
GO:2000147	positive regulation of cell motility	GO_BiologicalProcess-EBI-UniProt-GOA-ACAP-ARAP_28.07.2021_00h00	3.67873e-06	1.78214e-05	7.56098	31	[BMP4, C3AR1, CALR, CCL19, CCR1, CCR7, CD40, CD74, CLEC7A, CSF1, CSF1R, CTSH, CXCL16, DUOXA2, FERMT3, FGR, GPNMB, HIF1A, HMOX1, HYAL1, LEF1, LGMN, LOC529196, RAC2, RHOD, SEMA3B, SLAMF1, STK4, TACR3, TLR4, TNFRSF18]
GO:0065008	regulation of biological quality	GO_BiologicalProcess-EBI-UniProt-GOA-ACAP-ARAP_28.07.2021_00h00	3.81268e-06	1.83683e-05	4.44215	129	[ABCA3, ABCB1, ABCG1, ADORA2B, ALDH1A1, APOA1, APOB, AQP7, ASGR2, ATP13A3, BAIAP3, BMP4, C3AR1, CALR, CCL19, CCR1, CCR7, CD40, CD74, CDHR2, CLCN1, CLCN2, CLIC2, CSF1, CSF1R, CTSA, CTSH, CTSK, CXCL11, CXCL9, CXCR3, CXCR4, CXCR5, CXHXorf21, CYFIP2, CYP1A1, CYP27B1, DCSTAMP, DUOX2, DUOXA2, EDN3, EFNA1, ENPEP, ENTPD2, F11, FCER1G, FDXR, FERMT3, FGR, FMN2, FMNL1, FMNL3, FTH1, GMFG, GNA15, HAAO, HIF1A,…
GO:0050764	regulation of phagocytosis	GO_BiologicalProcess-EBI-UniProt-GOA-ACAP-ARAP_28.07.2021_00h00	3.95769e-06	1.89621e-05	16.9231	11	[APOA1, CALR, CLEC7A, FCER1G, FGR, IL2RB, IL2RG, MERTK, NOD2, PTX3, SLC11A1]
GO:0030099	myeloid cell differentiation	GO_BiologicalProcess-EBI-UniProt-GOA-ACAP-ARAP_28.07.2021_00h00	4.01712e-06	1.91417e-05	8.53242	25	[BATF2, BMP4, CCR7, CD4, CD74, CSF1, CSF1R, DCSTAMP, EVI2B, FLI1, HIF1A, IKZF1, IL12B, INPP5D, ISG15, KLF10, LEF1, LRRK1, MYC, NFKBIA, NRROS, PAF1, RAB7B, SNX10, STAT1]
GO:0071887	leukocyte apoptotic process	GO_BiologicalProcess-EBI-UniProt-GOA-ACAP-ARAP_28.07.2021_00h00	4.08659e-06	1.93669e-05	15.3846	12	[BMP4, CCL19, CD27, CD74, EFNA1, HIF1A, IDO1, IL7R, MERTK, NOD2, SLC46A2, ST3GAL1]
GO:0002456	T cell mediated immunity	GO_BiologicalProcess-EBI-UniProt-GOA-ACAP-ARAP_28.07.2021_00h00	4.08659e-06	1.93669e-05	15.3846	12	[CD1E, CTSC, CTSH, IL12B, IL4I1, IL7R, MR1, MYO1G, NOD2, PRKCZ, SLAMF1, TNFRSF1B]
GO:0006629	lipid metabolic process	GO_BiologicalProcess-EBI-UniProt-GOA-ACAP-ARAP_28.07.2021_00h00	4.39577e-06	2.07195e-05	5.5505	61	[ABCA3, ABCG1, ACADS, ACSF2, ACSL6, AGMO, AIG1, ALDH1A1, ALDH3A2, AOAH, APOA1, APOB, CCL19, CD74, CLCN2, CSF1R, CYP1A1, CYP27B1, CYP2C18, CYP2C19, CYP2C87, CYP2D14, CYP4V2, DEGS2, DPEP1, ELOVL5, EPHX1, ETNK2, FDXR, FGR, FMO5, GAL3ST1, GSTA3, HACL1, IL1RN, INPP5D, LIPA, LOC505468, LOC538060, LOC540627, LPL, LRAT, LTC4S, MGC127055, NOD2, P2RX1, PI4K2A, PLA2G2A, PLA2G5, PLCD1, PLEK, SCARB1, SGPP1, S…
GO:0007275	multicellular organism development	GO_BiologicalProcess-EBI-UniProt-GOA-ACAP-ARAP_28.07.2021_00h00	4.54192e-06	2.12933e-05	4.2227	157	[ABCA3, ACSL6, ADAM19, ALDH3A2, ANGPT2, APOA1, APOB, B3GNT5, BATF2, BMP4, BOLA-DOA, C1QA, C1QB, C3AR1, CALR, CBLB, CCR7, CD27, CD28, CD4, CD40, CD44, CD74, CD79A, CD79B, CDHR2, CHI3L1, CLCN2, CLEC4E, COL4A3, COL4A4, CRTAC1, CRYBG3, CSF1, CSF1R, CTSC, CTSH, CTSK, CTSZ, CXCL8, CXCR3, CXCR4, CXCR5, CYFIP2, CYP27B1, DCSTAMP, DMRTA2, DUOX2, DUSP2, EFNA1, EGR2, EID2, ELK3, ENPEP, EOMES, ETNK2, ETV6, EV…
GO:0001906	cell killing	GO_BiologicalProcess-EBI-UniProt-GOA-ACAP-ARAP_28.07.2021_00h00	4.71984e-06	2.20091e-05	13.0841	14	[CD1E, CLEC7A, CTSC, CTSH, IL12B, IL18RAP, IL7R, LAG3, LAP, MR1, NOS2, S100A12, SH2D1A, TYROBP]
GO:0048878	chemical homeostasis	GO_BiologicalProcess-EBI-UniProt-GOA-ACAP-ARAP_28.07.2021_00h00	4.87386e-06	2.26064e-05	5.87571	52	[ABCA3, ABCG1, APOA1, APOB, AQP7, ASGR2, ATP13A3, BAIAP3, C3AR1, CCL19, CCR1, CCR7, CD40, CLIC2, CTSH, CXCL11, CXCL9, CXCR3, CXCR4, CXCR5, CXHXorf21, CYP27B1, EDN3, FTH1, GNA15, HIF1A, HMOX1, IFI6, LDLRAP1, LOC100139670, LOC101906009, LOC529196, LPL, LRRK2, MS4A1, MT1E, MTNR1A, MYC, NAPSA, SCARB1, SCNN1A, SLC11A1, SLC26A6, SLC31A2, SLC8A3, SLC9A2, SNX10, STAT1, TRPV1, TRPV2, TSKU, XCR1]
GO:0032615	interleukin-12 production	GO_BiologicalProcess-EBI-UniProt-GOA-ACAP-ARAP_28.07.2021_00h00	5.13e-06	2.36686e-05	24.2424	8	[CCR7, CD40, CLEC7A, IL12B, LTB, NOD2, SLAMF1, TLR4]
GO:0032655	regulation of interleukin-12 production	GO_BiologicalProcess-EBI-UniProt-GOA-ACAP-ARAP_28.07.2021_00h00	5.13e-06	2.36686e-05	24.2424	8	[CCR7, CD40, CLEC7A, IL12B, LTB, NOD2, SLAMF1, TLR4]
GO:0042127	regulation of cell population proliferation	GO_BiologicalProcess-EBI-UniProt-GOA-ACAP-ARAP_28.07.2021_00h00	5.45079e-06	2.50163e-05	5.44983	63	[BMP4, BST1, CALR, CBLB, CD274, CD28, CD40, CD74, CHP2, CLEC7A, COL4A3, CSF1, CSF1R, CTSH, CXCL11, CXCL9, CXCR3, CYP27B1, DMRTA2, EID2, FDXR, FTH1, GPNMB, HIF1A, HMOX1, HYAL1, IFI30, IHH, IL12B, IL4I1, IL7R, INPP5D, LDLRAP1, LEF1, LGALS9, LGMN, LGR5, LOC107131142, LRRK2, MYC, NFKBIA, NMI, NOD2, NOS2, NOV, NUPR1, P2RY6, RAC2, RUNX2, S100A11, SERPINB5, SLAMF1, SLC7A1, STAT1, STAT2, STK4, TLR4, TNFA…
GO:0006631	fatty acid metabolic process	GO_BiologicalProcess-EBI-UniProt-GOA-ACAP-ARAP_28.07.2021_00h00	5.62152e-06	2.56647e-05	8.1761	26	[ACADS, ACSF2, ACSL6, AIG1, AOAH, APOA1, CD74, CYP1A1, CYP2C18, CYP2C19, CYP2C87, CYP2D14, CYP4V2, ELOVL5, EPHX1, GSTA3, HACL1, LOC505468, LOC538060, LOC540627, LPL, LTC4S, MGC127055, SLC27A5, SLC45A3, TECR]
GO:1902622	regulation of neutrophil migration	GO_BiologicalProcess-EBI-UniProt-GOA-ACAP-ARAP_28.07.2021_00h00	6.53018e-06	2.95042e-05	23.5294	8	[BST1, C3AR1, CCL19, CCR7, CD74, NOD2, RAC2, RHOG]
GO:0002573	myeloid leukocyte differentiation	GO_BiologicalProcess-EBI-UniProt-GOA-ACAP-ARAP_28.07.2021_00h00	6.49815e-06	2.95124e-05	10.828	17	[BATF2, BMP4, CCR7, CD4, CD74, CSF1, CSF1R, DCSTAMP, EVI2B, IL12B, INPP5D, KLF10, LEF1, LRRK1, MYC, NRROS, SNX10]
GO:0002706	regulation of lymphocyte mediated immunity	GO_BiologicalProcess-EBI-UniProt-GOA-ACAP-ARAP_28.07.2021_00h00	7.11738e-06	3.19915e-05	11.9048	15	[CD1E, CD28, CD40, CR2, IL12B, IL18RAP, IL4I1, IL7R, LAG3, MR1, NOD2, PRKCZ, SH2D1A, SLAMF1, TNFRSF1B]
GO:0042738	exogenous drug catabolic process	GO_BiologicalProcess-EBI-UniProt-GOA-ACAP-ARAP_28.07.2021_00h00	7.15713e-06	3.20052e-05	28	7	[CYP2C18, CYP2C19, CYP2C87, CYP2D14, LOC505468, LOC540627, MGC127055]
GO:0019369	arachidonic acid metabolic process	GO_BiologicalProcess-EBI-UniProt-GOA-ACAP-ARAP_28.07.2021_00h00	8.24016e-06	3.66603e-05	22.8571	8	[CYP2C18, CYP2C19, CYP2C87, CYP2D14, EPHX1, LOC505468, LOC540627, MGC127055]
GO:0043122	regulation of I-kappaB kinase/NF-kappaB signaling	GO_BiologicalProcess-EBI-UniProt-GOA-ACAP-ARAP_28.07.2021_00h00	9.15979e-06	4.05449e-05	10.1124	18	[CCL19, CD4, CD40, CD74, CLEC6A, CLEC7A, LOC516599, NOD1, NOD2, S100A12, STAT1, TIFA, TLR4, TMEM106A, TNFAIP3, TNIP1, TNIP3, UBD]
GO:0032733	positive regulation of interleukin-10 production	GO_BiologicalProcess-EBI-UniProt-GOA-ACAP-ARAP_28.07.2021_00h00	9.53711e-06	4.20018e-05	26.9231	7	[CD28, CLEC7A, IL12B, ISG15, NOD2, PRKCZ, TLR4]
GO:0050672	negative regulation of lymphocyte proliferation	GO_BiologicalProcess-EBI-UniProt-GOA-ACAP-ARAP_28.07.2021_00h00	1.07322e-05	4.70275e-05	16.9492	10	[BMP4, CBLB, CD274, GPNMB, IHH, IL4I1, INPP5D, LGALS9, TYROBP, VSIG4]
GO:0044255	cellular lipid metabolic process	GO_BiologicalProcess-EBI-UniProt-GOA-ACAP-ARAP_28.07.2021_00h00	1.09612e-05	4.77908e-05	5.79374	50	[ABCA3, ACADS, ACSF2, ACSL6, AGMO, AIG1, ALDH1A1, ALDH3A2, AOAH, APOA1, APOB, CCL19, CD74, CSF1R, CYP1A1, CYP2C18, CYP2C19, CYP2C87, CYP2D14, CYP4V2, DEGS2, ELOVL5, EPHX1, ETNK2, FGR, GAL3ST1, GSTA3, HACL1, INPP5D, LOC505468, LOC538060, LOC540627, LPL, LRAT, LTC4S, MGC127055, NOD2, P2RX1, PI4K2A, PLA2G2A, PLA2G5, PLCD1, PLEK, SCARB1, SGPP1, SLC27A5, SLC45A3, SPNS2, ST3GAL1, TECR]
GO:0009636	response to toxic substance	GO_BiologicalProcess-EBI-UniProt-GOA-ACAP-ARAP_28.07.2021_00h00	1.13234e-05	4.88813e-05	10.8844	16	[ALDH1A1, CLIC2, CYP1A1, DDC, DUOX2, EPHX1, GSTA3, HP, LRRK2, LTC4S, MT1E, MTNR1A, NUPR1, S100A8, S100A9, SLC22A18]
GO:0030335	positive regulation of cell migration	GO_BiologicalProcess-EBI-UniProt-GOA-ACAP-ARAP_28.07.2021_00h00	1.14727e-05	4.92817e-05	7.39796	29	[BMP4, C3AR1, CALR, CCL19, CCR1, CCR7, CD40, CD74, CLEC7A, CSF1, CSF1R, CTSH, CXCL16, FERMT3, FGR, GPNMB, HIF1A, HMOX1, HYAL1, LEF1, LGMN, LOC529196, RAC2, RHOD, SEMA3B, SLAMF1, STK4, TLR4, TNFRSF18]
GO:0048856	anatomical structure development	GO_BiologicalProcess-EBI-UniProt-GOA-ACAP-ARAP_28.07.2021_00h00	1.15713e-05	4.94617e-05	4.0792	171	[ABCA3, ACSL6, ADAM19, ALDH3A2, ANGPT2, APOA1, APOB, B3GNT5, BATF2, BMP4, BOLA-DOA, C1QA, C1QB, C3AR1, CALR, CBLB, CCR7, CD27, CD28, CD4, CD40, CD44, CD74, CD79A, CD79B, CDH10, CDHR2, CHI3L1, CLCN2, CLEC4E, CLEC7A, COL4A3, COL4A4, CRTAC1, CRYBG3, CSF1, CSF1R, CTSC, CTSH, CTSK, CTSZ, CXCL8, CXCL9, CXCR3, CXCR4, CXCR5, CYFIP2, CYP27B1, DCSTAMP, DMRTA2, DUOX2, DUSP2, EFNA1, EGR2, EID2, ELK3, ENPEP, …
GO:0051336	regulation of hydrolase activity	GO_BiologicalProcess-EBI-UniProt-GOA-ACAP-ARAP_28.07.2021_00h00	1.19008e-05	5.0622e-05	5.74572	48	[APOA1, ASAP1, CBLB, CCL19, CCL4, CD27, CD40, CD44, CHP2, CLEC7A, COL4A3, CSTB, CTSC, CTSH, CYFIP2, DPEP1, EFNA1, IFI6, KIF12, LGMN, LOC100298356, LOC281376, LOC616364, LRRK2, MYC, NAIP, NCSTN, NGEF, NLRC4, NOD1, OAS1X, OAS1Y, P2RX1, PEBP1, PLEK, PREX1, PTX3, RAP1A, RASAL2, RGS1, RHOG, S100A8, S100A9, SERPINA5, SERPINB5, SERPING1, TBC1D2B]
GO:0010886	positive regulation of cholesterol storage	GO_BiologicalProcess-EBI-UniProt-GOA-ACAP-ARAP_28.07.2021_00h00	1.23538e-05	5.17909e-05	66.6667	4	[APOB, LPL, MSR1, SCARB1]
GO:0045637	regulation of myeloid cell differentiation	GO_BiologicalProcess-EBI-UniProt-GOA-ACAP-ARAP_28.07.2021_00h00	1.23445e-05	5.20019e-05	10.8108	16	[CD4, CD74, CSF1, DCSTAMP, EVI2B, HIF1A, IL12B, INPP5D, ISG15, KLF10, LEF1, MYC, NFKBIA, PAF1, RAB7B, STAT1]
GO:0008009	chemokine activity	GO_BiologicalProcess-EBI-UniProt-GOA-ACAP-ARAP_28.07.2021_00h00	1.28088e-05	5.34414e-05	21.6216	8	[CCL19, CCL4, CXCL11, CXCL13, CXCL16, CXCL8, CXCL9, LOC616364]
GO:0052547	regulation of peptidase activity	GO_BiologicalProcess-EBI-UniProt-GOA-ACAP-ARAP_28.07.2021_00h00	1.30357e-05	5.41293e-05	7.21925	28	[CD27, CD44, CLEC7A, COL4A3, CSTB, CTSC, CTSH, CYFIP2, DPEP1, EFNA1, IFI6, KIF12, LGMN, LOC100298356, LOC281376, MYC, NAIP, NCSTN, NLRC4, NOD1, P2RX1, PEBP1, S100A8, S100A9, SERPINA5, SERPINB5, SERPING1]
GO:0002705	positive regulation of leukocyte mediated immunity	GO_BiologicalProcess-EBI-UniProt-GOA-ACAP-ARAP_28.07.2021_00h00	1.37419e-05	5.67912e-05	12.7451	13	[CD1E, CD28, CD40, CLEC7A, IL12B, IL18RAP, LAG3, MR1, NOD2, PRKCZ, SH2D1A, SLAMF1, TYROBP]
GO:0071675	regulation of mononuclear cell migration	GO_BiologicalProcess-EBI-UniProt-GOA-ACAP-ARAP_28.07.2021_00h00	1.46464e-05	6.02439e-05	13.6364	12	[C3AR1, CALR, CCR1, CCR7, CSF1, LGMN, LOC529196, MSN, NOV, SLAMF1, SPN, STK10]
GO:0040012	regulation of locomotion	GO_BiologicalProcess-EBI-UniProt-GOA-ACAP-ARAP_28.07.2021_00h00	1.48275e-05	6.04186e-05	5.96817	45	[ANGPT2, BMP4, BST1, C3AR1, CALR, CCL19, CCR1, CCR7, CD40, CD74, CLEC7A, CSF1, CSF1R, CTSH, CXCL16, CXCL8, CXCR3, CXCR4, DPEP1, DUOXA2, EFNA1, FERMT3, FGR, GPNMB, HIF1A, HMOX1, HYAL1, LEF1, LGMN, LOC529196, LRRK2, MSN, NOD2, NOV, RAC2, RHOD, RHOG, SEMA3B, SLAMF1, SPN, STK10, STK4, TACR3, TLR4, TNFRSF18]
GO:0051607	defense response to virus	GO_BiologicalProcess-EBI-UniProt-GOA-ACAP-ARAP_28.07.2021_00h00	1.47696e-05	6.04651e-05	9.40594	19	[CD40, CXCL9, IFI6, IFIT2, IFNLR1, IL12B, ISG15, LOC100139670, LOC100298356, LOC516599, MLKL, MX2, OAS1X, OAS1Y, RNASE6, SAMHD1, SEC14L1, STAT1, TMEM173]
GO:0010941	regulation of cell death	GO_BiologicalProcess-EBI-UniProt-GOA-ACAP-ARAP_28.07.2021_00h00	1.51863e-05	6.1593e-05	5.36193	60	[BCL2A1, BMP4, C1QA, CCL19, CD27, CD40, CD44, CD74, CLEC7A, CSF1, CSF1R, CTSC, CTSH, CTSZ, CXCR3, DPEP1, EFNA1, ENO1, FDXR, FMN2, GHITM, GPNMB, HIF1A, HMOX1, HP, IDO1, IFI6, IFIT2, IL12B, IL2RB, IL7R, INPP5D, LEF1, LGMN, LOC281376, LRRK2, MERTK, MYC, NAIP, NLRC4, NOD1, NOD2, NOS2, NOV, NUPR1, PTPN1, S100A8, S100A9, SARM1, SLC46A2, ST3GAL1, STK4, TIGAR, TLR4, TNFAIP3, TNFRSF18, TNFRSF1B, TNFSF8, U…
GO:0045621	positive regulation of lymphocyte differentiation	GO_BiologicalProcess-EBI-UniProt-GOA-ACAP-ARAP_28.07.2021_00h00	1.6439e-05	6.60591e-05	14.6667	11	[CD27, CD74, IHH, IL4I1, IL7R, INPP5D, LEF1, NFKBIZ, PRKCZ, TNFSF9, VNN1]
GO:0007249	I-kappaB kinase/NF-kappaB signaling	GO_BiologicalProcess-EBI-UniProt-GOA-ACAP-ARAP_28.07.2021_00h00	1.69819e-05	6.79274e-05	9.31373	19	[CCL19, CD4, CD40, CD74, CLEC6A, CLEC7A, LOC516599, NFKBIA, NOD1, NOD2, S100A12, STAT1, TIFA, TLR4, TMEM106A, TNFAIP3, TNIP1, TNIP3, UBD]
GO:0030003	cellular cation homeostasis	GO_BiologicalProcess-EBI-UniProt-GOA-ACAP-ARAP_28.07.2021_00h00	1.79386e-05	7.14267e-05	6.77618	33	[ATP13A3, C3AR1, CCL19, CCR1, CCR7, CD40, CLIC2, CXCL11, CXCL9, CXCR3, CXCR4, CXCR5, CXHXorf21, EDN3, FTH1, GNA15, HIF1A, HMOX1, LOC101906009, LOC529196, LRRK2, MS4A1, MT1E, MTNR1A, MYC, SLC11A1, SLC26A6, SLC31A2, SLC8A3, SLC9A2, TRPV1, TRPV2, XCR1]
GO:0048513	animal organ development	GO_BiologicalProcess-EBI-UniProt-GOA-ACAP-ARAP_28.07.2021_00h00	1.83612e-05	7.2777e-05	4.45328	112	[ABCA3, ADAM19, APOA1, B3GNT5, BATF2, BMP4, BOLA-DOA, C1QB, CCR7, CD27, CD28, CD4, CD44, CD74, CD79A, CD79B, CHI3L1, CLCN2, CLEC4E, COL4A3, COL4A4, CRYBG3, CSF1, CSF1R, CTSH, CTSK, CTSZ, CXCL8, CXCR4, CXCR5, CYP27B1, DCSTAMP, DMRTA2, DUOX2, EFNA1, EGR2, EID2, ENPEP, EOMES, ETNK2, ETV6, EVI2B, FCER1G, FDXR, FGR, FLI1, FST, GCNT3, HIF1A, HYAL1, IHH, IKZF1, IL12B, IL4I1, IL7R, INPP5D, ISG15, ITGA8, …
GO:0002429	immune response-activating cell surface receptor signaling pathway	GO_BiologicalProcess-EBI-UniProt-GOA-ACAP-ARAP_28.07.2021_00h00	1.87831e-05	7.41125e-05	10.4575	16	[C3AR1, CBLB, CCR7, CD28, CD79A, CD79B, CLEC6A, CLEC7A, FCER1G, FYB1, MS4A1, MYO1G, NFAM1, NFKBIZ, SH2D1A, TYROBP]
GO:0002753	cytoplasmic pattern recognition receptor signaling pathway	GO_BiologicalProcess-EBI-UniProt-GOA-ACAP-ARAP_28.07.2021_00h00	1.93425e-05	7.59761e-05	20.5128	8	[NFKBIA, NOD2, SEC14L1, SLC15A3, SLC46A2, TIFA, TLR4, TNFAIP3]
GO:0048585	negative regulation of response to stimulus	GO_BiologicalProcess-EBI-UniProt-GOA-ACAP-ARAP_28.07.2021_00h00	2.09606e-05	8.19625e-05	5.21955	63	[ANGPT2, AOAH, APOA1, BMP4, BPIFB1, CALR, CBLB, CD44, CD74, CD84, CR2, CXCL8, DEPDC5, EFNA1, EID2, ENO1, F11, FDXR, FST, GHITM, HIF1A, HMOX1, IFI6, IL12B, IL1RN, IL4I1, IL7R, INPP5D, ISG15, LGMN, LOC509283, LRRK2, MYC, NFKBIA, NMI, NOD2, NOV, NRROS, PEBP1, PLEK, PRKCZ, PTPN1, RAB7B, RGS20, RUNX2, SAMHD1, SAMSN1, SARM1, SEC14L1, SEMA3B, SERPING1, SH2D1A, SLAMF1, STAT1, STK4, TLR4, TNFAIP3, TNFRSF1…
GO:1902531	regulation of intracellular signal transduction	GO_BiologicalProcess-EBI-UniProt-GOA-ACAP-ARAP_28.07.2021_00h00	2.12673e-05	8.24227e-05	5.19059	64	[ADORA2B, APOA1, BMP4, BST1, CALR, CCL19, CCL4, CD14, CD27, CD28, CD4, CD40, CD44, CD74, CHI3L1, CHP2, CLEC6A, CLEC7A, CSF1, CSF1R, CYTH4, DEPDC5, EFNA1, ENO1, EPS8L3, FDXR, FGD2, FGR, HIF1A, LOC516599, LOC616364, LRRK1, LRRK2, MYC, NCF1, NMI, NOD1, NOD2, NOV, NUPR1, P2RY6, PEBP1, PRKCZ, PTPN1, RAP1A, S100A12, S100A8, S100A9, SCIMP, SEC14L1, SLAMF1, SLC15A3, SLC46A2, STAT1, STK4, TIFA, TLR4, TMEM…
GO:0050729	positive regulation of inflammatory response	GO_BiologicalProcess-EBI-UniProt-GOA-ACAP-ARAP_28.07.2021_00h00	2.12228e-05	8.26172e-05	14.2857	11	[ADORA2B, CCR7, CD28, CTSC, NFKBIA, NFKBIZ, NMI, NUPR1, S100A8, S100A9, TLR4]
GO:0045595	regulation of cell differentiation	GO_BiologicalProcess-EBI-UniProt-GOA-ACAP-ARAP_28.07.2021_00h00	2.14486e-05	8.27575e-05	5.32972	59	[APOA1, APOB, BMP4, BOLA-DOA, CALR, CD27, CD28, CD4, CD74, CLEC7A, CSF1, CXCL9, CYP27B1, DCSTAMP, DMRTA2, EFNA1, EGR2, EVI2B, FDXR, FST, HES2, HIF1A, IHH, IL12B, IL4I1, IL7R, INPP5D, ISG15, KLF10, LAG3, LEF1, LOC521207, LPL, LRRK2, MME, MSR1, MYC, NFAM1, NFKBIA, NFKBIZ, NOV, PAF1, PREX1, PRKCZ, RAB7B, RAP1A, RUNX2, SEMA3B, SGPP1, SLC45A3, SLC46A2, STAT1, STK4, TNFRSF1B, TNFSF9, TRPV2, TSKU, VNN1,…
GO:0008219	cell death	GO_BiologicalProcess-EBI-UniProt-GOA-ACAP-ARAP_28.07.2021_00h00	2.2265e-05	8.55289e-05	4.99653	72	[BCL2A1, BMP4, C1QA, CCL19, CD27, CD28, CD40, CD44, CD74, CHI3L1, CLEC7A, COL4A3, CSF1, CSF1R, CTSC, CTSH, CTSZ, CXCR3, CYFIP2, DPEP1, EFNA1, ENO1, ETV6, FDXR, FMN2, GHITM, GPNMB, HIF1A, HMOX1, HP, IDO1, IFI6, IFIT2, IL12B, IL2RB, IL7R, INPP5D, LEF1, LGMN, LOC281376, LRRK2, MERTK, MLKL, MYC, NAIP, NCSTN, NLRC4, NOD1, NOD2, NOS2, NOV, NUPR1, OLR1, P2RX1, PTPN1, S100A8, S100A9, SARM1, SGPP1, SHISA5…
GO:0019884	antigen processing and presentation of exogenous antigen	GO_BiologicalProcess-EBI-UniProt-GOA-ACAP-ARAP_28.07.2021_00h00	2.35369e-05	9.00185e-05	20	8	[BOLA-DOA, BOLA-DQA1, CD1E, CD74, CTSS, FCER1G, IFI30, MR1]
GO:0031341	regulation of cell killing	GO_BiologicalProcess-EBI-UniProt-GOA-ACAP-ARAP_28.07.2021_00h00	2.59476e-05	9.88047e-05	15.3846	10	[CD1E, CLEC7A, IL12B, IL18RAP, IL7R, LAG3, MR1, NOS2, SH2D1A, TYROBP]
GO:0070371	ERK1 and ERK2 cascade	GO_BiologicalProcess-EBI-UniProt-GOA-ACAP-ARAP_28.07.2021_00h00	2.62618e-05	9.95665e-05	8.73362	20	[BMP4, CCL19, CCL4, CD4, CD44, CD74, CHI3L1, CSF1R, CTSH, LOC616364, NOD1, NOD2, P2RY6, PRKCZ, PTPN1, RAP1A, SCIMP, SLAMF1, TLR4, TNIP1]
GO:0002218	activation of innate immune response	GO_BiologicalProcess-EBI-UniProt-GOA-ACAP-ARAP_28.07.2021_00h00	2.65424e-05	0.000100195	23.3333	7	[CLEC6A, CLEC7A, IFI16, NLRC4, TLR4, TMEM173, TYROBP]
GO:0062207	regulation of pattern recognition receptor signaling pathway	GO_BiologicalProcess-EBI-UniProt-GOA-ACAP-ARAP_28.07.2021_00h00	2.71662e-05	0.000102108	13.9241	11	[BPIFB1, CXHXorf21, LOC101906009, NOD2, RAB7B, SARM1, SEC14L1, SLC15A3, SLC46A2, TLR4, TNFAIP3]
GO:0070424	regulation of nucleotide-binding oligomerization domain containing signaling pathway	GO_BiologicalProcess-EBI-UniProt-GOA-ACAP-ARAP_28.07.2021_00h00	2.81268e-05	0.000105264	57.1429	4	[SLC15A3, SLC46A2, TLR4, TNFAIP3]
GO:1901700	response to oxygen-containing compound	GO_BiologicalProcess-EBI-UniProt-GOA-ACAP-ARAP_28.07.2021_00h00	2.84798e-05	0.00010613	5.43807	54	[ADCY7, ALDH1A1, BAIAP3, CCL19, CCR7, CD14, CD180, CD274, CTSH, CXCL11, CXCL13, CXCL8, CYP27B1, DPEP1, FDXR, GNA15, GPD1, HIF1A, HYAL1, IL12B, KHK, LGMN, LPL, LRRK2, LY6E, MRC1, MSN, NCF1, NCSTN, NFKBIA, NOD1, NOD2, NOS2, P2RX1, P2RY6, PAF1, PRKCZ, PTAFR, PTPN1, RAP1A, S100A8, S100A9, SARM1, SCARB1, SLC11A1, SLC26A6, SLC2A5, STAT1, STAT2, TLR4, TNFAIP3, TNFRSF1B, TNIP3, TRPV1]
GO:0032879	regulation of localization	GO_BiologicalProcess-EBI-UniProt-GOA-ACAP-ARAP_28.07.2021_00h00	2.90666e-05	0.000107856	4.60333	94	[ABCA3, ABCG1, ADORA2B, ANGPT2, APOA1, APOB, BAIAP3, BMP4, BST1, C3AR1, CALR, CCL19, CCR1, CCR7, CD14, CD4, CD40, CD74, CD84, CHP2, CLEC7A, CLIC2, CSF1, CSF1R, CTSH, CTSS, CXCL11, CXCL16, CXCL9, CXCR3, CYBB, DPEP1, DUOXA2, EFNA1, FCER1G, FDXR, FERMT3, FGR, FXYD5, GPNMB, HIF1A, HMOX1, HYAL1, IL12B, IL2RB, IL2RG, KCNA3, KCNB2, LCP1, LDLRAP1, LEF1, LGMN, LOC516599, LOC529196, LPL, LRAT, LRRK2, MERTK…
GO:0048872	homeostasis of number of cells	GO_BiologicalProcess-EBI-UniProt-GOA-ACAP-ARAP_28.07.2021_00h00	3.16596e-05	0.000116979	8.62069	20	[BMP4, CCR7, CD74, CSF1, HIF1A, HMOX1, IKZF1, IL7R, INPP5D, ISG15, LIPA, LOC107131142, MERTK, NCSTN, NOV, PLA2G2A, SLC46A2, SPNS2, STAT1, TNFAIP3]
GO:0062012	regulation of small molecule metabolic process	GO_BiologicalProcess-EBI-UniProt-GOA-ACAP-ARAP_28.07.2021_00h00	3.16596e-05	0.000116979	8.62069	20	[ADORA2B, APOA1, APOB, CD74, CLCN2, CYP27B1, ELOVL5, ENO1, FMO5, GPD1, GUCA2A, GUCA2B, HIF1A, KHK, NOS2, NUPR1, P2RY6, PLEK, SLC45A3, TIGAR]
GO:0033559	unsaturated fatty acid metabolic process	GO_BiologicalProcess-EBI-UniProt-GOA-ACAP-ARAP_28.07.2021_00h00	3.21155e-05	0.000117667	12.6316	12	[CD74, CYP2C18, CYP2C19, CYP2C87, CYP2D14, ELOVL5, EPHX1, GSTA3, LOC505468, LOC538060, LOC540627, MGC127055]
GO:0043410	positive regulation of MAPK cascade	GO_BiologicalProcess-EBI-UniProt-GOA-ACAP-ARAP_28.07.2021_00h00	3.20425e-05	0.000117895	7.25806	27	[BMP4, CCL19, CCL4, CD27, CD4, CD40, CD44, CD74, CHI3L1, CLEC7A, CSF1R, EFNA1, FDXR, FGD2, LOC616364, LRRK2, NCF1, NOD1, NOD2, P2RY6, PRKCZ, PTPN1, RAP1A, SCIMP, SLAMF1, TLR4, TMEM106A]
GO:0002285	lymphocyte activation involved in immune response	GO_BiologicalProcess-EBI-UniProt-GOA-ACAP-ARAP_28.07.2021_00h00	3.27582e-05	0.000119519	10	16	[CD180, CD28, CD40, CD74, CLEC4E, EOMES, FCER1G, IL12B, ITGAL, LCP1, LEF1, NFKBIZ, PRKCZ, SLC11A1, ST3GAL1, TLR4]
GO:0043123	positive regulation of I-kappaB kinase/NF-kappaB signaling	GO_BiologicalProcess-EBI-UniProt-GOA-ACAP-ARAP_28.07.2021_00h00	3.43923e-05	0.000122409	11.0236	14	[CCL19, CD4, CD40, CD74, CLEC6A, CLEC7A, LOC516599, NOD1, NOD2, S100A12, TIFA, TLR4, TMEM106A, UBD]
GO:0050921	positive regulation of chemotaxis	GO_BiologicalProcess-EBI-UniProt-GOA-ACAP-ARAP_28.07.2021_00h00	3.43597e-05	0.000122794	11.7117	13	[C3AR1, CALR, CCL19, CCR1, CCR7, CD74, CSF1, CXCL8, CXCR3, LGMN, LOC529196, RAC2, SLAMF1]
GO:0002763	positive regulation of myeloid leukocyte differentiation	GO_BiologicalProcess-EBI-UniProt-GOA-ACAP-ARAP_28.07.2021_00h00	3.42338e-05	0.000122847	19.0476	8	[CD4, CD74, CSF1, DCSTAMP, EVI2B, IL12B, KLF10, LEF1]
GO:0050801	ion homeostasis	GO_BiologicalProcess-EBI-UniProt-GOA-ACAP-ARAP_28.07.2021_00h00	3.41721e-05	0.000123133	6.23946	37	[ATP13A3, C3AR1, CCL19, CCR1, CCR7, CD40, CLIC2, CXCL11, CXCL9, CXCR3, CXCR4, CXCR5, CXHXorf21, CYP27B1, EDN3, FTH1, GNA15, HIF1A, HMOX1, IFI6, LOC101906009, LOC529196, LRRK2, MS4A1, MT1E, MTNR1A, MYC, SCNN1A, SLC11A1, SLC26A6, SLC31A2, SLC8A3, SLC9A2, SNX10, TRPV1, TRPV2, XCR1]
GO:0048002	antigen processing and presentation of peptide antigen	GO_BiologicalProcess-EBI-UniProt-GOA-ACAP-ARAP_28.07.2021_00h00	3.40969e-05	0.000123371	16.6667	9	[BOLA-DOA, BOLA-DQA1, CALR, CD74, CTSS, FCER1G, IFI30, MR1, SLC11A1]
GO:0050871	positive regulation of B cell activation	GO_BiologicalProcess-EBI-UniProt-GOA-ACAP-ARAP_28.07.2021_00h00	3.8825e-05	0.000137624	14.7059	10	[BST1, CD27, CD28, CD40, CD74, INPP5D, LOC107131142, NOD2, SH3KBP1, TLR4]
GO:0019373	epoxygenase P450 pathway	GO_BiologicalProcess-EBI-UniProt-GOA-ACAP-ARAP_28.07.2021_00h00	4.17926e-05	0.000147543	35.7143	5	[CYP2C18, CYP2C19, CYP2C87, LOC505468, LOC540627]
GO:0051241	negative regulation of multicellular organismal process	GO_BiologicalProcess-EBI-UniProt-GOA-ACAP-ARAP_28.07.2021_00h00	4.22779e-05	0.000148654	5.92486	41	[ADCY7, ADORA2B, ANGPT2, APOA1, BMP4, CALR, CCR7, CD74, CD84, CHSY1, COL4A3, CTSC, CTSK, EFNA1, F11, GPNMB, HIF1A, IHH, IL12B, INPP5D, LAG3, LEF1, LGALS9, LGMN, MERTK, MYC, NMI, NOD2, RNF128, SARS, SEMA3B, SLAMF1, SLC11A1, STAT1, STK4, TLR4, TNFAIP3, TNFRSF1B, TSKU, TYROBP, VSIG4]
GO:0010646	regulation of cell communication	GO_BiologicalProcess-EBI-UniProt-GOA-ACAP-ARAP_28.07.2021_00h00	4.28644e-05	0.000150111	4.38596	110	[ADORA2B, APOA1, BAIAP3, BMP4, BPIFB1, BST1, CALR, CBLB, CCL19, CCL4, CCR7, CD14, CD180, CD27, CD28, CD4, CD40, CD44, CD74, CHI3L1, CHP2, CLEC6A, CLEC7A, CSF1, CSF1R, CTSC, CTSH, CXCL8, CXCR4, CXHXorf21, CYFIP2, CYP27B1, CYTH4, DEPDC5, EFNA1, EID2, ENO1, EPS8L3, FDXR, FGD2, FGR, FST, GHITM, HIF1A, HMOX1, IFI6, IHH, IL10RA, IL12B, IL1RN, IL7R, INPP5D, ISG15, LEF1, LGMN, LGR5, LOC101906009, LOC5092…
GO:0032611	interleukin-1 beta production	GO_BiologicalProcess-EBI-UniProt-GOA-ACAP-ARAP_28.07.2021_00h00	4.60105e-05	0.000159845	16.0714	9	[APOA1, CCR7, CLEC7A, GBP5, NLRC4, NOD2, TLR4, TMEM106A, TNFAIP3]
GO:0032651	regulation of interleukin-1 beta production	GO_BiologicalProcess-EBI-UniProt-GOA-ACAP-ARAP_28.07.2021_00h00	4.60105e-05	0.000159845	16.0714	9	[APOA1, CCR7, CLEC7A, GBP5, NLRC4, NOD2, TLR4, TMEM106A, TNFAIP3]
GO:0032757	positive regulation of interleukin-8 production	GO_BiologicalProcess-EBI-UniProt-GOA-ACAP-ARAP_28.07.2021_00h00	4.87178e-05	0.000168579	18.1818	8	[CD14, CD74, CHI3L1, CLEC7A, NOD1, NOD2, NOS2, TLR4]
GO:0019637	organophosphate metabolic process	GO_BiologicalProcess-EBI-UniProt-GOA-ACAP-ARAP_28.07.2021_00h00	5.05577e-05	0.000174254	5.72172	44	[ABCA3, ACSL6, ACSS1, ADCY7, ADORA2B, APOA1, CCL19, CSF1R, ELOVL5, ENO1, ENTPD2, ENTPD8, ETNK2, FGR, GPD1, GUCA2A, GUCA2B, HAAO, HIF1A, IDO1, IMPDH1, INPP5D, LPL, LRRK2, MOCOS, MOCS1, NOD2, NOS2, NUDT16, NUPR1, P2RY6, PFKFB1, PFKFB3, PI4K2A, PLA2G2A, PLA2G5, PLCD1, PLEK, PTAFR, SAMHD1, SARM1, SCARB1, SGPP1, TIGAR]
GO:0023051	regulation of signaling	GO_BiologicalProcess-EBI-UniProt-GOA-ACAP-ARAP_28.07.2021_00h00	5.15378e-05	0.000176239	4.36681	110	[ADORA2B, APOA1, BAIAP3, BMP4, BPIFB1, BST1, CALR, CBLB, CCL19, CCL4, CCR7, CD14, CD180, CD27, CD28, CD4, CD40, CD44, CD74, CHI3L1, CHP2, CLEC6A, CLEC7A, CSF1, CSF1R, CTSC, CTSH, CXCL8, CXCR4, CXHXorf21, CYFIP2, CYP27B1, CYTH4, DEPDC5, EFNA1, EID2, ENO1, EPS8L3, FDXR, FGD2, FGR, FST, GHITM, HIF1A, HMOX1, IFI6, IHH, IL10RA, IL12B, IL1RN, IL7R, INPP5D, ISG15, LEF1, LGMN, LGR5, LOC101906009, LOC5092…
GO:0019886	antigen processing and presentation of exogenous peptide antigen via MHC class II	GO_BiologicalProcess-EBI-UniProt-GOA-ACAP-ARAP_28.07.2021_00h00	5.14946e-05	0.000176784	26.087	6	[BOLA-DOA, BOLA-DQA1, CD74, CTSS, FCER1G, IFI30]
GO:0006066	alcohol metabolic process	GO_BiologicalProcess-EBI-UniProt-GOA-ACAP-ARAP_28.07.2021_00h00	5.28402e-05	0.000179987	8.07692	21	[ABCG1, ALDH1A1, ALDH3A2, APOA1, APOB, CLCN2, CYP1A1, CYP27B1, DEGS2, FDXR, FMO5, GPD1, LOC538060, LRAT, P2RY6, PCBD1, PLEK, PTAFR, SCARB1, SGPP1, TSKU]
GO:2000145	regulation of cell motility	GO_BiologicalProcess-EBI-UniProt-GOA-ACAP-ARAP_28.07.2021_00h00	5.34309e-05	0.000181291	5.80913	42	[ANGPT2, BMP4, BST1, C3AR1, CALR, CCL19, CCR1, CCR7, CD40, CD74, CLEC7A, CSF1, CSF1R, CTSH, CXCL16, CXCR3, DPEP1, DUOXA2, EFNA1, FERMT3, FGR, GPNMB, HIF1A, HMOX1, HYAL1, LEF1, LGMN, LOC529196, MSN, NOD2, NOV, RAC2, RHOD, RHOG, SEMA3B, SLAMF1, SPN, STK10, STK4, TACR3, TLR4, TNFRSF18]
GO:0030334	regulation of cell migration	GO_BiologicalProcess-EBI-UniProt-GOA-ACAP-ARAP_28.07.2021_00h00	6.34235e-05	0.000213534	5.87371	40	[ANGPT2, BMP4, BST1, C3AR1, CALR, CCL19, CCR1, CCR7, CD40, CD74, CLEC7A, CSF1, CSF1R, CTSH, CXCL16, CXCR3, DPEP1, EFNA1, FERMT3, FGR, GPNMB, HIF1A, HMOX1, HYAL1, LEF1, LGMN, LOC529196, MSN, NOD2, NOV, RAC2, RHOD, RHOG, SEMA3B, SLAMF1, SPN, STK10, STK4, TLR4, TNFRSF18]
GO:0062013	positive regulation of small molecule metabolic process	GO_BiologicalProcess-EBI-UniProt-GOA-ACAP-ARAP_28.07.2021_00h00	6.75623e-05	0.000225725	12.6437	11	[ADORA2B, APOA1, CD74, ELOVL5, ENO1, GPD1, GUCA2A, GUCA2B, NOS2, P2RY6, SLC45A3]
GO:0002708	positive regulation of lymphocyte mediated immunity	GO_BiologicalProcess-EBI-UniProt-GOA-ACAP-ARAP_28.07.2021_00h00	6.75623e-05	0.000225725	12.6437	11	[CD1E, CD28, CD40, IL12B, IL18RAP, LAG3, MR1, NOD2, PRKCZ, SH2D1A, SLAMF1]
GO:1900542	regulation of purine nucleotide metabolic process	GO_BiologicalProcess-EBI-UniProt-GOA-ACAP-ARAP_28.07.2021_00h00	7.03563e-05	0.000234163	15.2542	9	[ADORA2B, ENO1, GPD1, GUCA2A, GUCA2B, HIF1A, NOS2, NUPR1, TIGAR]
GO:0032635	interleukin-6 production	GO_BiologicalProcess-EBI-UniProt-GOA-ACAP-ARAP_28.07.2021_00h00	7.20252e-05	0.000238806	11.6505	12	[ADORA2B, CD74, CLEC7A, INPP5D, NOD1, NOD2, NOS2, RAB7B, SLAMF1, TLR4, TMEM106A, TNFAIP3]
GO:0032675	regulation of interleukin-6 production	GO_BiologicalProcess-EBI-UniProt-GOA-ACAP-ARAP_28.07.2021_00h00	7.20252e-05	0.000238806	11.6505	12	[ADORA2B, CD74, CLEC7A, INPP5D, NOD1, NOD2, NOS2, RAB7B, SLAMF1, TLR4, TMEM106A, TNFAIP3]
GO:0032613	interleukin-10 production	GO_BiologicalProcess-EBI-UniProt-GOA-ACAP-ARAP_28.07.2021_00h00	7.67949e-05	0.000252699	20	7	[CD28, CLEC7A, IL12B, ISG15, NOD2, PRKCZ, TLR4]
GO:0032946	positive regulation of mononuclear cell proliferation	GO_BiologicalProcess-EBI-UniProt-GOA-ACAP-ARAP_28.07.2021_00h00	7.92022e-05	0.00025964	11.5385	12	[BST1, CD274, CD28, CD40, CD74, CSF1, IL12B, LOC107131142, SLAMF1, SLC7A1, TLR4, TNFSF9]
GO:0051345	positive regulation of hydrolase activity	GO_BiologicalProcess-EBI-UniProt-GOA-ACAP-ARAP_28.07.2021_00h00	9.02526e-05	0.000294758	6.60592	29	[APOA1, ASAP1, CCL19, CCL4, CD40, CHP2, CLEC7A, COL4A3, CTSC, CTSH, CYFIP2, EFNA1, LGMN, LOC616364, LRRK2, MYC, NCSTN, NGEF, NLRC4, NOD1, P2RX1, PLEK, PREX1, RAP1A, RGS1, RHOG, S100A8, S100A9, TBC1D2B]
GO:0033993	response to lipid	GO_BiologicalProcess-EBI-UniProt-GOA-ACAP-ARAP_28.07.2021_00h00	9.32063e-05	0.000303268	6.49351	30	[ABCG1, BMP4, CALR, CCR7, CD14, CD180, CD274, CTSH, CXCL11, CXCL13, CXCL8, CYP27B1, FDXR, IL12B, IL1RN, MRC1, MSN, NFKBIA, NOD2, NOS2, PAF1, PTAFR, S100A8, S100A9, SCARB1, SLC11A1, TLR4, TNFAIP3, TNFRSF1B, TNIP3]
GO:0031282	regulation of guanylate cyclase activity	GO_BiologicalProcess-EBI-UniProt-GOA-ACAP-ARAP_28.07.2021_00h00	9.64149e-05	0.000312542	44.4444	4	[ADORA2B, GUCA2A, GUCA2B, NOS2]
GO:0060548	negative regulation of cell death	GO_BiologicalProcess-EBI-UniProt-GOA-ACAP-ARAP_28.07.2021_00h00	0.000101416	0.000326328	5.74713	40	[BCL2A1, BMP4, CCL19, CD27, CD44, CD74, CSF1, CSF1R, CTSH, CXCR3, DPEP1, EFNA1, ENO1, FDXR, FMN2, GHITM, GPNMB, HIF1A, HMOX1, IFI6, IL2RB, IL7R, LEF1, LGMN, LOC281376, LRRK2, MERTK, MYC, NAIP, NOD2, NOV, NUPR1, PTPN1, SLC46A2, ST3GAL1, TIGAR, TNFAIP3, TNFRSF18, TNFRSF1B, VNN1]
GO:0002687	positive regulation of leukocyte migration	GO_BiologicalProcess-EBI-UniProt-GOA-ACAP-ARAP_28.07.2021_00h00	0.000104549	0.000335171	11.215	12	[C3AR1, CALR, CCL19, CCR1, CCR7, CD74, CSF1, LGMN, LOC529196, RAC2, SLAMF1, TNFRSF18]
GO:1900544	positive regulation of purine nucleotide metabolic process	GO_BiologicalProcess-EBI-UniProt-GOA-ACAP-ARAP_28.07.2021_00h00	0.000108627	0.00034697	23.0769	6	[ADORA2B, ENO1, GPD1, GUCA2A, GUCA2B, NOS2]
GO:0001875	lipopolysaccharide immune receptor activity	GO_BiologicalProcess-EBI-UniProt-GOA-ACAP-ARAP_28.07.2021_00h00	0.00011118	0.000353828	75	3	[PTAFR, SCARB1, TLR4]
GO:0002286	T cell activation involved in immune response	GO_BiologicalProcess-EBI-UniProt-GOA-ACAP-ARAP_28.07.2021_00h00	0.00011304	0.00035844	11.9565	11	[CD74, CLEC4E, EOMES, FCER1G, IL12B, ITGAL, LCP1, LEF1, NFKBIZ, PRKCZ, SLC11A1]
GO:0072676	lymphocyte migration	GO_BiologicalProcess-EBI-UniProt-GOA-ACAP-ARAP_28.07.2021_00h00	0.00011304	0.00035844	11.9565	11	[CCL19, CCL4, CXCL11, CXCL16, ITGAL, LOC616364, MSN, MYO1G, SPN, SPNS2, STK10]
GO:0030228	lipoprotein particle receptor activity	GO_BiologicalProcess-EBI-UniProt-GOA-ACAP-ARAP_28.07.2021_00h00	0.000119703	0.000378191	29.4118	5	[CXCL16, LOC518526, OLR1, SCARB1, STAB2]
GO:0120254	olefinic compound metabolic process	GO_BiologicalProcess-EBI-UniProt-GOA-ACAP-ARAP_28.07.2021_00h00	0.000127889	0.000401148	12.8205	10	[CLCN2, CYP2C18, CYP2C19, CYP2C87, CYP2D14, EPHX1, LOC505468, LOC538060, LOC540627, MGC127055]
GO:0045937	positive regulation of phosphate metabolic process	GO_BiologicalProcess-EBI-UniProt-GOA-ACAP-ARAP_28.07.2021_00h00	0.000129214	0.000403851	5.68182	40	[ADORA2B, BMP4, CCL19, CD4, CD40, CD44, CD74, CHI3L1, CHP2, CLEC6A, CLEC7A, CSF1, CSF1R, EFNA1, ENO1, FDXR, FGD2, FGR, GPD1, GPNMB, GUCA2A, GUCA2B, IL12B, LRRK1, LRRK2, MERTK, NCF1, NOD2, NOS2, P2RY6, PLEK, PTPN1, RAP1A, SH2D3C, SLC11A1, STK4, STRADA, TIGAR, TLR4, TNFRSF18]
GO:0010648	negative regulation of cell communication	GO_BiologicalProcess-EBI-UniProt-GOA-ACAP-ARAP_28.07.2021_00h00	0.00012975	0.000404077	5.19481	52	[APOA1, BMP4, BPIFB1, CALR, CBLB, CD44, CD74, CXCL8, DEPDC5, EFNA1, EID2, ENO1, FDXR, FST, GHITM, HIF1A, HMOX1, IFI6, IL12B, IL1RN, INPP5D, ISG15, LGMN, LOC509283, LRRK2, MYC, NFKBIA, NMI, NOD2, NOV, NRROS, PEBP1, PLEK, PRKCZ, PTPN1, RAB7B, RAP1A, RGS20, RUNX2, SAMHD1, SARM1, SEC14L1, SH2D1A, SLAMF1, STAT1, STK4, TLR4, TNFAIP3, TNIP1, TNIP3, TSKU, VNN1]
GO:0023057	negative regulation of signaling	GO_BiologicalProcess-EBI-UniProt-GOA-ACAP-ARAP_28.07.2021_00h00	0.000139741	0.000432106	5.17928	52	[APOA1, BMP4, BPIFB1, CALR, CBLB, CD44, CD74, CXCL8, DEPDC5, EFNA1, EID2, ENO1, FDXR, FST, GHITM, HIF1A, HMOX1, IFI6, IL12B, IL1RN, INPP5D, ISG15, LGMN, LOC509283, LRRK2, MYC, NFKBIA, NMI, NOD2, NOV, NRROS, PEBP1, PLEK, PRKCZ, PTPN1, RAB7B, RAP1A, RGS20, RUNX2, SAMHD1, SARM1, SEC14L1, SH2D1A, SLAMF1, STAT1, STK4, TLR4, TNFAIP3, TNIP1, TNIP3, TSKU, VNN1]
GO:0042100	B cell proliferation	GO_BiologicalProcess-EBI-UniProt-GOA-ACAP-ARAP_28.07.2021_00h00	0.000151235	0.000465995	11.5789	11	[BST1, CD180, CD40, CD74, CD79A, IL7R, INPP5D, LEF1, LOC107131142, TLR4, TYROBP]
GO:0016045	detection of bacterium	GO_BiologicalProcess-EBI-UniProt-GOA-ACAP-ARAP_28.07.2021_00h00	0.000156808	0.000481468	40	4	[NAIP, NLRC4, NOD1, NOD2]
GO:0001909	leukocyte mediated cytotoxicity	GO_BiologicalProcess-EBI-UniProt-GOA-ACAP-ARAP_28.07.2021_00h00	0.000158464	0.000484845	12.5	10	[CD1E, CTSC, CTSH, IL12B, IL18RAP, IL7R, LAG3, MR1, SH2D1A, TYROBP]
GO:0032609	interferon-gamma production	GO_BiologicalProcess-EBI-UniProt-GOA-ACAP-ARAP_28.07.2021_00h00	0.000158464	0.000484845	12.5	10	[CCR7, CD14, CLEC7A, IL12B, ISG15, LGALS9, NOD2, SLAMF1, SLC11A1, TLR4]
GO:0032649	regulation of interferon-gamma production	GO_BiologicalProcess-EBI-UniProt-GOA-ACAP-ARAP_28.07.2021_00h00	0.000158464	0.000484845	12.5	10	[CCR7, CD14, CLEC7A, IL12B, ISG15, LGALS9, NOD2, SLAMF1, SLC11A1, TLR4]
GO:0022603	regulation of anatomical structure morphogenesis	GO_BiologicalProcess-EBI-UniProt-GOA-ACAP-ARAP_28.07.2021_00h00	0.000159597	0.000486605	5.73152	38	[APOA1, BMP4, C3AR1, CALR, CD40, CD44, CHI3L1, COL4A3, CSF1, CSF1R, CTSH, CXCL8, CXCR3, EFNA1, FDXR, FGR, FMNL1, FMNL3, HIF1A, HMOX1, HYAL1, LOC107131142, LRRK2, MSN, PREX1, RAC2, RHOD, RHOG, RUNX2, SARM1, SARS, SEMA3B, SH3KBP1, STAT1, TNFAIP3, TRPV2, WARS, WNT2]
GO:0090023	positive regulation of neutrophil chemotaxis	GO_BiologicalProcess-EBI-UniProt-GOA-ACAP-ARAP_28.07.2021_00h00	0.000161593	0.000490971	27.7778	5	[C3AR1, CCL19, CCR7, CD74, RAC2]
GO:0072593	reactive oxygen species metabolic process	GO_BiologicalProcess-EBI-UniProt-GOA-ACAP-ARAP_28.07.2021_00h00	0.000168793	0.000511068	9.09091	15	[CLEC7A, CYBB, CYP1A1, DUOX2, DUOXA2, HIF1A, IFI6, LRRK2, NCF1, NCF2, NOS2, NRROS, PREX1, TIGAR, TLR4]
GO:0043067	regulation of programmed cell death	GO_BiologicalProcess-EBI-UniProt-GOA-ACAP-ARAP_28.07.2021_00h00	0.000171824	0.000516658	5.10597	53	[BCL2A1, BMP4, CCL19, CD27, CD40, CD44, CD74, CLEC7A, CSF1R, CTSC, CTSH, CXCR3, DPEP1, EFNA1, ENO1, FDXR, FMN2, GHITM, HIF1A, HMOX1, IDO1, IFI6, IFIT2, IL12B, IL2RB, IL7R, INPP5D, LEF1, LGMN, LOC281376, LRRK2, MERTK, MYC, NAIP, NLRC4, NOD1, NOD2, NOS2, NUPR1, PTPN1, S100A8, S100A9, SARM1, SLC46A2, ST3GAL1, STK4, TIGAR, TNFAIP3, TNFRSF18, TNFRSF1B, TNFSF8, UBD, VNN1]
GO:0002275	myeloid cell activation involved in immune response	GO_BiologicalProcess-EBI-UniProt-GOA-ACAP-ARAP_28.07.2021_00h00	0.00017149	0.000517438	13.6364	9	[ADORA2B, CD84, FCER1G, FGR, NMI, RAC2, S100A12, SLAMF1, TYROBP]
GO:0098754	detoxification	GO_BiologicalProcess-EBI-UniProt-GOA-ACAP-ARAP_28.07.2021_00h00	0.000192056	0.000575507	10.5263	12	[ALDH1A1, CLIC2, DUOX2, GSTA3, HP, LRRK2, LTC4S, MT1E, MTNR1A, S100A8, S100A9, SLC22A18]
GO:0032755	positive regulation of interleukin-6 production	GO_BiologicalProcess-EBI-UniProt-GOA-ACAP-ARAP_28.07.2021_00h00	0.00019282	0.000575818	13.4328	9	[ADORA2B, CD74, CLEC7A, NOD1, NOD2, NOS2, RAB7B, TLR4, TMEM106A]
GO:0071248	cellular response to metal ion	GO_BiologicalProcess-EBI-UniProt-GOA-ACAP-ARAP_28.07.2021_00h00	0.00020589	0.00061275	9.84848	13	[ADCY7, CHP2, DPEP1, HMOX1, HVCN1, LGMN, LRRK2, MT1E, MTNR1A, NCF1, NCSTN, SLC13A5, TIGAR]
GO:0030162	regulation of proteolysis	GO_BiologicalProcess-EBI-UniProt-GOA-ACAP-ARAP_28.07.2021_00h00	0.000207245	0.000614686	5.66667	35	[CD27, CD44, CLEC7A, COL4A3, CSTB, CTSC, CTSH, CTSZ, CYFIP2, DPEP1, EFNA1, ENO1, GSAP, IFI6, KIF12, LGMN, LOC100298356, LOC281376, LRRK2, MYC, NAIP, NCSTN, NLRC4, NOD1, NUPR1, P2RX1, PEBP1, S100A8, S100A9, SERPINA5, SERPINB5, SERPING1, TNFRSF1B, TNIP1]
GO:0010742	macrophage derived foam cell differentiation	GO_BiologicalProcess-EBI-UniProt-GOA-ACAP-ARAP_28.07.2021_00h00	0.000213818	0.000632032	26.3158	5	[APOB, CSF1, MSR1, NFKBIA, STAT1]
GO:0043408	regulation of MAPK cascade	GO_BiologicalProcess-EBI-UniProt-GOA-ACAP-ARAP_28.07.2021_00h00	0.000218117	0.000642561	6.10236	31	[BMP4, CCL19, CCL4, CD27, CD4, CD40, CD44, CD74, CHI3L1, CLEC7A, CSF1R, EFNA1, FDXR, FGD2, LOC616364, LRRK2, MYC, NCF1, NOD1, NOD2, P2RY6, PEBP1, PRKCZ, PTPN1, RAP1A, SCIMP, SLAMF1, STK4, TLR4, TMEM106A, TNIP1]
GO:0002761	regulation of myeloid leukocyte differentiation	GO_BiologicalProcess-EBI-UniProt-GOA-ACAP-ARAP_28.07.2021_00h00	0.000238307	0.000699676	11.9048	10	[CD4, CD74, CSF1, DCSTAMP, EVI2B, IL12B, INPP5D, KLF10, LEF1, MYC]
GO:0002544	chronic inflammatory response	GO_BiologicalProcess-EBI-UniProt-GOA-ACAP-ARAP_28.07.2021_00h00	0.000240465	0.000701289	36.3636	4	[ADORA2B, S100A9, TNFAIP3, VNN1]
GO:0036005	response to macrophage colony-stimulating factor	GO_BiologicalProcess-EBI-UniProt-GOA-ACAP-ARAP_28.07.2021_00h00	0.000240465	0.000701289	36.3636	4	[CSF1, CSF1R, DCSTAMP, TLR4]
GO:0055082	cellular chemical homeostasis	GO_BiologicalProcess-EBI-UniProt-GOA-ACAP-ARAP_28.07.2021_00h00	0.00024792	0.000720622	5.84192	34	[ATP13A3, BAIAP3, C3AR1, CCL19, CCR1, CCR7, CD40, CLIC2, CXCL11, CXCL9, CXCR3, CXCR4, CXCR5, CXHXorf21, EDN3, FTH1, GNA15, HIF1A, HMOX1, LOC101906009, LOC529196, LRRK2, MS4A1, MT1E, MTNR1A, MYC, SLC11A1, SLC26A6, SLC31A2, SLC8A3, SLC9A2, TRPV1, TRPV2, XCR1]
GO:0001910	regulation of leukocyte mediated cytotoxicity	GO_BiologicalProcess-EBI-UniProt-GOA-ACAP-ARAP_28.07.2021_00h00	0.000249284	0.000722177	14.5455	8	[CD1E, IL12B, IL18RAP, IL7R, LAG3, MR1, SH2D1A, TYROBP]
GO:0050868	negative regulation of T cell activation	GO_BiologicalProcess-EBI-UniProt-GOA-ACAP-ARAP_28.07.2021_00h00	0.000262831	0.000756398	11.7647	10	[BMP4, CBLB, CD274, CD74, GPNMB, IHH, IL4I1, LAG3, LGALS9, VSIG4]
GO:0009893	positive regulation of metabolic process	GO_BiologicalProcess-EBI-UniProt-GOA-ACAP-ARAP_28.07.2021_00h00	0.000262439	0.000757771	4.11425	121	[ABCG1, ADAM19, ADORA2B, APOA1, APOB, BMP4, C3AR1, CALR, CBLB, CCL19, CCR7, CD14, CD28, CD4, CD40, CD44, CD74, CHI3L1, CHP2, CIITA, CLEC4E, CLEC6A, CLEC7A, COL4A3, CSF1, CSF1R, CTSC, CTSH, CXCL8, CYFIP2, DUOXA2, EFNA1, EGR2, ELK3, ELOVL5, ENO1, EOMES, ETV6, FCER1G, FDXR, FGD2, FGR, FLI1, FMN2, GBP5, GPD1, GPNMB, GSAP, GUCA2A, GUCA2B, HABP4, HIF1A, HMOX1, IFNLR1, IHH, IL12B, IL4I1, IL7R, ISG15, KL…
GO:0006003	fructose 2,6-bisphosphate metabolic process	GO_BiologicalProcess-EBI-UniProt-GOA-ACAP-ARAP_28.07.2021_00h00	0.00027162	0.000779119	60	3	[PFKFB1, PFKFB3, TIGAR]
GO:0002246	wound healing involved in inflammatory response	GO_BiologicalProcess-EBI-UniProt-GOA-ACAP-ARAP_28.07.2021_00h00	0.00027162	0.000779119	60	3	[HIF1A, HMOX1, TLR4]
GO:0000165	MAPK cascade	GO_BiologicalProcess-EBI-UniProt-GOA-ACAP-ARAP_28.07.2021_00h00	0.000281154	0.000801197	5.80205	34	[BMP4, CCL19, CCL4, CD27, CD4, CD40, CD44, CD74, CHI3L1, CLEC7A, CSF1R, CTSH, EFNA1, FDXR, FGD2, LOC616364, LRRK2, MAP3K8, MAPK4, MYC, NCF1, NOD1, NOD2, P2RY6, PEBP1, PRKCZ, PTPN1, RAP1A, SCIMP, SLAMF1, STK4, TLR4, TMEM106A, TNIP1]
GO:0012501	programmed cell death	GO_BiologicalProcess-EBI-UniProt-GOA-ACAP-ARAP_28.07.2021_00h00	0.000286738	0.000814448	4.74426	64	[BCL2A1, BMP4, CCL19, CD27, CD28, CD40, CD44, CD74, CHI3L1, CLEC7A, COL4A3, CSF1R, CTSC, CTSH, CXCR3, CYFIP2, DPEP1, EFNA1, ENO1, ETV6, FDXR, FMN2, GHITM, HIF1A, HMOX1, IDO1, IFI6, IFIT2, IL12B, IL2RB, IL7R, INPP5D, LEF1, LGMN, LOC281376, LRRK2, MERTK, MLKL, MYC, NAIP, NCSTN, NLRC4, NOD1, NOD2, NOS2, NUPR1, P2RX1, PTPN1, S100A8, S100A9, SARM1, SGPP1, SHISA5, SLC46A2, ST3GAL1, STK4, TIGAR, TNFAIP3…
GO:0042981	regulation of apoptotic process	GO_BiologicalProcess-EBI-UniProt-GOA-ACAP-ARAP_28.07.2021_00h00	0.00029746	0.000842161	5.0495	51	[BCL2A1, BMP4, CCL19, CD27, CD40, CD44, CD74, CSF1R, CTSC, CTSH, CXCR3, DPEP1, EFNA1, ENO1, FDXR, FMN2, GHITM, HIF1A, HMOX1, IDO1, IFI6, IFIT2, IL12B, IL2RB, IL7R, INPP5D, LEF1, LGMN, LOC281376, LRRK2, MERTK, MYC, NAIP, NLRC4, NOD1, NOD2, NUPR1, PTPN1, S100A8, S100A9, SARM1, SLC46A2, ST3GAL1, STK4, TIGAR, TNFAIP3, TNFRSF18, TNFRSF1B, TNFSF8, UBD, VNN1]
GO:0051050	positive regulation of transport	GO_BiologicalProcess-EBI-UniProt-GOA-ACAP-ARAP_28.07.2021_00h00	0.000299218	0.000844394	5.78231	34	[ABCA3, ABCG1, ADORA2B, APOA1, BAIAP3, CALR, CD14, CHP2, CLEC7A, CTSS, CXCL11, CXCL9, CXCR3, FCER1G, FGR, HIF1A, IL2RB, IL2RG, LDLRAP1, LRAT, MERTK, MSN, NDUFA4, NFKBIA, NOD2, P2RX1, PDZK1, PTX3, S100A8, SEC16B, SLC11A1, SLC26A6, TLR4, TRPV2]
GO:1905954	positive regulation of lipid localization	GO_BiologicalProcess-EBI-UniProt-GOA-ACAP-ARAP_28.07.2021_00h00	0.000301467	0.000847999	12.6761	9	[ABCA3, APOA1, APOB, LDLRAP1, LPL, LRAT, MSR1, NFKBIA, SCARB1]
GO:0006915	apoptotic process	GO_BiologicalProcess-EBI-UniProt-GOA-ACAP-ARAP_28.07.2021_00h00	0.000331982	0.000927847	4.75825	62	[BCL2A1, BMP4, CCL19, CD27, CD28, CD40, CD44, CD74, CHI3L1, CLEC7A, COL4A3, CSF1R, CTSC, CTSH, CXCR3, CYFIP2, DPEP1, EFNA1, ENO1, ETV6, FDXR, FMN2, GHITM, HIF1A, HMOX1, IDO1, IFI6, IFIT2, IL12B, IL2RB, IL7R, INPP5D, LEF1, LGMN, LOC281376, LRRK2, MERTK, MYC, NAIP, NCSTN, NLRC4, NOD1, NOD2, NUPR1, P2RX1, PTPN1, S100A8, S100A9, SARM1, SGPP1, SHISA5, SLC46A2, ST3GAL1, STK4, TIGAR, TNFAIP3, TNFRSF18, …
GO:0031281	positive regulation of cyclase activity	GO_BiologicalProcess-EBI-UniProt-GOA-ACAP-ARAP_28.07.2021_00h00	0.000351999	0.00098065	33.3333	4	[ADORA2B, GUCA2A, GUCA2B, NOS2]
GO:0097153	cysteine-type endopeptidase activity involved in apoptotic process	GO_BiologicalProcess-EBI-UniProt-GOA-ACAP-ARAP_28.07.2021_00h00	0.000359112	0.000994113	8.86076	14	[CD27, CD44, CLEC7A, COL4A3, CTSH, DPEP1, IFI6, MYC, NAIP, NLRC4, NOD1, P2RX1, S100A8, S100A9]
GO:0042116	macrophage activation	GO_BiologicalProcess-EBI-UniProt-GOA-ACAP-ARAP_28.07.2021_00h00	0.000362223	0.000999552	13.7931	8	[C1QA, CTSC, NMI, SLC11A1, TLR4, TMEM106A, TYROBP, VSIG4]
GO:0010038	response to metal ion	GO_BiologicalProcess-EBI-UniProt-GOA-ACAP-ARAP_28.07.2021_00h00	0.000376945	0.00103364	8.12183	16	[ADCY7, CHP2, DPEP1, HAAO, HIF1A, HMOX1, HVCN1, KHK, LGMN, LRRK2, MT1E, MTNR1A, NCF1, NCSTN, SLC13A5, TIGAR]
GO:0006959	humoral immune response	GO_BiologicalProcess-EBI-UniProt-GOA-ACAP-ARAP_28.07.2021_00h00	0.000385041	0.00104924	8.42697	15	[C1QA, C1QB, CCR7, CR2, CXCL11, CXCL13, CXCL8, NOD2, RNASE6, S100A12, S100A9, SERPING1, SH2D1A, SPNS2, VSIG4]
GO:0043069	negative regulation of programmed cell death	GO_BiologicalProcess-EBI-UniProt-GOA-ACAP-ARAP_28.07.2021_00h00	0.000391033	0.00105895	5.5814	36	[BCL2A1, BMP4, CCL19, CD27, CD44, CD74, CSF1R, CTSH, CXCR3, DPEP1, EFNA1, ENO1, FDXR, FMN2, GHITM, HIF1A, HMOX1, IFI6, IL2RB, IL7R, LEF1, LGMN, LOC281376, LRRK2, MERTK, MYC, NAIP, NOD2, NUPR1, PTPN1, SLC46A2, ST3GAL1, TIGAR, TNFAIP3, TNFRSF18, VNN1]
GO:0071396	cellular response to lipid	GO_BiologicalProcess-EBI-UniProt-GOA-ACAP-ARAP_28.07.2021_00h00	0.000399054	0.00107069	6.68605	23	[BMP4, CALR, CD14, CD180, CD274, CXCL11, CXCL13, CXCL8, CYP27B1, FDXR, IL12B, MRC1, MSN, NFKBIA, NOD2, NOS2, PAF1, PTAFR, SCARB1, TLR4, TNFAIP3, TNFRSF1B, TNIP3]
GO:0061844	antimicrobial humoral immune response mediated by antimicrobial peptide	GO_BiologicalProcess-EBI-UniProt-GOA-ACAP-ARAP_28.07.2021_00h00	0.000397976	0.00107109	15.5556	7	[CXCL11, CXCL13, CXCL8, NOD2, RNASE6, S100A12, S100A9]
GO:0031663	lipopolysaccharide-mediated signaling pathway	GO_BiologicalProcess-EBI-UniProt-GOA-ACAP-ARAP_28.07.2021_00h00	0.000397976	0.00107109	15.5556	7	[CD14, CD180, NFKBIA, PTAFR, SCARB1, TLR4, TNFAIP3]
GO:0051604	protein maturation	GO_BiologicalProcess-EBI-UniProt-GOA-ACAP-ARAP_28.07.2021_00h00	0.000397839	0.00107404	7.56302	18	[ADAM19, CPXM2, CTSC, CTSH, CTSS, CTSZ, CYFIP2, DUOXA2, ENO1, F11, HP, IHH, LGMN, LRRK2, MME, MSR1, NCSTN, NLRC4]
GO:0060249	anatomical structure homeostasis	GO_BiologicalProcess-EBI-UniProt-GOA-ACAP-ARAP_28.07.2021_00h00	0.000402376	0.00107629	7.79817	17	[ABCA3, ALDH1A1, CSF1, CTSH, CTSK, DCSTAMP, HAAO, HIF1A, IHH, INPP5D, LIPA, LRRK1, NAPSA, NOD2, SNX10, TLR4, TPP1]
GO:0009056	catabolic process	GO_BiologicalProcess-EBI-UniProt-GOA-ACAP-ARAP_28.07.2021_00h00	0.000416783	0.00111142	4.33925	88	[ACADS, AIG1, ALDH1A1, AOAH, APOA1, APOB, CALR, CBLB, CD44, CHI3L1, CRYZ, CTSA, CTSC, CTSH, CTSK, CTSS, CTSW, CTSZ, CYP27B1, CYP2C18, CYP2C19, CYP2C87, CYP2D14, DEPDC5, DPEP1, DRAM1, EFNA1, ENO1, ENPEP, ENTPD2, ENTPD8, EPHX1, FMN2, FOXRED2, GLDC, GPD1, GPT, HAAO, HACL1, HIF1A, HMOX1, HYAL1, IDO1, IL10RA, IL4I1, ISG15, KLHL8, LDHD, LGMN, LIPA, LOC505468, LOC509283, LOC516599, LOC518526, LOC540627,…
GO:0001913	T cell mediated cytotoxicity	GO_BiologicalProcess-EBI-UniProt-GOA-ACAP-ARAP_28.07.2021_00h00	0.000435807	0.00115509	18.1818	6	[CD1E, CTSC, CTSH, IL12B, IL7R, MR1]
GO:0050792	regulation of viral process	GO_BiologicalProcess-EBI-UniProt-GOA-ACAP-ARAP_28.07.2021_00h00	0.000452535	0.00119579	9.6	12	[CD4, CD74, CXCL8, HMOX1, ISG15, LOC100139670, LOC516599, LY6E, OAS1X, OAS1Y, PTX3, STAT1]
GO:0070555	response to interleukin-1	GO_BiologicalProcess-EBI-UniProt-GOA-ACAP-ARAP_28.07.2021_00h00	0.000458573	0.00119723	10.989	10	[CCL19, CCL4, CD40, CHI3L1, CXCL8, GBP2, HIF1A, HYAL1, IL1RN, LOC616364]
GO:0032637	interleukin-8 production	GO_BiologicalProcess-EBI-UniProt-GOA-ACAP-ARAP_28.07.2021_00h00	0.000458382	0.00120033	13.3333	8	[CD14, CD74, CHI3L1, CLEC7A, NOD1, NOD2, NOS2, TLR4]
GO:0002548	monocyte chemotaxis	GO_BiologicalProcess-EBI-UniProt-GOA-ACAP-ARAP_28.07.2021_00h00	0.000457206	0.00120085	15.2174	7	[CCL19, CCL4, CCR1, LGMN, LOC529196, LOC616364, NOV]
GO:0002698	negative regulation of immune effector process	GO_BiologicalProcess-EBI-UniProt-GOA-ACAP-ARAP_28.07.2021_00h00	0.000456427	0.00120243	12	9	[APOA1, CD84, CR2, IL4I1, IL7R, NOD2, SERPING1, SLAMF1, VSIG4]
GO:0019725	cellular homeostasis	GO_BiologicalProcess-EBI-UniProt-GOA-ACAP-ARAP_28.07.2021_00h00	0.000477629	0.00124326	5.52147	36	[ATP13A3, BAIAP3, C3AR1, CCL19, CCR1, CCR7, CD40, CLIC2, CXCL11, CXCL9, CXCR3, CXCR4, CXCR5, CXHXorf21, EDN3, FTH1, GNA15, HAAO, HIF1A, HMOX1, LOC101906009, LOC529196, LRRK2, MS4A1, MT1E, MTNR1A, MYC, NQO1, SLC11A1, SLC26A6, SLC31A2, SLC8A3, SLC9A2, TRPV1, TRPV2, XCR1]
GO:0051349	positive regulation of lyase activity	GO_BiologicalProcess-EBI-UniProt-GOA-ACAP-ARAP_28.07.2021_00h00	0.000496195	0.00128392	30.7692	4	[ADORA2B, GUCA2A, GUCA2B, NOS2]
GO:0010942	positive regulation of cell death	GO_BiologicalProcess-EBI-UniProt-GOA-ACAP-ARAP_28.07.2021_00h00	0.00051384	0.00132174	6.32911	25	[BMP4, C1QA, CD40, CLEC7A, CTSC, CTSH, HMOX1, HP, IDO1, IFIT2, IL12B, INPP5D, LRRK2, NLRC4, NOS2, NUPR1, S100A8, S100A9, SARM1, STK4, TIGAR, TLR4, TNFRSF1B, TNFSF8, UBD]
GO:0002526	acute inflammatory response	GO_BiologicalProcess-EBI-UniProt-GOA-ACAP-ARAP_28.07.2021_00h00	0.000513688	0.00132525	13.1148	8	[CCR7, CD163, HP, M-SAA3.2, NUPR1, SAA3, TRPV1, VNN1]
GO:0032760	positive regulation of tumor necrosis factor production	GO_BiologicalProcess-EBI-UniProt-GOA-ACAP-ARAP_28.07.2021_00h00	0.000513688	0.00132525	13.1148	8	[CD14, CLEC7A, IL12B, NOD1, NOD2, TLR4, TMEM106A, TNFSF8]
GO:0035723	interleukin-15-mediated signaling pathway	GO_BiologicalProcess-EBI-UniProt-GOA-ACAP-ARAP_28.07.2021_00h00	0.000530885	0.00135757	50	3	[CD4, IL2RB, IL2RG]
GO:0001878	response to yeast	GO_BiologicalProcess-EBI-UniProt-GOA-ACAP-ARAP_28.07.2021_00h00	0.000530885	0.00135757	50	3	[CLEC6A, CLEC7A, PTX3]
GO:0042493	response to drug	GO_BiologicalProcess-EBI-UniProt-GOA-ACAP-ARAP_28.07.2021_00h00	0.000561263	0.00143106	9.375	12	[ABCA3, CCL4, CYP2C18, CYP2C19, CYP2C87, CYP2D14, DPEP1, LOC505468, LOC540627, MGC127055, MYC, NOS2]
GO:0008284	positive regulation of cell population proliferation	GO_BiologicalProcess-EBI-UniProt-GOA-ACAP-ARAP_28.07.2021_00h00	0.000564997	0.00143638	5.47112	36	[BMP4, BST1, CALR, CD274, CD28, CD40, CD74, CHP2, CLEC7A, CSF1, CSF1R, CTSH, CXCR3, DMRTA2, FDXR, HIF1A, HMOX1, HYAL1, IHH, IL12B, IL7R, LDLRAP1, LEF1, LGMN, LOC107131142, MYC, NOD2, P2RY6, RAC2, RUNX2, SLAMF1, SLC7A1, TLR4, TNFAIP3, TNFSF9, WNT2]
GO:0001525	angiogenesis	GO_BiologicalProcess-EBI-UniProt-GOA-ACAP-ARAP_28.07.2021_00h00	0.000586104	0.0014814	6.38298	24	[ANGPT2, BMP4, C3AR1, CD40, CHI3L1, COL4A3, CTSH, CXCL8, CXCR3, EFNA1, ELK3, ENPEP, HIF1A, HMOX1, HYAL1, IHH, IL12B, LEF1, LOC509283, NOV, SARS, STAT1, STK4, WARS]
GO:0097006	regulation of plasma lipoprotein particle levels	GO_BiologicalProcess-EBI-UniProt-GOA-ACAP-ARAP_28.07.2021_00h00	0.000596689	0.00150379	14.5833	7	[APOA1, APOB, LDLRAP1, LOC518526, LPL, MSR1, SCARB1]
GO:1902930	regulation of alcohol biosynthetic process	GO_BiologicalProcess-EBI-UniProt-GOA-ACAP-ARAP_28.07.2021_00h00	0.000688783	0.00172592	20.8333	5	[APOB, CLCN2, CYP27B1, P2RY6, PLEK]
GO:0002920	regulation of humoral immune response	GO_BiologicalProcess-EBI-UniProt-GOA-ACAP-ARAP_28.07.2021_00h00	0.000709206	0.00176694	16.6667	6	[CCR7, CR2, NOD2, SERPING1, SPNS2, VSIG4]
GO:0048525	negative regulation of viral process	GO_BiologicalProcess-EBI-UniProt-GOA-ACAP-ARAP_28.07.2021_00h00	0.000712769	0.00177075	12.5	8	[HMOX1, ISG15, LOC100139670, LY6E, OAS1X, OAS1Y, PTX3, STAT1]
GO:0002367	cytokine production involved in immune response	GO_BiologicalProcess-EBI-UniProt-GOA-ACAP-ARAP_28.07.2021_00h00	0.000712769	0.00177075	12.5	8	[APOA1, CD74, CLEC7A, NOD2, PRKCZ, SLAMF1, TLR4, TNFRSF1B]
GO:0002718	regulation of cytokine production involved in immune response	GO_BiologicalProcess-EBI-UniProt-GOA-ACAP-ARAP_28.07.2021_00h00	0.000712769	0.00177075	12.5	8	[APOA1, CD74, CLEC7A, NOD2, PRKCZ, SLAMF1, TLR4, TNFRSF1B]
GO:0001894	tissue homeostasis	GO_BiologicalProcess-EBI-UniProt-GOA-ACAP-ARAP_28.07.2021_00h00	0.000722805	0.00179059	7.93651	15	[ABCA3, ALDH1A1, CSF1, CTSH, CTSK, DCSTAMP, IHH, INPP5D, LIPA, LRRK1, NAPSA, NOD2, SNX10, TLR4, TPP1]
GO:0006508	proteolysis	GO_BiologicalProcess-EBI-UniProt-GOA-ACAP-ARAP_28.07.2021_00h00	0.000749231	0.00185079	4.41459	70	[ADAM19, ADAMTS19, AGBL3, CALR, CD27, CD44, CLEC7A, COL4A3, CPO, CPXM2, CSTB, CTSA, CTSC, CTSD, CTSH, CTSK, CTSS, CTSW, CTSZ, CYFIP2, DPEP1, EFNA1, ENO1, ENPEP, F11, FOXRED2, GSAP, GZMK, HP, IFI6, IHH, ISG15, KIF12, KLHL8, LGMN, LOC100139881, LOC100298356, LOC281376, LOC509283, LOC540321, LRRK2, MME, MMP15, MSR1, MYC, NAIP, NAPSA, NCSTN, NLRC4, NOD1, NUDT16, NUPR1, P2RX1, PEBP1, PEPD, RNF128, S10…
GO:0002832	negative regulation of response to biotic stimulus	GO_BiologicalProcess-EBI-UniProt-GOA-ACAP-ARAP_28.07.2021_00h00	0.00079145	0.00194956	12.3077	8	[IL4I1, ISG15, NMI, SAMHD1, SEC14L1, SERPING1, TNFAIP3, VSIG4]
GO:0032731	positive regulation of interleukin-1 beta production	GO_BiologicalProcess-EBI-UniProt-GOA-ACAP-ARAP_28.07.2021_00h00	0.000824888	0.0020262	16.2162	6	[CLEC7A, GBP5, NLRC4, NOD2, TLR4, TMEM106A]
GO:0010043	response to zinc ion	GO_BiologicalProcess-EBI-UniProt-GOA-ACAP-ARAP_28.07.2021_00h00	0.000839539	0.0020564	20	5	[HAAO, HVCN1, KHK, MT1E, MTNR1A]
GO:0034381	plasma lipoprotein particle clearance	GO_BiologicalProcess-EBI-UniProt-GOA-ACAP-ARAP_28.07.2021_00h00	0.000839539	0.0020564	20	5	[APOB, LDLRAP1, LOC518526, MSR1, SCARB1]
GO:0005125	cytokine activity	GO_BiologicalProcess-EBI-UniProt-GOA-ACAP-ARAP_28.07.2021_00h00	0.000849944	0.00207605	7.8125	15	[BMP4, CCL19, CCL4, CSF1, CXCL11, CXCL13, CXCL16, CXCL8, CXCL9, IL12B, IL1RN, LOC616364, LTB, TNFSF9, WNT2]
GO:0006801	superoxide metabolic process	GO_BiologicalProcess-EBI-UniProt-GOA-ACAP-ARAP_28.07.2021_00h00	0.000867095	0.00211203	13.7255	7	[CLEC7A, CYBB, DUOX2, NCF1, NCF2, NOS2, NRROS]
GO:1901135	carbohydrate derivative metabolic process	GO_BiologicalProcess-EBI-UniProt-GOA-ACAP-ARAP_28.07.2021_00h00	0.000908766	0.00218304	5.0786	42	[ACSL6, ACSS1, ADCY7, ADORA2B, ALDH1A1, AOAH, ASGR2, B3GNT3, B3GNT5, CCR7, CD44, CHI3L1, CHSY1, CSGALNACT2, ELOVL5, ENO1, GAL3ST1, GCNT3, GNS, GPD1, GUCA2A, GUCA2B, HIF1A, HYAL1, IHH, IMPDH1, LOC538060, LRRK2, NCSTN, NOS2, NUDT16, NUPR1, PFKFB1, PFKFB3, PTX3, SAMHD1, SPOCK2, ST3GAL1, ST6GAL1, TIGAR, TMEM106A, TNIP1]
GO:0019220	regulation of phosphate metabolic process	GO_BiologicalProcess-EBI-UniProt-GOA-ACAP-ARAP_28.07.2021_00h00	0.000903906	0.0021834	4.78381	52	[ABCA3, ADORA2B, APOA1, BMP4, BST1, CBLB, CCL19, CD4, CD40, CD44, CD74, CHI3L1, CHP2, CLEC6A, CLEC7A, CSF1, CSF1R, EFNA1, ENO1, FDXR, FGD2, FGR, GPD1, GPNMB, GUCA2A, GUCA2B, HIF1A, IL12B, LRRK1, LRRK2, MERTK, NCF1, NOD2, NOS2, NUPR1, P2RY6, PLEK, PRKCZ, PTPN1, RAP1A, SAMSN1, SCARB1, SH2D3C, SLC11A1, SLC8A3, STK4, STRADA, TIGAR, TLR4, TNFAIP3, TNFRSF18, WARS]
GO:0010743	regulation of macrophage derived foam cell differentiation	GO_BiologicalProcess-EBI-UniProt-GOA-ACAP-ARAP_28.07.2021_00h00	0.000902262	0.00218548	26.6667	4	[APOB, CSF1, MSR1, NFKBIA]
GO:0070672	response to interleukin-15	GO_BiologicalProcess-EBI-UniProt-GOA-ACAP-ARAP_28.07.2021_00h00	0.000907954	0.00218712	42.8571	3	[CD4, IL2RB, IL2RG]
GO:0002223	stimulatory C-type lectin receptor signaling pathway	GO_BiologicalProcess-EBI-UniProt-GOA-ACAP-ARAP_28.07.2021_00h00	0.000907954	0.00218712	42.8571	3	[CLEC6A, CLEC7A, TYROBP]
GO:0045348	positive regulation of MHC class II biosynthetic process	GO_BiologicalProcess-EBI-UniProt-GOA-ACAP-ARAP_28.07.2021_00h00	0.000907954	0.00218712	42.8571	3	[CIITA, TLR4, TMEM106A]
GO:0046631	alpha-beta T cell activation	GO_BiologicalProcess-EBI-UniProt-GOA-ACAP-ARAP_28.07.2021_00h00	0.000920614	0.00220543	9.40171	11	[CBLB, CD28, EOMES, IHH, IL12B, LEF1, LGALS9, NFKBIZ, PRKCZ, TNFSF8, WDFY4]
GO:0045862	positive regulation of proteolysis	GO_BiologicalProcess-EBI-UniProt-GOA-ACAP-ARAP_28.07.2021_00h00	0.000958861	0.00227828	6.83453	19	[CLEC7A, COL4A3, CTSC, CTSH, CYFIP2, EFNA1, ENO1, LGMN, LRRK2, MYC, NCSTN, NLRC4, NOD1, NUPR1, P2RX1, S100A8, S100A9, TNFRSF1B, TNIP1]
GO:0051180	vitamin transport	GO_BiologicalProcess-EBI-UniProt-GOA-ACAP-ARAP_28.07.2021_00h00	0.000954593	0.00228056	15.7895	6	[AMN, APOA1, SCARB1, SLC25A19, SLC5A6, TCN1]
GO:0002704	negative regulation of leukocyte mediated immunity	GO_BiologicalProcess-EBI-UniProt-GOA-ACAP-ARAP_28.07.2021_00h00	0.000954593	0.00228056	15.7895	6	[CD84, CR2, IL4I1, IL7R, NOD2, SLAMF1]
GO:0002820	negative regulation of adaptive immune response	GO_BiologicalProcess-EBI-UniProt-GOA-ACAP-ARAP_28.07.2021_00h00	0.000954593	0.00228056	15.7895	6	[CR2, IL4I1, IL7R, NOD2, SAMSN1, SLAMF1]
GO:0044248	cellular catabolic process	GO_BiologicalProcess-EBI-UniProt-GOA-ACAP-ARAP_28.07.2021_00h00	0.000958408	0.00228342	4.3578	76	[ACADS, AIG1, AOAH, APOA1, APOB, CALR, CRYZ, CTSA, CTSC, CTSH, CTSK, CTSS, CTSW, CTSZ, CYP27B1, CYP2C18, CYP2C19, CYP2C87, CYP2D14, DEPDC5, DPEP1, DRAM1, EFNA1, ENPEP, ENTPD2, ENTPD8, EPHX1, FOXRED2, GLDC, GPD1, GPT, HAAO, HACL1, HIF1A, HMOX1, IDO1, IL10RA, IL4I1, ISG15, KLHL8, LDHD, LGMN, LOC505468, LOC509283, LOC516599, LOC518526, LOC540627, LPL, LRRK2, MGC127055, MME, MSN, NOD1, NOD2, NOS2, NQ…
GO:1901701	cellular response to oxygen-containing compound	GO_BiologicalProcess-EBI-UniProt-GOA-ACAP-ARAP_28.07.2021_00h00	0.000975306	0.00231105	5.13479	40	[ADCY7, ALDH1A1, BAIAP3, CD14, CD180, CD274, CXCL11, CXCL13, CXCL8, CYP27B1, DPEP1, FDXR, GNA15, GPD1, HIF1A, IL12B, LGMN, LRRK2, LY6E, MRC1, MSN, NCF1, NCSTN, NFKBIA, NOD1, NOD2, NOS2, P2RY6, PAF1, PRKCZ, PTAFR, PTPN1, RAP1A, SCARB1, SLC26A6, SLC2A5, TLR4, TNFAIP3, TNFRSF1B, TNIP3]
GO:0042554	superoxide anion generation	GO_BiologicalProcess-EBI-UniProt-GOA-ACAP-ARAP_28.07.2021_00h00	0.00101357	0.00238873	19.2308	5	[CLEC7A, CYBB, DUOX2, NCF1, NCF2]
GO:2001233	regulation of apoptotic signaling pathway	GO_BiologicalProcess-EBI-UniProt-GOA-ACAP-ARAP_28.07.2021_00h00	0.00108837	0.00255811	6.76157	19	[BMP4, CD44, CD74, CTSC, CTSH, ENO1, FDXR, GHITM, HIF1A, HMOX1, IFI6, LRRK2, NUPR1, PTPN1, S100A8, S100A9, STK4, TNFAIP3, VNN1]
GO:0045453	bone resorption	GO_BiologicalProcess-EBI-UniProt-GOA-ACAP-ARAP_28.07.2021_00h00	0.0010954	0.00256771	13.2075	7	[CTSK, DCSTAMP, IHH, INPP5D, LRRK1, SNX10, TPP1]
GO:0022408	negative regulation of cell-cell adhesion	GO_BiologicalProcess-EBI-UniProt-GOA-ACAP-ARAP_28.07.2021_00h00	0.00116556	0.00272486	8.63309	12	[APOA1, BMP4, CBLB, CD274, CD74, GPNMB, IHH, IL1RN, IL4I1, LAG3, LGALS9, VSIG4]
GO:0051049	regulation of transport	GO_BiologicalProcess-EBI-UniProt-GOA-ACAP-ARAP_28.07.2021_00h00	0.00117443	0.00273095	4.6396	56	[ABCA3, ABCG1, ADORA2B, APOA1, BAIAP3, BMP4, CALR, CD14, CD4, CD74, CD84, CHP2, CLEC7A, CLIC2, CTSS, CXCL11, CXCL9, CXCR3, CYBB, FCER1G, FGR, FXYD5, HIF1A, IL12B, IL2RB, IL2RG, KCNA3, KCNB2, LCP1, LDLRAP1, LRAT, LRRK2, MERTK, MSN, MX2, NDUFA4, NFKBIA, NOD2, NOS2, P2RX1, PCLO, PDZK1, PTPN1, PTX3, RAC2, RAP1A, S100A8, SEC16B, SEPT1, SLAMF1, SLC11A1, SLC26A6, SLC31A2, TLR4, TNFRSF1B, TRPV2]
GO:0032703	negative regulation of interleukin-2 production	GO_BiologicalProcess-EBI-UniProt-GOA-ACAP-ARAP_28.07.2021_00h00	0.00117413	0.00273754	25	4	[LAG3, NOD2, TNFAIP3, VSIG4]
GO:0002474	antigen processing and presentation of peptide antigen via MHC class I	GO_BiologicalProcess-EBI-UniProt-GOA-ACAP-ARAP_28.07.2021_00h00	0.00117413	0.00273754	25	4	[CALR, FCER1G, IFI30, MR1]
GO:0002407	dendritic cell chemotaxis	GO_BiologicalProcess-EBI-UniProt-GOA-ACAP-ARAP_28.07.2021_00h00	0.00117413	0.00273754	25	4	[CALR, CCL19, CCR7, SLAMF1]
GO:0010878	cholesterol storage	GO_BiologicalProcess-EBI-UniProt-GOA-ACAP-ARAP_28.07.2021_00h00	0.00117413	0.00273754	25	4	[APOB, LPL, MSR1, SCARB1]
GO:0050829	defense response to Gram-negative bacterium	GO_BiologicalProcess-EBI-UniProt-GOA-ACAP-ARAP_28.07.2021_00h00	0.00122596	0.00284318	12.963	7	[IL12B, LYPD8, LYZ, MR1, RNASE6, SLC11A1, TLR4]
GO:1900015	regulation of cytokine production involved in inflammatory response	GO_BiologicalProcess-EBI-UniProt-GOA-ACAP-ARAP_28.07.2021_00h00	0.00126052	0.00291558	15	6	[ADCY7, CLEC7A, HIF1A, NOD2, NOS2, TLR4]
GO:0045824	negative regulation of innate immune response	GO_BiologicalProcess-EBI-UniProt-GOA-ACAP-ARAP_28.07.2021_00h00	0.00126052	0.00291558	15	6	[ISG15, NMI, SAMHD1, SERPING1, TNFAIP3, VSIG4]
GO:0032640	tumor necrosis factor production	GO_BiologicalProcess-EBI-UniProt-GOA-ACAP-ARAP_28.07.2021_00h00	0.00130917	0.00302009	9.61539	10	[CD14, CLEC7A, IL12B, NOD1, NOD2, SLAMF1, TLR4, TMEM106A, TNFAIP3, TNFSF8]
GO:0032680	regulation of tumor necrosis factor production	GO_BiologicalProcess-EBI-UniProt-GOA-ACAP-ARAP_28.07.2021_00h00	0.00130917	0.00302009	9.61539	10	[CD14, CLEC7A, IL12B, NOD1, NOD2, SLAMF1, TLR4, TMEM106A, TNFAIP3, TNFSF8]
GO:0051247	positive regulation of protein metabolic process	GO_BiologicalProcess-EBI-UniProt-GOA-ACAP-ARAP_28.07.2021_00h00	0.00132954	0.00305899	4.67785	53	[ABCG1, BMP4, CBLB, CCL19, CCR7, CD4, CD40, CD44, CD74, CHI3L1, CLEC6A, CLEC7A, COL4A3, CSF1, CSF1R, CTSC, CTSH, CYFIP2, EFNA1, ENO1, FGD2, GPNMB, GSAP, HABP4, IL12B, LGMN, LRRK1, LRRK2, MSN, MYC, NCF1, NCSTN, NFKBIA, NLRC4, NMI, NOD1, NOD2, NUPR1, P2RX1, PAF1, PTPN1, RAP1A, S100A8, S100A9, SH2D3C, SLC11A1, STK4, STRADA, TLR4, TNFAIP3, TNFRSF18, TNFRSF1B, TNIP1]
GO:0007229	integrin-mediated signaling pathway	GO_BiologicalProcess-EBI-UniProt-GOA-ACAP-ARAP_28.07.2021_00h00	0.00134991	0.00309768	10.3448	9	[APOA1, FERMT3, FGR, FYB1, ISG15, ITGA8, ITGAL, ITGB2, PLEK]
GO:0032729	positive regulation of interferon-gamma production	GO_BiologicalProcess-EBI-UniProt-GOA-ACAP-ARAP_28.07.2021_00h00	0.00136839	0.00313185	12.7273	7	[CD14, CLEC7A, IL12B, ISG15, SLAMF1, SLC11A1, TLR4]
GO:0002532	production of molecular mediator involved in inflammatory response	GO_BiologicalProcess-EBI-UniProt-GOA-ACAP-ARAP_28.07.2021_00h00	0.00136839	0.00313185	12.7273	7	[ADCY7, CLEC7A, HIF1A, NOD2, NOS2, P2RX1, TLR4]
GO:0006569	tryptophan catabolic process	GO_BiologicalProcess-EBI-UniProt-GOA-ACAP-ARAP_28.07.2021_00h00	0.00141979	0.00324099	37.5	3	[HAAO, IDO1, IL4I1]
GO:0034122	negative regulation of toll-like receptor signaling pathway	GO_BiologicalProcess-EBI-UniProt-GOA-ACAP-ARAP_28.07.2021_00h00	0.00144	0.00327001	17.8571	5	[BPIFB1, NOD2, RAB7B, SARM1, TNFAIP3]
GO:0002720	positive regulation of cytokine production involved in immune response	GO_BiologicalProcess-EBI-UniProt-GOA-ACAP-ARAP_28.07.2021_00h00	0.00143905	0.00327637	14.6341	6	[CD74, CLEC7A, NOD2, PRKCZ, SLAMF1, TLR4]
GO:0008528	G protein-coupled peptide receptor activity	GO_BiologicalProcess-EBI-UniProt-GOA-ACAP-ARAP_28.07.2021_00h00	0.00148272	0.00335826	8.87097	11	[CCR1, CCR7, CXCR3, CXCR4, CXCR5, LGR5, LOC529196, LTB4R, SCTR, TACR3, XCR1]
GO:0048535	lymph node development	GO_BiologicalProcess-EBI-UniProt-GOA-ACAP-ARAP_28.07.2021_00h00	0.00149856	0.00338536	23.5294	4	[CXCR5, IL7R, LTB, SPNS2]
GO:0090025	regulation of monocyte chemotaxis	GO_BiologicalProcess-EBI-UniProt-GOA-ACAP-ARAP_28.07.2021_00h00	0.00149856	0.00338536	23.5294	4	[CCR1, LGMN, LOC529196, NOV]
GO:0097190	apoptotic signaling pathway	GO_BiologicalProcess-EBI-UniProt-GOA-ACAP-ARAP_28.07.2021_00h00	0.00151379	0.00341091	5.77778	26	[BCL2A1, BMP4, CD27, CD28, CD44, CD74, CTSC, CTSH, ENO1, FDXR, GHITM, HIF1A, HMOX1, IFI6, LRRK2, MYC, NUPR1, PTPN1, S100A8, S100A9, SGPP1, SHISA5, STK4, TNFAIP3, TNFRSF1B, VNN1]
GO:0032270	positive regulation of cellular protein metabolic process	GO_BiologicalProcess-EBI-UniProt-GOA-ACAP-ARAP_28.07.2021_00h00	0.00152661	0.00342212	4.71698	50	[BMP4, CBLB, CCL19, CD4, CD40, CD44, CD74, CHI3L1, CLEC6A, CLEC7A, COL4A3, CSF1, CSF1R, CTSC, CTSH, CYFIP2, EFNA1, ENO1, FGD2, GPNMB, HABP4, IL12B, LGMN, LRRK1, LRRK2, MSN, MYC, NCF1, NCSTN, NFKBIA, NLRC4, NMI, NOD1, NOD2, NUPR1, P2RX1, PAF1, PTPN1, RAP1A, S100A8, S100A9, SH2D3C, SLC11A1, STK4, STRADA, TLR4, TNFAIP3, TNFRSF18, TNFRSF1B, TNIP1]
GO:0034121	regulation of toll-like receptor signaling pathway	GO_BiologicalProcess-EBI-UniProt-GOA-ACAP-ARAP_28.07.2021_00h00	0.00152342	0.00342377	12.5	7	[BPIFB1, CXHXorf21, LOC101906009, NOD2, RAB7B, SARM1, TNFAIP3]
GO:0060627	regulation of vesicle-mediated transport	GO_BiologicalProcess-EBI-UniProt-GOA-ACAP-ARAP_28.07.2021_00h00	0.00158574	0.00353647	6.03675	23	[ADORA2B, APOA1, CALR, CD14, CD84, CLEC7A, FCER1G, FGR, IL2RB, IL2RG, LDLRAP1, LRRK2, MERTK, MSN, NOD2, PCLO, PTPN1, PTX3, RAC2, RAP1A, SEPT1, SLAMF1, SLC11A1]
GO:0015918	sterol transport	GO_BiologicalProcess-EBI-UniProt-GOA-ACAP-ARAP_28.07.2021_00h00	0.00158548	0.00354496	10.1124	9	[ABCA3, ABCG1, APOA1, APOB, LDLRAP1, MSR1, NFKBIA, SCARB1, TSKU]
GO:0009620	response to fungus	GO_BiologicalProcess-EBI-UniProt-GOA-ACAP-ARAP_28.07.2021_00h00	0.00163621	0.00363974	14.2857	6	[CLEC4E, CLEC6A, CLEC7A, LAP, PTX3, S100A12]
GO:0052372	modulation by symbiont of entry into host	GO_BiologicalProcess-EBI-UniProt-GOA-ACAP-ARAP_28.07.2021_00h00	0.00163621	0.00363974	14.2857	6	[CD4, CD74, CXCL8, LOC516599, LY6E, PTX3]
GO:0097193	intrinsic apoptotic signaling pathway	GO_BiologicalProcess-EBI-UniProt-GOA-ACAP-ARAP_28.07.2021_00h00	0.00164202	0.00364337	7.07965	16	[BCL2A1, CD44, CD74, ENO1, HIF1A, IFI6, LRRK2, MYC, NUPR1, PTPN1, S100A8, S100A9, SGPP1, SHISA5, TNFRSF1B, VNN1]
GO:0009268	response to pH	GO_BiologicalProcess-EBI-UniProt-GOA-ACAP-ARAP_28.07.2021_00h00	0.00169681	0.00375538	17.2414	5	[CTSS, HVCN1, HYAL1, LGMN, TRPV1]
GO:0031348	negative regulation of defense response	GO_BiologicalProcess-EBI-UniProt-GOA-ACAP-ARAP_28.07.2021_00h00	0.00188318	0.00412596	8.16327	12	[AOAH, APOA1, IL12B, ISG15, NMI, NOD2, SAMHD1, SEC14L1, SERPING1, TNFAIP3, TNFRSF1B, VSIG4]
GO:0150077	regulation of neuroinflammatory response	GO_BiologicalProcess-EBI-UniProt-GOA-ACAP-ARAP_28.07.2021_00h00	0.00188056	0.00413059	22.2222	4	[CD200R1L, CTSC, NUPR1, TNFRSF1B]
GO:1902656	calcium ion import into cytosol	GO_BiologicalProcess-EBI-UniProt-GOA-ACAP-ARAP_28.07.2021_00h00	0.00188056	0.00413059	22.2222	4	[MS4A1, SLC8A3, TRPV1, TRPV2]
GO:0032495	response to muramyl dipeptide	GO_BiologicalProcess-EBI-UniProt-GOA-ACAP-ARAP_28.07.2021_00h00	0.00188056	0.00413059	22.2222	4	[NFKBIA, NOD1, NOD2, TNFAIP3]
GO:0002861	regulation of inflammatory response to antigenic stimulus	GO_BiologicalProcess-EBI-UniProt-GOA-ACAP-ARAP_28.07.2021_00h00	0.00188056	0.00413059	22.2222	4	[CCR7, CD28, IL12B, NOD2]
GO:0042430	indole-containing compound metabolic process	GO_BiologicalProcess-EBI-UniProt-GOA-ACAP-ARAP_28.07.2021_00h00	0.00188056	0.00413059	22.2222	4	[DDC, HAAO, IDO1, IL4I1]
GO:0045954	positive regulation of natural killer cell mediated cytotoxicity	GO_BiologicalProcess-EBI-UniProt-GOA-ACAP-ARAP_28.07.2021_00h00	0.00188056	0.00413059	22.2222	4	[IL12B, IL18RAP, LAG3, SH2D1A]
GO:0042119	neutrophil activation	GO_BiologicalProcess-EBI-UniProt-GOA-ACAP-ARAP_28.07.2021_00h00	0.00198567	0.0043396	16.6667	5	[CXCL8, FCER1G, IL18RAP, PLA2G2A, TYROBP]
GO:0046686	response to cadmium ion	GO_BiologicalProcess-EBI-UniProt-GOA-ACAP-ARAP_28.07.2021_00h00	0.00198567	0.0043396	16.6667	5	[HAAO, HMOX1, MT1E, MTNR1A, NCF1]
GO:0038024	cargo receptor activity	GO_BiologicalProcess-EBI-UniProt-GOA-ACAP-ARAP_28.07.2021_00h00	0.00202828	0.00442165	10.6667	8	[CD163, CXCL16, LOC518526, MRC1, MSR1, OLR1, SCARB1, STAB2]
GO:0032490	detection of molecule of bacterial origin	GO_BiologicalProcess-EBI-UniProt-GOA-ACAP-ARAP_28.07.2021_00h00	0.00208148	0.00452631	33.3333	3	[NOD2, SCARB1, TLR4]
GO:0045060	negative thymic T cell selection	GO_BiologicalProcess-EBI-UniProt-GOA-ACAP-ARAP_28.07.2021_00h00	0.00208148	0.00452631	33.3333	3	[CCR7, CD28, CD74]
GO:2000510	positive regulation of dendritic cell chemotaxis	GO_BiologicalProcess-EBI-UniProt-GOA-ACAP-ARAP_28.07.2021_00h00	0.00208148	0.00452631	33.3333	3	[CALR, CCR7, SLAMF1]
GO:0061134	peptidase regulator activity	GO_BiologicalProcess-EBI-UniProt-GOA-ACAP-ARAP_28.07.2021_00h00	0.00217647	0.0047211	6.63507	15	[CD27, CSTB, CTSC, CTSH, DPEP1, KIF12, LOC100298356, LOC281376, NAIP, NLRC4, PEBP1, SERPINA5, SERPINB5, SERPING1]
GO:2001234	negative regulation of apoptotic signaling pathway	GO_BiologicalProcess-EBI-UniProt-GOA-ACAP-ARAP_28.07.2021_00h00	0.00222692	0.00481855	7.64706	13	[BMP4, CD44, CD74, ENO1, FDXR, GHITM, HIF1A, HMOX1, IFI6, LRRK2, PTPN1, TNFAIP3, VNN1]
GO:0060402	calcium ion transport into cytosol	GO_BiologicalProcess-EBI-UniProt-GOA-ACAP-ARAP_28.07.2021_00h00	0.0022867	0.00493566	8.92857	10	[CCL19, CLIC2, CXCL11, CXCL9, CXCR3, MS4A1, SLC8A3, TRPV1, TRPV2, XCR1]
GO:0043303	mast cell degranulation	GO_BiologicalProcess-EBI-UniProt-GOA-ACAP-ARAP_28.07.2021_00h00	0.00230885	0.00497115	16.129	5	[ADORA2B, CD84, FGR, RAC2, S100A12]
GO:0038061	NIK/NF-kappaB signaling	GO_BiologicalProcess-EBI-UniProt-GOA-ACAP-ARAP_28.07.2021_00h00	0.00232055	0.00498405	9.57447	9	[CALR, CCL19, CD14, CHI3L1, NMI, NOD1, NOD2, NOV, TLR4]
GO:1901222	regulation of NIK/NF-kappaB signaling	GO_BiologicalProcess-EBI-UniProt-GOA-ACAP-ARAP_28.07.2021_00h00	0.00239916	0.00512761	10.3896	8	[CALR, CCL19, CD14, NMI, NOD1, NOD2, NOV, TLR4]
GO:0035590	purinergic nucleotide receptor signaling pathway	GO_BiologicalProcess-EBI-UniProt-GOA-ACAP-ARAP_28.07.2021_00h00	0.00266865	0.00566196	15.625	5	[ADORA2B, LOC527744, P2RX1, P2RY6, PTAFR]
GO:0002700	regulation of production of molecular mediator of immune response	GO_BiologicalProcess-EBI-UniProt-GOA-ACAP-ARAP_28.07.2021_00h00	0.00277767	0.00586471	8.69565	10	[APOA1, CD28, CD40, CD74, CLEC7A, NOD2, PRKCZ, SLAMF1, TLR4, TNFRSF1B]
GO:0048018	receptor ligand activity	GO_BiologicalProcess-EBI-UniProt-GOA-ACAP-ARAP_28.07.2021_00h00	0.00277387	0.00587091	5.6872	24	[APOA1, BMP4, CCL19, CCL4, CSF1, CXCL11, CXCL13, CXCL16, CXCL8, CXCL9, DEFB13, DEFB4A, EDN3, GMFG, GPNMB, IL12B, IL1RN, LAP, LOC107131142, LOC616364, LTB, SEMA3B, TNFSF9, WNT2]
GO:0035456	response to interferon-beta	GO_BiologicalProcess-EBI-UniProt-GOA-ACAP-ARAP_28.07.2021_00h00	0.00283678	0.00597506	20	4	[IFI16, STAT1, TMEM173, XAF1]
GO:1900017	positive regulation of cytokine production involved in inflammatory response	GO_BiologicalProcess-EBI-UniProt-GOA-ACAP-ARAP_28.07.2021_00h00	0.00283678	0.00597506	20	4	[CLEC7A, HIF1A, NOD2, TLR4]
GO:0006000	fructose metabolic process	GO_BiologicalProcess-EBI-UniProt-GOA-ACAP-ARAP_28.07.2021_00h00	0.00290634	0.00609214	30	3	[KHK, PFKFB1, PFKFB3]
GO:0002523	leukocyte migration involved in inflammatory response	GO_BiologicalProcess-EBI-UniProt-GOA-ACAP-ARAP_28.07.2021_00h00	0.00290634	0.00609214	30	3	[S100A8, S100A9, SLAMF1]
GO:0045916	negative regulation of complement activation	GO_BiologicalProcess-EBI-UniProt-GOA-ACAP-ARAP_28.07.2021_00h00	0.00290634	0.00609214	30	3	[CR2, SERPING1, VSIG4]
GO:0010001	glial cell differentiation	GO_BiologicalProcess-EBI-UniProt-GOA-ACAP-ARAP_28.07.2021_00h00	0.00292897	0.00612485	7.74194	12	[C1QA, EGR2, LEF1, LOC521207, NCSTN, NRROS, S100A8, S100A9, SLC45A3, SLC8A3, TLR4, TNFRSF1B]
GO:0032623	interleukin-2 production	GO_BiologicalProcess-EBI-UniProt-GOA-ACAP-ARAP_28.07.2021_00h00	0.00294529	0.00614425	12.766	6	[CD28, CLEC7A, LAG3, NOD2, TNFAIP3, VSIG4]
GO:0032663	regulation of interleukin-2 production	GO_BiologicalProcess-EBI-UniProt-GOA-ACAP-ARAP_28.07.2021_00h00	0.00294529	0.00614425	12.766	6	[CD28, CLEC7A, LAG3, NOD2, TNFAIP3, VSIG4]
GO:0008202	steroid metabolic process	GO_BiologicalProcess-EBI-UniProt-GOA-ACAP-ARAP_28.07.2021_00h00	0.00297518	0.00619178	6.88073	15	[ABCG1, APOA1, APOB, CLCN2, CYP1A1, CYP27B1, FDXR, FMO5, LIPA, LOC538060, SCARB1, SLC27A5, TECR, TSKU, UGT1A1]
GO:0019724	B cell mediated immunity	GO_BiologicalProcess-EBI-UniProt-GOA-ACAP-ARAP_28.07.2021_00h00	0.00308483	0.00638948	9.18367	9	[C1QA, C1QB, CD28, CD40, CD74, CR2, FCER1G, INPP5D, NOD2]
GO:0031589	cell-substrate adhesion	GO_BiologicalProcess-EBI-UniProt-GOA-ACAP-ARAP_28.07.2021_00h00	0.00323794	0.00669071	6.43939	17	[APOA1, BST1, CALR, CSF1, EFNA1, FERMT3, ITGA8, ITGAL, ITGB2, MERTK, MYO1G, PARVG, PREX1, RAC2, RHOD, SPOCK2, STK4]
GO:0006753	nucleoside phosphate metabolic process	GO_BiologicalProcess-EBI-UniProt-GOA-ACAP-ARAP_28.07.2021_00h00	0.0033053	0.0067977	5.78947	22	[ACSL6, ACSS1, ADCY7, ADORA2B, ELOVL5, ENO1, ENTPD2, ENTPD8, GPD1, GUCA2A, GUCA2B, HAAO, HIF1A, IDO1, IMPDH1, LRRK2, NOS2, NUDT16, NUPR1, SAMHD1, SARM1, TIGAR]
GO:0035821	modulation of process of other organism	GO_BiologicalProcess-EBI-UniProt-GOA-ACAP-ARAP_28.07.2021_00h00	0.00329893	0.00680064	9.87654	8	[CD4, CLEC7A, CSF1R, HMOX1, LEF1, NOS2, PTX3, TNIP1]
GO:0002702	positive regulation of production of molecular mediator of immune response	GO_BiologicalProcess-EBI-UniProt-GOA-ACAP-ARAP_28.07.2021_00h00	0.00329893	0.00680064	9.87654	8	[CD28, CD40, CD74, CLEC7A, NOD2, PRKCZ, SLAMF1, TLR4]
GO:0055094	response to lipoprotein particle	GO_BiologicalProcess-EBI-UniProt-GOA-ACAP-ARAP_28.07.2021_00h00	0.00342057	0.0070182	19.0476	4	[FCER1G, ITGB2, LPL, TLR4]
GO:0150076	neuroinflammatory response	GO_BiologicalProcess-EBI-UniProt-GOA-ACAP-ARAP_28.07.2021_00h00	0.00342057	0.0070182	19.0476	4	[CD200R1L, CTSC, NUPR1, TNFRSF1B]
GO:0045765	regulation of angiogenesis	GO_BiologicalProcess-EBI-UniProt-GOA-ACAP-ARAP_28.07.2021_00h00	0.00346416	0.00709096	7	14	[C3AR1, CD40, CHI3L1, COL4A3, CTSH, CXCL8, CXCR3, EFNA1, HIF1A, HMOX1, HYAL1, SARS, STAT1, WARS]
GO:0006520	cellular amino acid metabolic process	GO_BiologicalProcess-EBI-UniProt-GOA-ACAP-ARAP_28.07.2021_00h00	0.00353087	0.00721059	6.75676	15	[ALDH1A1, DDC, DPEP1, GLDC, GPT, HAAO, IDO1, IL4I1, NOS2, PCBD1, PSAT1, PSPH, SARS, SDS, WARS]
GO:0016209	antioxidant activity	GO_BiologicalProcess-EBI-UniProt-GOA-ACAP-ARAP_28.07.2021_00h00	0.00356021	0.00725351	9.7561	8	[CLIC2, DUOX2, GSTA3, HP, LRRK2, LTC4S, S100A8, S100A9]
GO:0022600	digestive system process	GO_BiologicalProcess-EBI-UniProt-GOA-ACAP-ARAP_28.07.2021_00h00	0.00361449	0.00734693	10.7692	7	[APOA1, GCNT3, NOD2, SCARB1, SLC26A6, SNX10, TLR4]
GO:0090407	organophosphate biosynthetic process	GO_BiologicalProcess-EBI-UniProt-GOA-ACAP-ARAP_28.07.2021_00h00	0.00372956	0.00754565	5.55556	24	[ACSL6, ACSS1, ADCY7, ADORA2B, APOA1, CCL19, ELOVL5, ENO1, ENTPD8, ETNK2, FGR, GUCA2A, GUCA2B, HAAO, IDO1, IMPDH1, MOCOS, MOCS1, NOD2, NOS2, P2RY6, PI4K2A, PLEK, PTAFR]
GO:0035239	tube morphogenesis	GO_BiologicalProcess-EBI-UniProt-GOA-ACAP-ARAP_28.07.2021_00h00	0.00372125	0.00754635	5.02283	33	[ANGPT2, APOB, BMP4, C3AR1, CD40, CHI3L1, COL4A3, CSF1, CTSH, CTSZ, CXCL8, CXCR3, EFNA1, ELK3, ENPEP, EOMES, FDXR, HIF1A, HMOX1, HYAL1, IHH, IL12B, LEF1, LGR5, LOC509283, MTHFD1L, NOV, RAP1A, SARS, STAT1, STK4, WARS, WNT2]
GO:1990748	cellular detoxification	GO_BiologicalProcess-EBI-UniProt-GOA-ACAP-ARAP_28.07.2021_00h00	0.00377846	0.00762689	8.91089	9	[ALDH1A1, CLIC2, DUOX2, GSTA3, HP, LRRK2, LTC4S, S100A8, S100A9]
GO:0048871	multicellular organismal homeostasis	GO_BiologicalProcess-EBI-UniProt-GOA-ACAP-ARAP_28.07.2021_00h00	0.00383368	0.00770269	5.81717	21	[ABCA3, ALDH1A1, AQP7, CSF1, CTSH, CTSK, DCSTAMP, IHH, INPP5D, LIPA, LRRK1, NAPSA, NOD2, SCNN1A, SLC11A1, SNX10, TLR4, TPP1, TRPV1, TRPV2, TSKU]
GO:0051235	maintenance of location	GO_BiologicalProcess-EBI-UniProt-GOA-ACAP-ARAP_28.07.2021_00h00	0.00382925	0.00771156	6.50407	16	[APOA1, APOB, CCL19, CD4, CLIC2, CXCL11, CXCL9, CXCR3, FTH1, LOC518526, LPL, MSR1, NFKBIA, NRROS, SCARB1, XCR1]
GO:0071803	positive regulation of podosome assembly	GO_BiologicalProcess-EBI-UniProt-GOA-ACAP-ARAP_28.07.2021_00h00	0.00390604	0.00783005	27.2727	3	[ASAP1, LCP1, MSN]
GO:0032695	negative regulation of interleukin-12 production	GO_BiologicalProcess-EBI-UniProt-GOA-ACAP-ARAP_28.07.2021_00h00	0.00390604	0.00783005	27.2727	3	[CCR7, NOD2, SLAMF1]
GO:0002837	regulation of immune response to tumor cell	GO_BiologicalProcess-EBI-UniProt-GOA-ACAP-ARAP_28.07.2021_00h00	0.00390604	0.00783005	27.2727	3	[IL12B, IL4I1, MR1]
GO:0002830	positive regulation of type 2 immune response	GO_BiologicalProcess-EBI-UniProt-GOA-ACAP-ARAP_28.07.2021_00h00	0.00390604	0.00783005	27.2727	3	[CD74, NOD2, PRKCZ]
GO:0042063	gliogenesis	GO_BiologicalProcess-EBI-UniProt-GOA-ACAP-ARAP_28.07.2021_00h00	0.00395656	0.00791313	6.89655	14	[C1QA, CSF1, CSF1R, EGR2, LEF1, LOC521207, NCSTN, NRROS, S100A8, S100A9, SLC45A3, SLC8A3, TLR4, TNFRSF1B]
GO:0010629	negative regulation of gene expression	GO_BiologicalProcess-EBI-UniProt-GOA-ACAP-ARAP_28.07.2021_00h00	0.00401618	0.00801397	4.91573	35	[ADCY7, APOA1, BMP4, CALR, CCR7, CD28, CD84, CTSZ, CXCL8, GPNMB, HIF1A, IL12B, INPP5D, LAG3, LEF1, LGALS9, LGMN, LRRK2, MERTK, MSR1, NMI, NOD2, NOS2, NUDT16, PKP3, RNF128, SARS, SLAMF1, SLC11A1, SND1, TLR4, TNFAIP3, TSKU, TYROBP, VSIG4]
GO:0060759	regulation of response to cytokine stimulus	GO_BiologicalProcess-EBI-UniProt-GOA-ACAP-ARAP_28.07.2021_00h00	0.00403497	0.00803309	8.82353	9	[APOA1, CD74, CSF1, CXCR4, HIF1A, IL1RN, ISG15, SAMHD1, TLR4]
GO:0009653	anatomical structure morphogenesis	GO_BiologicalProcess-EBI-UniProt-GOA-ACAP-ARAP_28.07.2021_00h00	0.00406519	0.00805647	4.05405	84	[ANGPT2, APOA1, APOB, BMP4, C3AR1, CALR, CD40, CD44, CDH10, CHI3L1, COL4A3, CSF1, CSF1R, CTSH, CTSZ, CXCL8, CXCL9, CXCR3, CYFIP2, DCSTAMP, DUOX2, DUSP2, EFNA1, EGR2, ELK3, ENPEP, EOMES, FDXR, FERMT3, FGR, FLI1, FMNL1, FMNL3, FST, GCNT3, HIF1A, HMOX1, HYAL1, IHH, IL12B, IL1RN, IL7R, ITGA8, LEF1, LGR5, LIPA, LOC107131142, LOC509283, LOC521207, LRRK2, LY6E, MERTK, MMP15, MSN, MTHFD1L, NOV, NRN1, PAF…
GO:0043068	positive regulation of programmed cell death	GO_BiologicalProcess-EBI-UniProt-GOA-ACAP-ARAP_28.07.2021_00h00	0.00408415	0.00805742	5.78512	21	[BMP4, CD40, CLEC7A, CTSC, CTSH, HMOX1, IDO1, IFIT2, IL12B, INPP5D, LRRK2, NLRC4, NOS2, NUPR1, S100A8, S100A9, STK4, TIGAR, TNFRSF1B, TNFSF8, UBD]
GO:0032633	interleukin-4 production	GO_BiologicalProcess-EBI-UniProt-GOA-ACAP-ARAP_28.07.2021_00h00	0.00408095	0.00806936	18.1818	4	[CD28, FCER1G, LEF1, PRKCZ]
GO:0032673	regulation of interleukin-4 production	GO_BiologicalProcess-EBI-UniProt-GOA-ACAP-ARAP_28.07.2021_00h00	0.00408095	0.00806936	18.1818	4	[CD28, FCER1G, LEF1, PRKCZ]
GO:0071402	cellular response to lipoprotein particle stimulus	GO_BiologicalProcess-EBI-UniProt-GOA-ACAP-ARAP_28.07.2021_00h00	0.00408095	0.00806936	18.1818	4	[FCER1G, ITGB2, LPL, TLR4]
GO:0034369	plasma lipoprotein particle remodeling	GO_BiologicalProcess-EBI-UniProt-GOA-ACAP-ARAP_28.07.2021_00h00	0.00408095	0.00806936	18.1818	4	[APOA1, APOB, LPL, SCARB1]
GO:0060571	morphogenesis of an epithelial fold	GO_BiologicalProcess-EBI-UniProt-GOA-ACAP-ARAP_28.07.2021_00h00	0.00408095	0.00806936	18.1818	4	[BMP4, FDXR, HIF1A, WNT2]
GO:0031295	T cell costimulation	GO_BiologicalProcess-EBI-UniProt-GOA-ACAP-ARAP_28.07.2021_00h00	0.00408095	0.00806936	18.1818	4	[CCR7, CD274, CD28, LOC107131142]
GO:1904407	positive regulation of nitric oxide metabolic process	GO_BiologicalProcess-EBI-UniProt-GOA-ACAP-ARAP_28.07.2021_00h00	0.00408095	0.00806936	18.1818	4	[CLEC7A, PTX3, TLR4, TMEM106A]
GO:0002440	production of molecular mediator of immune response	GO_BiologicalProcess-EBI-UniProt-GOA-ACAP-ARAP_28.07.2021_00h00	0.0040626	0.00806967	7.80142	11	[APOA1, CD28, CD40, CD74, CLEC7A, NOD2, PRKCZ, SAMHD1, SLAMF1, TLR4, TNFRSF1B]
GO:0016241	regulation of macroautophagy	GO_BiologicalProcess-EBI-UniProt-GOA-ACAP-ARAP_28.07.2021_00h00	0.00413061	0.00813068	9.52381	8	[HIF1A, HMOX1, LRRK2, NOD1, NOD2, NUPR1, TIGAR, TMEM173]
GO:0005044	scavenger receptor activity	GO_BiologicalProcess-EBI-UniProt-GOA-ACAP-ARAP_28.07.2021_00h00	0.0044587	0.00875673	11.7647	6	[CD163, CXCL16, LOC518526, MSR1, SCARB1, STAB2]
GO:0050688	regulation of defense response to virus	GO_BiologicalProcess-EBI-UniProt-GOA-ACAP-ARAP_28.07.2021_00h00	0.0044587	0.00875673	11.7647	6	[IFNLR1, IL12B, LOC100139670, SEC14L1, STAT1, TMEM173]
GO:0071677	positive regulation of mononuclear cell migration	GO_BiologicalProcess-EBI-UniProt-GOA-ACAP-ARAP_28.07.2021_00h00	0.0044587	0.00875673	11.7647	6	[CALR, CCR1, CCR7, LGMN, LOC529196, SLAMF1]
GO:0032722	positive regulation of chemokine production	GO_BiologicalProcess-EBI-UniProt-GOA-ACAP-ARAP_28.07.2021_00h00	0.0044587	0.00875673	11.7647	6	[ADORA2B, CD74, CLEC7A, LPL, NOD2, TLR4]
GO:0034308	primary alcohol metabolic process	GO_BiologicalProcess-EBI-UniProt-GOA-ACAP-ARAP_28.07.2021_00h00	0.00465472	0.00910071	10.2941	7	[ALDH1A1, ALDH3A2, CLCN2, CYP1A1, GPD1, LOC538060, LRAT]
GO:1901606	alpha-amino acid catabolic process	GO_BiologicalProcess-EBI-UniProt-GOA-ACAP-ARAP_28.07.2021_00h00	0.00465472	0.00910071	10.2941	7	[GLDC, GPT, HAAO, IDO1, IL4I1, NOS2, SDS]
GO:0051092	positive regulation of NF-kappaB transcription factor activity	GO_BiologicalProcess-EBI-UniProt-GOA-ACAP-ARAP_28.07.2021_00h00	0.00477204	0.00926775	8.06452	10	[CD40, CLEC7A, FDXR, IL18RAP, LOC516599, NLRC4, NOD1, NOD2, RAB7B, TLR4]
GO:0043171	peptide catabolic process	GO_BiologicalProcess-EBI-UniProt-GOA-ACAP-ARAP_28.07.2021_00h00	0.00482236	0.00934467	17.3913	4	[CTSH, DPEP1, ENPEP, TPP1]
GO:0072678	T cell migration	GO_BiologicalProcess-EBI-UniProt-GOA-ACAP-ARAP_28.07.2021_00h00	0.00491297	0.00949913	11.5385	6	[CXCL11, CXCL16, ITGAL, MSN, MYO1G, SPN]
GO:0048771	tissue remodeling	GO_BiologicalProcess-EBI-UniProt-GOA-ACAP-ARAP_28.07.2021_00h00	0.00504942	0.00974137	8	10	[CTSK, DCSTAMP, GPNMB, HIF1A, IHH, INPP5D, LIPA, LRRK1, SNX10, TPP1]
GO:0038093	Fc receptor signaling pathway	GO_BiologicalProcess-EBI-UniProt-GOA-ACAP-ARAP_28.07.2021_00h00	0.00509072	0.00977778	25	3	[CLEC4E, FCER1G, MYO1G]
GO:0006089	lactate metabolic process	GO_BiologicalProcess-EBI-UniProt-GOA-ACAP-ARAP_28.07.2021_00h00	0.00509072	0.00977778	25	3	[HIF1A, LDHD, TIGAR]
GO:0023035	CD40 signaling pathway	GO_BiologicalProcess-EBI-UniProt-GOA-ACAP-ARAP_28.07.2021_00h00	0.00509072	0.00977778	25	3	[CD40, SLAMF1, TNFAIP3]
GO:0042953	lipoprotein transport	GO_BiologicalProcess-EBI-UniProt-GOA-ACAP-ARAP_28.07.2021_00h00	0.00509072	0.00977778	25	3	[APOB, LOC518526, MSR1]
GO:0042445	hormone metabolic process	GO_BiologicalProcess-EBI-UniProt-GOA-ACAP-ARAP_28.07.2021_00h00	0.00508925	0.00979653	7.22892	12	[ALDH1A1, CLCN2, CTSK, CYP1A1, CYP27B1, DUOX2, DUOXA2, HIF1A, IL4I1, LOC538060, LRAT, UGT1A1]
GO:0044283	small molecule biosynthetic process	GO_BiologicalProcess-EBI-UniProt-GOA-ACAP-ARAP_28.07.2021_00h00	0.00515916	0.00988744	5.48926	23	[ALDH1A1, APOA1, APOB, CD74, CLCN2, CYP27B1, ELOVL5, FDXR, GPD1, HAAO, LPL, LTC4S, MTHFD1L, P2RY6, PCBD1, PLEK, PSAT1, PSPH, PTAFR, SDS, SLC27A5, SLC45A3, TECR]
GO:0019722	calcium-mediated signaling	GO_BiologicalProcess-EBI-UniProt-GOA-ACAP-ARAP_28.07.2021_00h00	0.005336	0.0102039	7.18563	12	[BST1, CCR1, CCR7, CHP2, CLEC7A, CLIC2, CXCR3, CXCR4, CXCR5, LOC529196, LRRK2, XCR1]
GO:0019932	second-messenger-mediated signaling	GO_BiologicalProcess-EBI-UniProt-GOA-ACAP-ARAP_28.07.2021_00h00	0.00551039	0.0104914	6.43777	15	[ADORA2B, BST1, CCR1, CCR7, CHP2, CLEC7A, CLIC2, CXCR3, CXCR4, CXCR5, LOC529196, LRRK2, NOS2, PCLO, XCR1]
GO:0050869	negative regulation of B cell activation	GO_BiologicalProcess-EBI-UniProt-GOA-ACAP-ARAP_28.07.2021_00h00	0.00564908	0.010732	16.6667	4	[INPP5D, SAMSN1, TNFAIP3, TYROBP]
GO:0045648	positive regulation of erythrocyte differentiation	GO_BiologicalProcess-EBI-UniProt-GOA-ACAP-ARAP_28.07.2021_00h00	0.00564908	0.010732	16.6667	4	[HIF1A, INPP5D, ISG15, STAT1]
GO:0010035	response to inorganic substance	GO_BiologicalProcess-EBI-UniProt-GOA-ACAP-ARAP_28.07.2021_00h00	0.00577177	0.0108939	5.94059	18	[ADCY7, CCL19, CHP2, DPEP1, HAAO, HIF1A, HMOX1, HVCN1, KHK, LGMN, LRRK2, MT1E, MTNR1A, NCF1, NCSTN, SLC13A5, TIGAR, TNFAIP3]
GO:0006022	aminoglycan metabolic process	GO_BiologicalProcess-EBI-UniProt-GOA-ACAP-ARAP_28.07.2021_00h00	0.00586499	0.0110459	8.98876	8	[B3GNT3, CD44, CHI3L1, CHSY1, CSGALNACT2, GNS, HYAL1, SPOCK2]
GO:0019915	lipid storage	GO_BiologicalProcess-EBI-UniProt-GOA-ACAP-ARAP_28.07.2021_00h00	0.00590602	0.0110992	9.85915	7	[APOA1, APOB, LOC518526, LPL, MSR1, NFKBIA, SCARB1]
GO:0050918	positive chemotaxis	GO_BiologicalProcess-EBI-UniProt-GOA-ACAP-ARAP_28.07.2021_00h00	0.00592211	0.0111056	11.1111	6	[ANGPT2, BMP4, CXCL8, DEFB13, DEFB4A, LAP]
GO:0001568	blood vessel development	GO_BiologicalProcess-EBI-UniProt-GOA-ACAP-ARAP_28.07.2021_00h00	0.00596886	0.0111692	5.15267	27	[ANGPT2, APOB, BMP4, C3AR1, CD40, CHI3L1, COL4A3, CTSH, CXCL8, CXCR3, EFNA1, ELK3, ENPEP, HIF1A, HMOX1, HYAL1, IHH, IL12B, LEF1, LOC509283, NOV, RAP1A, SARS, STAT1, STK4, WARS, WNT2]
GO:0051403	stress-activated MAPK cascade	GO_BiologicalProcess-EBI-UniProt-GOA-ACAP-ARAP_28.07.2021_00h00	0.00600255	0.0112082	6.80628	13	[BMP4, CCL19, CD27, CLEC7A, FGD2, LRRK2, MYC, NCF1, NOD1, NOD2, PTPN1, SLAMF1, TLR4]
GO:0042886	amide transport	GO_BiologicalProcess-EBI-UniProt-GOA-ACAP-ARAP_28.07.2021_00h00	0.00602374	0.0112237	6.57277	14	[ABCB1, AQP7, BAIAP3, CD74, HIF1A, IL1RN, NOS2, PCLO, S100A8, SGPP1, SLC15A3, SLC26A6, SLC5A6, TRPV1]
GO:0001776	leukocyte homeostasis	GO_BiologicalProcess-EBI-UniProt-GOA-ACAP-ARAP_28.07.2021_00h00	0.00637426	0.0118515	9.72222	7	[CD74, HIF1A, LOC107131142, MERTK, SLC46A2, SPNS2, TNFAIP3]
GO:0046394	carboxylic acid biosynthetic process	GO_BiologicalProcess-EBI-UniProt-GOA-ACAP-ARAP_28.07.2021_00h00	0.00642138	0.0118632	6.32911	15	[ALDH1A1, APOA1, CD74, ELOVL5, HAAO, LPL, LTC4S, MTHFD1L, PCBD1, PSAT1, PSPH, SDS, SLC27A5, SLC45A3, TECR]
GO:0002437	inflammatory response to antigenic stimulus	GO_BiologicalProcess-EBI-UniProt-GOA-ACAP-ARAP_28.07.2021_00h00	0.00640542	0.0118841	12.8205	5	[CCR7, CD28, IL12B, IL1RN, NOD2]
GO:0045926	negative regulation of growth	GO_BiologicalProcess-EBI-UniProt-GOA-ACAP-ARAP_28.07.2021_00h00	0.00641978	0.0118855	7.01754	12	[BMP4, CDHR2, CYP27B1, DCSTAMP, ENO1, HIF1A, HYAL1, LGMN, MTNR1A, NOV, SEMA3B, STK4]
GO:0042982	amyloid precursor protein metabolic process	GO_BiologicalProcess-EBI-UniProt-GOA-ACAP-ARAP_28.07.2021_00h00	0.00647971	0.0118954	10.9091	6	[ABCG1, ADAM19, EFNA1, GSAP, LDLRAP1, NCSTN]
GO:1902004	positive regulation of amyloid-beta formation	GO_BiologicalProcess-EBI-UniProt-GOA-ACAP-ARAP_28.07.2021_00h00	0.00646908	0.0119009	23.0769	3	[ABCG1, EFNA1, GSAP]
GO:0002385	mucosal immune response	GO_BiologicalProcess-EBI-UniProt-GOA-ACAP-ARAP_28.07.2021_00h00	0.00646908	0.0119009	23.0769	3	[BPIFB1, IFNLR1, NOD2]
GO:0002418	immune response to tumor cell	GO_BiologicalProcess-EBI-UniProt-GOA-ACAP-ARAP_28.07.2021_00h00	0.00646908	0.0119009	23.0769	3	[IL12B, IL4I1, MR1]
GO:0010876	lipid localization	GO_BiologicalProcess-EBI-UniProt-GOA-ACAP-ARAP_28.07.2021_00h00	0.00646013	0.0119096	5.64972	20	[ABCA3, ABCB1, ABCG1, APOA1, APOB, LDLRAP1, LOC518526, LPL, LRAT, MSR1, NFKBIA, NOS2, PLA2G2A, PLA2G5, SCARB1, SERPINA5, SGPP1, SLC27A5, SPNS2, TSKU]
GO:0044403	biological process involved in symbiotic interaction	GO_BiologicalProcess-EBI-UniProt-GOA-ACAP-ARAP_28.07.2021_00h00	0.00653624	0.011974	6.73575	13	[CD4, CD74, CSF1R, CXCL8, HMOX1, HYAL1, LEF1, LOC100139670, LOC516599, LY6E, PTX3, SCARB1, TNIP1]
GO:0072337	modified amino acid transport	GO_BiologicalProcess-EBI-UniProt-GOA-ACAP-ARAP_28.07.2021_00h00	0.00656518	0.0120018	16	4	[PDZK1, SLC22A16, SLC5A6, SLC7A9]
GO:0032689	negative regulation of interferon-gamma production	GO_BiologicalProcess-EBI-UniProt-GOA-ACAP-ARAP_28.07.2021_00h00	0.00656518	0.0120018	16	4	[LGALS9, NOD2, SLAMF1, TLR4]
GO:0032376	positive regulation of cholesterol transport	GO_BiologicalProcess-EBI-UniProt-GOA-ACAP-ARAP_28.07.2021_00h00	0.00656518	0.0120018	16	4	[ABCA3, APOA1, LDLRAP1, NFKBIA]
GO:2001242	regulation of intrinsic apoptotic signaling pathway	GO_BiologicalProcess-EBI-UniProt-GOA-ACAP-ARAP_28.07.2021_00h00	0.00663122	0.0120971	7.69231	10	[CD44, CD74, ENO1, HIF1A, LRRK2, NUPR1, PTPN1, S100A8, S100A9, VNN1]
GO:0034446	substrate adhesion-dependent cell spreading	GO_BiologicalProcess-EBI-UniProt-GOA-ACAP-ARAP_28.07.2021_00h00	0.00669559	0.0121636	8.79121	8	[APOA1, CALR, EFNA1, FERMT3, ITGA8, MERTK, PARVG, PREX1]
GO:0043542	endothelial cell migration	GO_BiologicalProcess-EBI-UniProt-GOA-ACAP-ARAP_28.07.2021_00h00	0.00671618	0.0121757	6.97674	12	[ANGPT2, APOA1, BMP4, CALR, CD40, EFNA1, HIF1A, HMOX1, LGMN, NOV, S100A2, SCARB1]
GO:1901605	alpha-amino acid metabolic process	GO_BiologicalProcess-EBI-UniProt-GOA-ACAP-ARAP_28.07.2021_00h00	0.00676723	0.0122428	7.28477	11	[DPEP1, GLDC, GPT, HAAO, IDO1, IL4I1, NOS2, PCBD1, PSAT1, PSPH, SDS]
GO:1901293	nucleoside phosphate biosynthetic process	GO_BiologicalProcess-EBI-UniProt-GOA-ACAP-ARAP_28.07.2021_00h00	0.00681688	0.0123071	6.70103	13	[ACSL6, ACSS1, ADCY7, ADORA2B, ELOVL5, ENO1, ENTPD8, GUCA2A, GUCA2B, HAAO, IDO1, IMPDH1, NOS2]
GO:0045861	negative regulation of proteolysis	GO_BiologicalProcess-EBI-UniProt-GOA-ACAP-ARAP_28.07.2021_00h00	0.0069073	0.0124446	5.61404	17	[CD27, CD44, CSTB, CTSZ, DPEP1, EFNA1, IFI6, KIF12, LOC100298356, LOC281376, LRRK2, NAIP, PEBP1, SERPINA5, SERPINB5, SERPING1]
GO:0045766	positive regulation of angiogenesis	GO_BiologicalProcess-EBI-UniProt-GOA-ACAP-ARAP_28.07.2021_00h00	0.00700421	0.0125931	8.10811	9	[C3AR1, CD40, CHI3L1, CTSH, CXCL8, CXCR3, HIF1A, HMOX1, HYAL1]
GO:0015850	organic hydroxy compound transport	GO_BiologicalProcess-EBI-UniProt-GOA-ACAP-ARAP_28.07.2021_00h00	0.00710699	0.0127516	6.66667	13	[ABCA3, ABCG1, APOA1, APOB, AQP7, LDLRAP1, LY6E, MSR1, NFKBIA, P2RX1, SCARB1, SLC26A6, TSKU]
GO:0010883	regulation of lipid storage	GO_BiologicalProcess-EBI-UniProt-GOA-ACAP-ARAP_28.07.2021_00h00	0.00714041	0.0127853	12.5	5	[APOB, LPL, MSR1, NFKBIA, SCARB1]
GO:0050851	antigen receptor-mediated signaling pathway	GO_BiologicalProcess-EBI-UniProt-GOA-ACAP-ARAP_28.07.2021_00h00	0.00736202	0.0131551	7.57576	10	[CBLB, CCR7, CD28, CD79A, CD79B, FYB1, MS4A1, NFAM1, NFKBIZ, SH2D1A]
GO:0030168	platelet activation	GO_BiologicalProcess-EBI-UniProt-GOA-ACAP-ARAP_28.07.2021_00h00	0.0073929	0.0131833	9.45946	7	[ENTPD2, FCER1G, FERMT3, MERTK, P2RX1, PLEK, TLR4]
GO:0048660	regulation of smooth muscle cell proliferation	GO_BiologicalProcess-EBI-UniProt-GOA-ACAP-ARAP_28.07.2021_00h00	0.0073929	0.0131833	9.45946	7	[BMP4, HMOX1, IL12B, LDLRAP1, P2RY6, TLR4, TNFAIP3]
GO:2001243	negative regulation of intrinsic apoptotic signaling pathway	GO_BiologicalProcess-EBI-UniProt-GOA-ACAP-ARAP_28.07.2021_00h00	0.0073929	0.0131833	9.45946	7	[CD44, CD74, ENO1, HIF1A, LRRK2, PTPN1, VNN1]
GO:0043028	cysteine-type endopeptidase regulator activity involved in apoptotic process	GO_BiologicalProcess-EBI-UniProt-GOA-ACAP-ARAP_28.07.2021_00h00	0.00757457	0.0134522	15.3846	4	[CD27, CTSH, DPEP1, NAIP]
GO:0050892	intestinal absorption	GO_BiologicalProcess-EBI-UniProt-GOA-ACAP-ARAP_28.07.2021_00h00	0.00757457	0.0134522	15.3846	4	[APOA1, GCNT3, SCARB1, SLC26A6]
GO:0060441	epithelial tube branching involved in lung morphogenesis	GO_BiologicalProcess-EBI-UniProt-GOA-ACAP-ARAP_28.07.2021_00h00	0.00757457	0.0134522	15.3846	4	[BMP4, CTSH, CTSZ, WNT2]
GO:0014002	astrocyte development	GO_BiologicalProcess-EBI-UniProt-GOA-ACAP-ARAP_28.07.2021_00h00	0.00757457	0.0134522	15.3846	4	[C1QA, S100A8, S100A9, TLR4]
GO:0009072	aromatic amino acid family metabolic process	GO_BiologicalProcess-EBI-UniProt-GOA-ACAP-ARAP_28.07.2021_00h00	0.00757457	0.0134522	15.3846	4	[HAAO, IDO1, IL4I1, PCBD1]
GO:0033002	muscle cell proliferation	GO_BiologicalProcess-EBI-UniProt-GOA-ACAP-ARAP_28.07.2021_00h00	0.0078469	0.0139075	7.9646	9	[BMP4, HMOX1, IL12B, LDLRAP1, NOV, P2RY6, TLR4, TNFAIP3, WNT2]
GO:0046209	nitric oxide metabolic process	GO_BiologicalProcess-EBI-UniProt-GOA-ACAP-ARAP_28.07.2021_00h00	0.00793227	0.0140303	12.1951	5	[CLEC7A, NOS2, PTX3, TLR4, TMEM106A]
GO:0002886	regulation of myeloid leukocyte mediated immunity	GO_BiologicalProcess-EBI-UniProt-GOA-ACAP-ARAP_28.07.2021_00h00	0.00793227	0.0140303	12.1951	5	[ADORA2B, CD84, FGR, RAC2, TYROBP]
GO:0042481	regulation of odontogenesis	GO_BiologicalProcess-EBI-UniProt-GOA-ACAP-ARAP_28.07.2021_00h00	0.00804848	0.014207	21.4286	3	[BMP4, CSF1, RUNX2]
GO:0010759	positive regulation of macrophage chemotaxis	GO_BiologicalProcess-EBI-UniProt-GOA-ACAP-ARAP_28.07.2021_00h00	0.00804848	0.014207	21.4286	3	[C3AR1, CSF1, SLAMF1]
GO:0030278	regulation of ossification	GO_BiologicalProcess-EBI-UniProt-GOA-ACAP-ARAP_28.07.2021_00h00	0.00810449	0.014277	8.51064	8	[BMP4, CHSY1, CSF1, CYP27B1, EGR2, HIF1A, ISG15, RUNX2]
GO:0050673	epithelial cell proliferation	GO_BiologicalProcess-EBI-UniProt-GOA-ACAP-ARAP_28.07.2021_00h00	0.00822783	0.0144651	5.73248	18	[APOA1, BMP4, COL4A3, FDXR, FST, HMOX1, HYAL1, IL12B, LGR5, MYC, NCSTN, NOD2, NUPR1, SCARB1, SERPINB5, STAT1, TNFAIP3, WNT2]
GO:0032102	negative regulation of response to external stimulus	GO_BiologicalProcess-EBI-UniProt-GOA-ACAP-ARAP_28.07.2021_00h00	0.00826816	0.0145067	5.99251	16	[ANGPT2, AOAH, APOA1, F11, IL12B, ISG15, NMI, NOD2, NOV, SAMHD1, SEC14L1, SEMA3B, SERPING1, TNFAIP3, TNFRSF1B, VSIG4]
GO:0071604	transforming growth factor beta production	GO_BiologicalProcess-EBI-UniProt-GOA-ACAP-ARAP_28.07.2021_00h00	0.00868093	0.0152003	14.8148	4	[HIF1A, NRROS, TSKU, TYROBP]
GO:0010574	regulation of vascular endothelial growth factor production	GO_BiologicalProcess-EBI-UniProt-GOA-ACAP-ARAP_28.07.2021_00h00	0.00868093	0.0152003	14.8148	4	[ADORA2B, C3AR1, HIF1A, SARS]
GO:0019200	carbohydrate kinase activity	GO_BiologicalProcess-EBI-UniProt-GOA-ACAP-ARAP_28.07.2021_00h00	0.00868093	0.0152003	14.8148	4	[KHK, PFKFB1, PFKFB3, TIGAR]
GO:0034340	response to type I interferon	GO_BiologicalProcess-EBI-UniProt-GOA-ACAP-ARAP_28.07.2021_00h00	0.00878308	0.0153484	11.9048	5	[ISG15, LOC100139670, SAMHD1, STAT1, STAT2]
GO:0030282	bone mineralization	GO_BiologicalProcess-EBI-UniProt-GOA-ACAP-ARAP_28.07.2021_00h00	0.00916015	0.0159434	8.33333	8	[BMP4, CYP27B1, DUOX2, FGR, HIF1A, ISG15, KLF10, SNX10]
GO:0006897	endocytosis	GO_BiologicalProcess-EBI-UniProt-GOA-ACAP-ARAP_28.07.2021_00h00	0.00931418	0.0161792	5.21542	23	[AMN, BIN2, CD14, CD163, CLEC7A, CXCL16, CXCL8, FCER1G, IL10RA, ITGB2, LDLRAP1, LOC518526, LRRK2, MRC1, MSR1, OLR1, PTPN1, PTX3, RAC2, RHOG, SCARB1, SNX10, STAB2]
GO:0043277	apoptotic cell clearance	GO_BiologicalProcess-EBI-UniProt-GOA-ACAP-ARAP_28.07.2021_00h00	0.00969491	0.0168071	11.6279	5	[MERTK, RAC2, RHOG, SCARB1, TYROBP]
GO:0048661	positive regulation of smooth muscle cell proliferation	GO_BiologicalProcess-EBI-UniProt-GOA-ACAP-ARAP_28.07.2021_00h00	0.00969491	0.0168071	11.6279	5	[BMP4, HMOX1, LDLRAP1, P2RY6, TLR4]
GO:0061760	antifungal innate immune response	GO_BiologicalProcess-EBI-UniProt-GOA-ACAP-ARAP_28.07.2021_00h00	0.00983504	0.0169825	20	3	[CLEC4E, CLEC6A, CLEC7A]
GO:0001914	regulation of T cell mediated cytotoxicity	GO_BiologicalProcess-EBI-UniProt-GOA-ACAP-ARAP_28.07.2021_00h00	0.00988775	0.0170398	14.2857	4	[CD1E, IL12B, IL7R, MR1]
GO:0048646	anatomical structure formation involved in morphogenesis	GO_BiologicalProcess-EBI-UniProt-GOA-ACAP-ARAP_28.07.2021_00h00	0.0100708	0.017321	4.50867	39	[ANGPT2, BMP4, C3AR1, CD40, CHI3L1, COL4A3, CTSH, CXCL8, CXCL9, CXCR3, DCSTAMP, DUSP2, EFNA1, EGR2, ELK3, ENPEP, EOMES, FDXR, HIF1A, HMOX1, HYAL1, IHH, IL12B, ITGA8, LEF1, LOC107131142, LOC509283, MMP15, MTHFD1L, NOV, PAF1, SARS, STAT1, STK4, TNFAIP3, TTLL1, TYROBP, WARS, WNT2]
GO:0032872	regulation of stress-activated MAPK cascade	GO_BiologicalProcess-EBI-UniProt-GOA-ACAP-ARAP_28.07.2021_00h00	0.010419	0.0178845	7.19424	10	[BMP4, CCL19, CD27, CLEC7A, MYC, NCF1, NOD1, NOD2, SLAMF1, TLR4]
GO:0060760	positive regulation of response to cytokine stimulus	GO_BiologicalProcess-EBI-UniProt-GOA-ACAP-ARAP_28.07.2021_00h00	0.0106697	0.0182074	11.3636	5	[CD74, CSF1, CXCR4, HIF1A, TLR4]
GO:0000902	cell morphogenesis	GO_BiologicalProcess-EBI-UniProt-GOA-ACAP-ARAP_28.07.2021_00h00	0.0106675	0.0182393	4.57433	36	[APOA1, CALR, CD44, CDH10, CSF1R, CYFIP2, EFNA1, EGR2, FDXR, FERMT3, FGR, FMNL1, FMNL3, IHH, IL7R, ITGA8, LEF1, LIPA, LOC521207, LRRK2, MERTK, MSN, NRN1, PARVG, PREX1, PRKCZ, RAC2, RHOD, RHOG, RILPL2, SARM1, SEMA3B, SH3KBP1, STK4, TRPV2, TSKU]
GO:0010507	negative regulation of autophagy	GO_BiologicalProcess-EBI-UniProt-GOA-ACAP-ARAP_28.07.2021_00h00	0.0106522	0.0182489	9.83607	6	[CTSA, HMOX1, IL10RA, LRRK2, NUPR1, TIGAR]
GO:0008285	negative regulation of cell population proliferation	GO_BiologicalProcess-EBI-UniProt-GOA-ACAP-ARAP_28.07.2021_00h00	0.0107308	0.0182759	5.08475	24	[BMP4, CBLB, CD274, COL4A3, CSF1R, CYP27B1, FDXR, FTH1, GPNMB, HMOX1, IFI30, IHH, IL12B, IL4I1, INPP5D, LGALS9, NMI, NOV, NUPR1, STAT1, STK4, TNFAIP3, TYROBP, VSIG4]
GO:0051346	negative regulation of hydrolase activity	GO_BiologicalProcess-EBI-UniProt-GOA-ACAP-ARAP_28.07.2021_00h00	0.0108418	0.0183574	5.35117	17	[APOA1, CD27, CD44, CSTB, DPEP1, IFI6, KIF12, LOC100298356, LOC281376, LRRK2, NAIP, PEBP1, PTX3, SERPINA5, SERPINB5, SERPING1]
GO:0044092	negative regulation of molecular function	GO_BiologicalProcess-EBI-UniProt-GOA-ACAP-ARAP_28.07.2021_00h00	0.010841	0.0183917	4.3943	38	[APOA1, BMP4, CBLB, CD27, CD44, CLIC2, CSTB, CTSZ, CYP27B1, DPEP1, FST, HABP4, IFI6, IFIT2, IL1RN, KIF12, LEF1, LOC100139670, LOC100298356, LOC281376, LRRK2, LY6E, NAIP, NFKBIA, NOD2, NQO1, NUPR1, PEBP1, PTPN1, PTX3, SERPINA5, SERPINB5, SERPING1, SLC8A3, TNFAIP3, UGT1A1, WARS]
GO:0009117	nucleotide metabolic process	GO_BiologicalProcess-EBI-UniProt-GOA-ACAP-ARAP_28.07.2021_00h00	0.0108311	0.0184108	5.37634	20	[ACSL6, ACSS1, ADCY7, ADORA2B, ELOVL5, ENO1, GPD1, GUCA2A, GUCA2B, HAAO, HIF1A, IDO1, IMPDH1, LRRK2, NOS2, NUDT16, NUPR1, SAMHD1, SARM1, TIGAR]
GO:0000038	very long-chain fatty acid metabolic process	GO_BiologicalProcess-EBI-UniProt-GOA-ACAP-ARAP_28.07.2021_00h00	0.0111983	0.0189243	13.7931	4	[ACSL6, ELOVL5, SLC27A5, TECR]
GO:0032350	regulation of hormone metabolic process	GO_BiologicalProcess-EBI-UniProt-GOA-ACAP-ARAP_28.07.2021_00h00	0.0111983	0.0189243	13.7931	4	[CLCN2, CYP27B1, DUOXA2, HIF1A]
GO:0016242	negative regulation of macroautophagy	GO_BiologicalProcess-EBI-UniProt-GOA-ACAP-ARAP_28.07.2021_00h00	0.0111983	0.0189243	13.7931	4	[HMOX1, LRRK2, NUPR1, TIGAR]
GO:0042088	T-helper 1 type immune response	GO_BiologicalProcess-EBI-UniProt-GOA-ACAP-ARAP_28.07.2021_00h00	0.0111983	0.0189243	13.7931	4	[IL12B, LEF1, SLAMF1, SLC11A1]
GO:0009132	nucleoside diphosphate metabolic process	GO_BiologicalProcess-EBI-UniProt-GOA-ACAP-ARAP_28.07.2021_00h00	0.0115747	0.0195225	8	8	[ENO1, ENTPD2, ENTPD8, GPD1, HIF1A, NUDT16, NUPR1, TIGAR]
GO:0016125	sterol metabolic process	GO_BiologicalProcess-EBI-UniProt-GOA-ACAP-ARAP_28.07.2021_00h00	0.0115747	0.0195225	8	8	[ABCG1, APOA1, APOB, FDXR, FMO5, LIPA, SCARB1, TSKU]
GO:0010720	positive regulation of cell development	GO_BiologicalProcess-EBI-UniProt-GOA-ACAP-ARAP_28.07.2021_00h00	0.0118424	0.019897	6.25	13	[APOA1, BMP4, CALR, CLEC7A, DMRTA2, EGR2, HIF1A, LOC521207, MME, PREX1, TNFRSF1B, TRPV2, WNT2]
GO:0043129	surfactant homeostasis	GO_BiologicalProcess-EBI-UniProt-GOA-ACAP-ARAP_28.07.2021_00h00	0.0118337	0.0199208	18.75	3	[ABCA3, CTSH, NAPSA]
GO:0006163	purine nucleotide metabolic process	GO_BiologicalProcess-EBI-UniProt-GOA-ACAP-ARAP_28.07.2021_00h00	0.0118803	0.0199223	5.62914	17	[ACSL6, ACSS1, ADCY7, ADORA2B, ELOVL5, ENO1, GPD1, GUCA2A, GUCA2B, HIF1A, IMPDH1, LRRK2, NOS2, NUDT16, NUPR1, SAMHD1, TIGAR]
GO:0055088	lipid homeostasis	GO_BiologicalProcess-EBI-UniProt-GOA-ACAP-ARAP_28.07.2021_00h00	0.0120094	0.0201002	7.43802	9	[ABCA3, ABCG1, APOA1, APOB, ASGR2, LDLRAP1, LPL, SCARB1, TSKU]
GO:0008360	regulation of cell shape	GO_BiologicalProcess-EBI-UniProt-GOA-ACAP-ARAP_28.07.2021_00h00	0.0126272	0.0210533	7.37705	9	[CSF1R, FGR, FMNL1, FMNL3, MSN, RAC2, RHOD, RHOG, SH3KBP1]
GO:0051347	positive regulation of transferase activity	GO_BiologicalProcess-EBI-UniProt-GOA-ACAP-ARAP_28.07.2021_00h00	0.0126545	0.0210586	5.14019	22	[CCL19, CD4, CD40, CD74, CHI3L1, CSF1, CSF1R, EFNA1, FGD2, FGR, IL12B, LRRK2, MERTK, NCF1, NOD2, PTPN1, RAP1A, SLC11A1, STK4, STRADA, TIGAR, TLR4]
GO:0050691	regulation of defense response to virus by host	GO_BiologicalProcess-EBI-UniProt-GOA-ACAP-ARAP_28.07.2021_00h00	0.0126156	0.0210744	13.3333	4	[IFNLR1, IL12B, STAT1, TMEM173]
GO:0051091	positive regulation of DNA-binding transcription factor activity	GO_BiologicalProcess-EBI-UniProt-GOA-ACAP-ARAP_28.07.2021_00h00	0.012748	0.0211739	6.19048	13	[CD40, CLEC7A, FDXR, IL18RAP, LOC516599, NFAM1, NLRC4, NOD1, NOD2, RAB7B, TLR4, TMEM173, WNT2]
GO:0004601	peroxidase activity	GO_BiologicalProcess-EBI-UniProt-GOA-ACAP-ARAP_28.07.2021_00h00	0.012816	0.0212462	10.8696	5	[CLIC2, DUOX2, GSTA3, LRRK2, LTC4S]
GO:0048247	lymphocyte chemotaxis	GO_BiologicalProcess-EBI-UniProt-GOA-ACAP-ARAP_28.07.2021_00h00	0.012816	0.0212462	10.8696	5	[CCL19, CCL4, CXCL11, CXCL16, LOC616364]
GO:0030234	enzyme regulator activity	GO_BiologicalProcess-EBI-UniProt-GOA-ACAP-ARAP_28.07.2021_00h00	0.0134145	0.0221963	4.23387	43	[APOA1, ARHGAP30, ASAP1, CD27, CHI3L1, CSTB, CTSC, CTSH, CYTH4, DEPDC5, DPEP1, FGD2, GUCA2A, GUCA2B, KIF12, LOC100298356, LOC281376, LRRK2, LTC4S, MAT2B, NAIP, NCF1, NCF2, NGEF, NLRC4, NUPR1, PEBP1, PREX1, RAC2, RAP1A, RASAL2, RGL1, RGS1, SERPINA5, SERPINB5, SERPING1, SH2D3C, STRADA, TAGAP, TBC1D2B, UGT1A1, WARS]
GO:0046890	regulation of lipid biosynthetic process	GO_BiologicalProcess-EBI-UniProt-GOA-ACAP-ARAP_28.07.2021_00h00	0.0139332	0.0230109	7.25806	9	[ABCA3, APOA1, APOB, CD74, CLCN2, CYP27B1, ELOVL5, SCARB1, SLC45A3]
GO:1903901	negative regulation of viral life cycle	GO_BiologicalProcess-EBI-UniProt-GOA-ACAP-ARAP_28.07.2021_00h00	0.0140484	0.0231573	17.6471	3	[HMOX1, LY6E, PTX3]
GO:0002043	blood vessel endothelial cell proliferation involved in sprouting angiogenesis	GO_BiologicalProcess-EBI-UniProt-GOA-ACAP-ARAP_28.07.2021_00h00	0.0140484	0.0231573	17.6471	3	[BMP4, HMOX1, IL12B]
GO:0006910	phagocytosis, recognition	GO_BiologicalProcess-EBI-UniProt-GOA-ACAP-ARAP_28.07.2021_00h00	0.0140484	0.0231573	17.6471	3	[CLEC7A, PTX3, SCARB1]
GO:0010573	vascular endothelial growth factor production	GO_BiologicalProcess-EBI-UniProt-GOA-ACAP-ARAP_28.07.2021_00h00	0.0141426	0.0232247	12.9032	4	[ADORA2B, C3AR1, HIF1A, SARS]
GO:0009069	serine family amino acid metabolic process	GO_BiologicalProcess-EBI-UniProt-GOA-ACAP-ARAP_28.07.2021_00h00	0.0141426	0.0232247	12.9032	4	[GLDC, PSAT1, PSPH, SDS]
GO:0098657	import into cell	GO_BiologicalProcess-EBI-UniProt-GOA-ACAP-ARAP_28.07.2021_00h00	0.0141372	0.0232597	6.31579	12	[IL10RA, LOC518526, SLC15A3, SLC1A1, SLC27A5, SLC2A5, SLC5A6, SLC7A1, SLC8A3, SLC9A2, TRPV1, TRPV2]
GO:0044409	entry into host	GO_BiologicalProcess-EBI-UniProt-GOA-ACAP-ARAP_28.07.2021_00h00	0.0143654	0.0235463	8.33333	7	[CD4, CD74, CXCL8, HYAL1, LOC516599, LY6E, PTX3]
GO:0046165	alcohol biosynthetic process	GO_BiologicalProcess-EBI-UniProt-GOA-ACAP-ARAP_28.07.2021_00h00	0.0144285	0.0236053	7.69231	8	[APOA1, APOB, CLCN2, CYP27B1, P2RY6, PCBD1, PLEK, PTAFR]
GO:0098739	import across plasma membrane	GO_BiologicalProcess-EBI-UniProt-GOA-ACAP-ARAP_28.07.2021_00h00	0.0149996	0.0244937	6.80272	10	[SLC15A3, SLC1A1, SLC27A5, SLC2A5, SLC5A6, SLC7A1, SLC8A3, SLC9A2, TRPV1, TRPV2]
GO:0016239	positive regulation of macroautophagy	GO_BiologicalProcess-EBI-UniProt-GOA-ACAP-ARAP_28.07.2021_00h00	0.0152364	0.0246954	10.4167	5	[HIF1A, HMOX1, NOD1, NOD2, TMEM173]
GO:0016192	vesicle-mediated transport	GO_BiologicalProcess-EBI-UniProt-GOA-ACAP-ARAP_28.07.2021_00h00	0.0152223	0.0247185	4.16327	51	[ADORA2B, AMN, APOA1, ARL11, BAIAP3, BIN2, CALR, CD14, CD163, CD84, CLEC7A, CXCL16, CXCL8, FCER1G, FGR, HOOK2, IL10RA, IL2RB, IL2RG, ITGAL, ITGB2, LDLRAP1, LOC518526, LRRK2, MERTK, MRC1, MSN, MSR1, MYO1G, NCF2, NOD2, OLR1, P2RX1, PCLO, PLEK, PTPN1, PTX3, RAB7B, RAC2, RAP1A, RHOG, S100A12, SCARB1, SEC16B, SEPT1, SLAMF1, SLC11A1, SNX10, STAB2, TLR4, TYROBP]
GO:0044282	small molecule catabolic process	GO_BiologicalProcess-EBI-UniProt-GOA-ACAP-ARAP_28.07.2021_00h00	0.0151755	0.0247346	5.59441	16	[ACADS, AIG1, CYP27B1, ENO1, GLDC, GPT, HAAO, HACL1, IDO1, IL4I1, LDHD, NOS2, NQO2, SCARB1, SDS, TIGAR]
GO:0045834	positive regulation of lipid metabolic process	GO_BiologicalProcess-EBI-UniProt-GOA-ACAP-ARAP_28.07.2021_00h00	0.0152154	0.0247535	7.61905	8	[APOA1, CCL19, CD74, ELOVL5, FGR, NOD2, SCARB1, SLC45A3]
GO:1902652	secondary alcohol metabolic process	GO_BiologicalProcess-EBI-UniProt-GOA-ACAP-ARAP_28.07.2021_00h00	0.0152154	0.0247535	7.61905	8	[ABCG1, APOA1, APOB, CYP27B1, FDXR, FMO5, SCARB1, TSKU]
GO:0032963	collagen metabolic process	GO_BiologicalProcess-EBI-UniProt-GOA-ACAP-ARAP_28.07.2021_00h00	0.0153542	0.0247941	9.09091	6	[BMP4, CTSK, CTSS, HIF1A, IHH, MMP15]
GO:0032602	chemokine production	GO_BiologicalProcess-EBI-UniProt-GOA-ACAP-ARAP_28.07.2021_00h00	0.0153542	0.0247941	9.09091	6	[ADORA2B, CD74, CLEC7A, LPL, NOD2, TLR4]
GO:0051701	biological process involved in interaction with host	GO_BiologicalProcess-EBI-UniProt-GOA-ACAP-ARAP_28.07.2021_00h00	0.0153365	0.0248116	7.14286	9	[CD4, CD74, CXCL8, HYAL1, LOC100139670, LOC516599, LY6E, PTX3, TNIP1]
GO:0010506	regulation of autophagy	GO_BiologicalProcess-EBI-UniProt-GOA-ACAP-ARAP_28.07.2021_00h00	0.0157876	0.0253999	6.01852	13	[CTSA, DEPDC5, DRAM1, HIF1A, HMOX1, IL10RA, LOC516599, LRRK2, NOD1, NOD2, NUPR1, TIGAR, TMEM173]
GO:0051341	regulation of oxidoreductase activity	GO_BiologicalProcess-EBI-UniProt-GOA-ACAP-ARAP_28.07.2021_00h00	0.0164429	0.0263569	8.95522	6	[CYP27B1, EDN3, LRRK2, NDUFA4, NOD2, SCARB1]
GO:0031334	positive regulation of protein-containing complex assembly	GO_BiologicalProcess-EBI-UniProt-GOA-ACAP-ARAP_28.07.2021_00h00	0.0164147	0.0263602	6.18557	12	[ABCA3, ASAP1, CLEC7A, FMN2, GBP5, GMFG, ISG15, LCP1, MSN, PLEK, TLR4, WARS]
GO:0002931	response to ischemia	GO_BiologicalProcess-EBI-UniProt-GOA-ACAP-ARAP_28.07.2021_00h00	0.0164819	0.0263711	16.6667	3	[CSF1, CSF1R, TIGAR]
GO:0035295	tube development	GO_BiologicalProcess-EBI-UniProt-GOA-ACAP-ARAP_28.07.2021_00h00	0.01717	0.0273716	4.4226	36	[ABCA3, ANGPT2, APOB, BMP4, C3AR1, CD40, CHI3L1, COL4A3, CSF1, CTSH, CTSZ, CXCL8, CXCR3, EFNA1, ELK3, ENPEP, EOMES, FDXR, HIF1A, HMOX1, HYAL1, IHH, IL12B, LEF1, LGR5, LIPA, LOC509283, MTHFD1L, NOV, RAP1A, SARS, STAT1, STK4, TIGAR, WARS, WNT2]
GO:0046903	secretion	GO_BiologicalProcess-EBI-UniProt-GOA-ACAP-ARAP_28.07.2021_00h00	0.0174423	0.0277548	4.60123	30	[ABCG1, ADORA2B, BAIAP3, CD74, CD84, FGR, HIF1A, IL12B, IL1RN, LRRK2, LY6E, MERTK, MYO1G, NOS2, P2RX1, PCLO, PLA2G2A, PLA2G5, PLEK, RAC2, RAP1A, S100A12, S100A8, SEPT1, SLC22A16, SLC26A6, SNX10, TLR4, TNFRSF1B, TRPV1]
GO:0033619	membrane protein proteolysis	GO_BiologicalProcess-EBI-UniProt-GOA-ACAP-ARAP_28.07.2021_00h00	0.0179446	0.0284503	10	5	[ADAM19, CTSH, NAPSA, NCSTN, TNFRSF1B]
GO:0042476	odontogenesis	GO_BiologicalProcess-EBI-UniProt-GOA-ACAP-ARAP_28.07.2021_00h00	0.0181628	0.028744	7.95455	7	[BMP4, CSF1, FST, LEF1, PITX2, RUNX2, SNX10]
GO:0009063	cellular amino acid catabolic process	GO_BiologicalProcess-EBI-UniProt-GOA-ACAP-ARAP_28.07.2021_00h00	0.0181628	0.028744	7.95455	7	[GLDC, GPT, HAAO, IDO1, IL4I1, NOS2, SDS]
GO:0002262	myeloid cell homeostasis	GO_BiologicalProcess-EBI-UniProt-GOA-ACAP-ARAP_28.07.2021_00h00	0.018451	0.0290945	6.92308	9	[BMP4, HIF1A, HMOX1, IKZF1, INPP5D, ISG15, MERTK, NCSTN, STAT1]
GO:0072522	purine-containing compound biosynthetic process	GO_BiologicalProcess-EBI-UniProt-GOA-ACAP-ARAP_28.07.2021_00h00	0.0185382	0.0291793	6.57895	10	[ACSL6, ACSS1, ADCY7, ADORA2B, ELOVL5, ENO1, GUCA2A, GUCA2B, IMPDH1, NOS2]
GO:0051817	modulation of process of other organism involved in symbiotic interaction	GO_BiologicalProcess-EBI-UniProt-GOA-ACAP-ARAP_28.07.2021_00h00	0.0187776	0.0295028	8.69565	6	[CD4, CSF1R, HMOX1, LEF1, PTX3, TNIP1]
GO:1902106	negative regulation of leukocyte differentiation	GO_BiologicalProcess-EBI-UniProt-GOA-ACAP-ARAP_28.07.2021_00h00	0.0187776	0.0295028	8.69565	6	[BMP4, CD74, IHH, INPP5D, LAG3, MYC]
GO:0002444	myeloid leukocyte mediated immunity	GO_BiologicalProcess-EBI-UniProt-GOA-ACAP-ARAP_28.07.2021_00h00	0.0187776	0.0295028	8.69565	6	[ADORA2B, CD84, FGR, RAC2, S100A12, TYROBP]
GO:0010447	response to acidic pH	GO_BiologicalProcess-EBI-UniProt-GOA-ACAP-ARAP_28.07.2021_00h00	0.0191364	0.0300124	15.7895	3	[CTSS, LGMN, TRPV1]
GO:0071467	cellular response to pH	GO_BiologicalProcess-EBI-UniProt-GOA-ACAP-ARAP_28.07.2021_00h00	0.0191364	0.0300124	15.7895	3	[HVCN1, HYAL1, TRPV1]
GO:0006590	thyroid hormone generation	GO_BiologicalProcess-EBI-UniProt-GOA-ACAP-ARAP_28.07.2021_00h00	0.0191364	0.0300124	15.7895	3	[CTSK, DUOX2, DUOXA2]
GO:0002501	peptide antigen assembly with MHC protein complex	GO_BiologicalProcess-EBI-UniProt-GOA-ACAP-ARAP_28.07.2021_00h00	0.0191364	0.0300124	15.7895	3	[BOLA-DOA, BOLA-DQA1, CALR]
GO:0006575	cellular modified amino acid metabolic process	GO_BiologicalProcess-EBI-UniProt-GOA-ACAP-ARAP_28.07.2021_00h00	0.0193138	0.0302363	6.53595	10	[CLIC2, CTSK, DPEP1, DUOX2, DUOXA2, GSTA3, MTHFD1L, MTHFD2, VNN1, VNN2]
GO:0006956	complement activation	GO_BiologicalProcess-EBI-UniProt-GOA-ACAP-ARAP_28.07.2021_00h00	0.0194104	0.0302789	9.80392	5	[C1QA, C1QB, CR2, SERPING1, VSIG4]
GO:0032370	positive regulation of lipid transport	GO_BiologicalProcess-EBI-UniProt-GOA-ACAP-ARAP_28.07.2021_00h00	0.0194104	0.0302789	9.80392	5	[ABCA3, APOA1, LDLRAP1, LRAT, NFKBIA]
GO:0032715	negative regulation of interleukin-6 production	GO_BiologicalProcess-EBI-UniProt-GOA-ACAP-ARAP_28.07.2021_00h00	0.0194058	0.0303259	11.7647	4	[INPP5D, SLAMF1, TLR4, TNFAIP3]
GO:1903409	reactive oxygen species biosynthetic process	GO_BiologicalProcess-EBI-UniProt-GOA-ACAP-ARAP_28.07.2021_00h00	0.0194058	0.0303259	11.7647	4	[CYP1A1, DUOX2, DUOXA2, TLR4]
GO:0031640	killing of cells of other organism	GO_BiologicalProcess-EBI-UniProt-GOA-ACAP-ARAP_28.07.2021_00h00	0.0194058	0.0303259	11.7647	4	[CLEC7A, LAP, NOS2, S100A12]
GO:0062208	positive regulation of pattern recognition receptor signaling pathway	GO_BiologicalProcess-EBI-UniProt-GOA-ACAP-ARAP_28.07.2021_00h00	0.0194058	0.0303259	11.7647	4	[CXHXorf21, SLC15A3, SLC46A2, TLR4]
GO:1902532	negative regulation of intracellular signal transduction	GO_BiologicalProcess-EBI-UniProt-GOA-ACAP-ARAP_28.07.2021_00h00	0.0195564	0.0304522	5.06329	20	[BMP4, CD44, CD74, DEPDC5, EFNA1, ENO1, HIF1A, LRRK2, MYC, NMI, NOV, PEBP1, PTPN1, SEC14L1, STAT1, TLR4, TNFAIP3, TNIP1, TNIP3, VNN1]
GO:0033209	tumor necrosis factor-mediated signaling pathway	GO_BiologicalProcess-EBI-UniProt-GOA-ACAP-ARAP_28.07.2021_00h00	0.0200257	0.031072	8.57143	6	[APOA1, LOC107131142, NFKBIA, STAT1, TNFRSF18, TNFRSF1B]
GO:0032479	regulation of type I interferon production	GO_BiologicalProcess-EBI-UniProt-GOA-ACAP-ARAP_28.07.2021_00h00	0.0200257	0.031072	8.57143	6	[CD14, ISG15, NMI, STAT1, TLR4, TMEM173]
GO:0022604	regulation of cell morphogenesis	GO_BiologicalProcess-EBI-UniProt-GOA-ACAP-ARAP_28.07.2021_00h00	0.0199985	0.0310851	5.8296	13	[APOA1, CALR, CD44, CSF1R, FGR, FMNL1, FMNL3, MSN, PREX1, RAC2, RHOD, RHOG, SH3KBP1]
GO:0046390	ribose phosphate biosynthetic process	GO_BiologicalProcess-EBI-UniProt-GOA-ACAP-ARAP_28.07.2021_00h00	0.020113	0.0311519	6.49351	10	[ACSL6, ACSS1, ADCY7, ADORA2B, ELOVL5, ENO1, GUCA2A, GUCA2B, IMPDH1, NOS2]
GO:0048754	branching morphogenesis of an epithelial tube	GO_BiologicalProcess-EBI-UniProt-GOA-ACAP-ARAP_28.07.2021_00h00	0.0210712	0.0325205	6.76692	9	[BMP4, CSF1, CTSH, CTSZ, FDXR, IHH, LEF1, STK4, WNT2]
GO:0019058	viral life cycle	GO_BiologicalProcess-EBI-UniProt-GOA-ACAP-ARAP_28.07.2021_00h00	0.0210522	0.0325488	5.97015	12	[CD4, CD74, CXCL8, HMOX1, HYAL1, ISG15, LOC100139670, LOC516599, LY6E, OAS1X, OAS1Y, PTX3]
GO:0032606	type I interferon production	GO_BiologicalProcess-EBI-UniProt-GOA-ACAP-ARAP_28.07.2021_00h00	0.0213291	0.0328604	8.4507	6	[CD14, ISG15, NMI, STAT1, TLR4, TMEM173]
GO:0060143	positive regulation of syncytium formation by plasma membrane fusion	GO_BiologicalProcess-EBI-UniProt-GOA-ACAP-ARAP_28.07.2021_00h00	0.0220128	0.0337943	15	3	[CXCL9, DCSTAMP, TYROBP]
GO:0043552	positive regulation of phosphatidylinositol 3-kinase activity	GO_BiologicalProcess-EBI-UniProt-GOA-ACAP-ARAP_28.07.2021_00h00	0.0220128	0.0337943	15	3	[CCL19, FGR, NOD2]
GO:0032958	inositol phosphate biosynthetic process	GO_BiologicalProcess-EBI-UniProt-GOA-ACAP-ARAP_28.07.2021_00h00	0.0220128	0.0337943	15	3	[P2RY6, PLEK, PTAFR]
GO:0009310	amine catabolic process	GO_BiologicalProcess-EBI-UniProt-GOA-ACAP-ARAP_28.07.2021_00h00	0.0220128	0.0337943	15	3	[HAAO, IDO1, IL4I1]
GO:0046173	polyol biosynthetic process	GO_BiologicalProcess-EBI-UniProt-GOA-ACAP-ARAP_28.07.2021_00h00	0.0225727	0.0344719	9.43396	5	[CYP27B1, P2RY6, PCBD1, PLEK, PTAFR]
GO:0043065	positive regulation of apoptotic process	GO_BiologicalProcess-EBI-UniProt-GOA-ACAP-ARAP_28.07.2021_00h00	0.0225661	0.0345222	5.14286	18	[BMP4, CD40, CTSC, CTSH, HMOX1, IDO1, IFIT2, IL12B, INPP5D, NLRC4, NUPR1, S100A8, S100A9, STK4, TIGAR, TNFRSF1B, TNFSF8, UBD]
GO:0042056	chemoattractant activity	GO_BiologicalProcess-EBI-UniProt-GOA-ACAP-ARAP_28.07.2021_00h00	0.0235042	0.0358315	11.1111	4	[BMP4, DEFB13, DEFB4A, LAP]
GO:0060337	type I interferon signaling pathway	GO_BiologicalProcess-EBI-UniProt-GOA-ACAP-ARAP_28.07.2021_00h00	0.0235042	0.0358315	11.1111	4	[ISG15, SAMHD1, STAT1, STAT2]
GO:0042267	natural killer cell mediated cytotoxicity	GO_BiologicalProcess-EBI-UniProt-GOA-ACAP-ARAP_28.07.2021_00h00	0.0235042	0.0358315	11.1111	4	[IL12B, IL18RAP, LAG3, SH2D1A]
GO:1901214	regulation of neuron death	GO_BiologicalProcess-EBI-UniProt-GOA-ACAP-ARAP_28.07.2021_00h00	0.0236164	0.0359397	6.07735	11	[C1QA, CSF1, CTSZ, GPNMB, HIF1A, LGMN, LRRK2, SARM1, TIGAR, TLR4, TNFRSF1B]
GO:0009611	response to wounding	GO_BiologicalProcess-EBI-UniProt-GOA-ACAP-ARAP_28.07.2021_00h00	0.0238858	0.0362865	5.19878	17	[CD44, CLEC7A, ELK3, ENTPD2, F11, FCER1G, FERMT3, HIF1A, HMOX1, MERTK, P2RX1, PLEK, SARM1, SERPING1, SLC11A1, TLR4, TSKU]
GO:0043549	regulation of kinase activity	GO_BiologicalProcess-EBI-UniProt-GOA-ACAP-ARAP_28.07.2021_00h00	0.0242996	0.0368508	4.58404	27	[BMP4, CBLB, CCL19, CD4, CD40, CD74, CHI3L1, CSF1, CSF1R, EFNA1, FGD2, FGR, IL12B, LRRK2, MERTK, NCF1, NOD2, PTPN1, RAP1A, SLC11A1, SLC8A3, STK4, STRADA, TIGAR, TLR4, TNFAIP3, WARS]
GO:0042180	cellular ketone metabolic process	GO_BiologicalProcess-EBI-UniProt-GOA-ACAP-ARAP_28.07.2021_00h00	0.0244747	0.037052	6.28931	10	[APOA1, CD74, CLCN2, ELOVL5, FDXR, GPD1, IDO1, LOC538060, NQO2, SLC45A3]
GO:0043086	negative regulation of catalytic activity	GO_BiologicalProcess-EBI-UniProt-GOA-ACAP-ARAP_28.07.2021_00h00	0.0247602	0.0374192	4.40678	27	[APOA1, BMP4, CBLB, CD27, CD44, CSTB, CYP27B1, DPEP1, IFI6, KIF12, LOC100139670, LOC100298356, LOC281376, LRRK2, NAIP, NQO1, PEBP1, PTPN1, PTX3, SERPINA5, SERPINB5, SERPING1, SLC8A3, TNFAIP3, UGT1A1, WARS]
GO:0007596	blood coagulation	GO_BiologicalProcess-EBI-UniProt-GOA-ACAP-ARAP_28.07.2021_00h00	0.0249678	0.0376676	6.56934	9	[ENTPD2, F11, FCER1G, FERMT3, MERTK, P2RX1, PLEK, SERPING1, TLR4]
GO:0034114	regulation of heterotypic cell-cell adhesion	GO_BiologicalProcess-EBI-UniProt-GOA-ACAP-ARAP_28.07.2021_00h00	0.0251115	0.0377538	14.2857	3	[APOA1, CD44, IL1RN]
GO:0035988	chondrocyte proliferation	GO_BiologicalProcess-EBI-UniProt-GOA-ACAP-ARAP_28.07.2021_00h00	0.0251115	0.0377538	14.2857	3	[IHH, LEF1, NOV]
GO:0003176	aortic valve development	GO_BiologicalProcess-EBI-UniProt-GOA-ACAP-ARAP_28.07.2021_00h00	0.0251115	0.0377538	14.2857	3	[BMP4, EFNA1, TNFRSF1B]
GO:0032607	interferon-alpha production	GO_BiologicalProcess-EBI-UniProt-GOA-ACAP-ARAP_28.07.2021_00h00	0.0251115	0.0377538	14.2857	3	[NMI, STAT1, TLR4]
GO:0032647	regulation of interferon-alpha production	GO_BiologicalProcess-EBI-UniProt-GOA-ACAP-ARAP_28.07.2021_00h00	0.0251115	0.0377538	14.2857	3	[NMI, STAT1, TLR4]
GO:0019362	pyridine nucleotide metabolic process	GO_BiologicalProcess-EBI-UniProt-GOA-ACAP-ARAP_28.07.2021_00h00	0.0251115	0.0377538	14.2857	3	[HAAO, IDO1, SARM1]
GO:0034284	response to monosaccharide	GO_BiologicalProcess-EBI-UniProt-GOA-ACAP-ARAP_28.07.2021_00h00	0.0251025	0.0378055	7.44681	7	[BAIAP3, HIF1A, KHK, LPL, SARM1, SLC26A6, SLC2A5]
GO:0001704	formation of primary germ layer	GO_BiologicalProcess-EBI-UniProt-GOA-ACAP-ARAP_28.07.2021_00h00	0.0251025	0.0378055	7.44681	7	[BMP4, DUSP2, EOMES, ITGA8, LEF1, MMP15, PAF1]
GO:0009259	ribonucleotide metabolic process	GO_BiologicalProcess-EBI-UniProt-GOA-ACAP-ARAP_28.07.2021_00h00	0.0252239	0.0378575	5.26316	16	[ACSL6, ACSS1, ADCY7, ADORA2B, ELOVL5, ENO1, GPD1, GUCA2A, GUCA2B, HIF1A, IMPDH1, LRRK2, NOS2, NUDT16, NUPR1, TIGAR]
GO:0030203	glycosaminoglycan metabolic process	GO_BiologicalProcess-EBI-UniProt-GOA-ACAP-ARAP_28.07.2021_00h00	0.0255799	0.0383259	8.10811	6	[CD44, CHSY1, CSGALNACT2, GNS, HYAL1, SPOCK2]
GO:0045620	negative regulation of lymphocyte differentiation	GO_BiologicalProcess-EBI-UniProt-GOA-ACAP-ARAP_28.07.2021_00h00	0.0257353	0.0384926	10.8108	4	[BMP4, CD74, IHH, LAG3]
GO:0048144	fibroblast proliferation	GO_BiologicalProcess-EBI-UniProt-GOA-ACAP-ARAP_28.07.2021_00h00	0.026051	0.0388316	9.09091	5	[CD74, IFI30, MYC, NUPR1, WNT2]
GO:0048145	regulation of fibroblast proliferation	GO_BiologicalProcess-EBI-UniProt-GOA-ACAP-ARAP_28.07.2021_00h00	0.026051	0.0388316	9.09091	5	[CD74, IFI30, MYC, NUPR1, WNT2]
GO:0030183	B cell differentiation	GO_BiologicalProcess-EBI-UniProt-GOA-ACAP-ARAP_28.07.2021_00h00	0.0260276	0.0388631	6.89655	8	[CD27, CD79A, CD79B, INPP5D, LOC107131142, MS4A1, NFAM1, ST3GAL1]
GO:0042552	myelination	GO_BiologicalProcess-EBI-UniProt-GOA-ACAP-ARAP_28.07.2021_00h00	0.0264136	0.0393048	7.36842	7	[CTSC, EGR2, GAL3ST1, NCSTN, PLLP, SLC8A3, TNFRSF1B]
GO:0019751	polyol metabolic process	GO_BiologicalProcess-EBI-UniProt-GOA-ACAP-ARAP_28.07.2021_00h00	0.0264136	0.0393048	7.36842	7	[CYP27B1, DEGS2, P2RY6, PCBD1, PLEK, PTAFR, SGPP1]
GO:0010634	positive regulation of epithelial cell migration	GO_BiologicalProcess-EBI-UniProt-GOA-ACAP-ARAP_28.07.2021_00h00	0.0272214	0.0404379	6.83761	8	[BMP4, CALR, CD40, CTSH, HIF1A, HMOX1, HYAL1, LGMN]
GO:0008047	enzyme activator activity	GO_BiologicalProcess-EBI-UniProt-GOA-ACAP-ARAP_28.07.2021_00h00	0.0276652	0.0410273	4.56942	26	[APOA1, ARHGAP30, ASAP1, CTSC, CTSH, CYTH4, DEPDC5, FGD2, GUCA2A, GUCA2B, LRRK2, LTC4S, NCF1, NCF2, NGEF, NLRC4, NUPR1, PREX1, RAP1A, RASAL2, RGL1, RGS1, SH2D3C, STRADA, TAGAP, TBC1D2B]
GO:0044272	sulfur compound biosynthetic process	GO_BiologicalProcess-EBI-UniProt-GOA-ACAP-ARAP_28.07.2021_00h00	0.0277706	0.0411137	7.29167	7	[ACSL6, ACSS1, CHSY1, CSGALNACT2, ELOVL5, GSTA3, MAT2B]
GO:0006766	vitamin metabolic process	GO_BiologicalProcess-EBI-UniProt-GOA-ACAP-ARAP_28.07.2021_00h00	0.0279114	0.0412522	8.92857	5	[CBR1, CYP27B1, LRAT, VNN1, VNN2]
GO:0046717	acid secretion	GO_BiologicalProcess-EBI-UniProt-GOA-ACAP-ARAP_28.07.2021_00h00	0.0284321	0.0418797	13.6364	3	[SLC22A16, SLC26A6, SNX10]
GO:0001774	microglial cell activation	GO_BiologicalProcess-EBI-UniProt-GOA-ACAP-ARAP_28.07.2021_00h00	0.0284321	0.0418797	13.6364	3	[C1QA, CTSC, TYROBP]
GO:1901570	fatty acid derivative biosynthetic process	GO_BiologicalProcess-EBI-UniProt-GOA-ACAP-ARAP_28.07.2021_00h00	0.0284321	0.0418797	13.6364	3	[ACSL6, ELOVL5, SLC27A5]
GO:1903580	positive regulation of ATP metabolic process	GO_BiologicalProcess-EBI-UniProt-GOA-ACAP-ARAP_28.07.2021_00h00	0.0284321	0.0418797	13.6364	3	[ENO1, GPD1, NUPR1]
GO:0071456	cellular response to hypoxia	GO_BiologicalProcess-EBI-UniProt-GOA-ACAP-ARAP_28.07.2021_00h00	0.0287064	0.0422125	7.89474	6	[ENO1, FMN2, HIF1A, HMOX1, SLC8A3, TIGAR]
GO:0034754	cellular hormone metabolic process	GO_BiologicalProcess-EBI-UniProt-GOA-ACAP-ARAP_28.07.2021_00h00	0.0291741	0.042828	7.2165	7	[ALDH1A1, CLCN2, CYP1A1, IL4I1, LOC538060, LRAT, UGT1A1]
GO:0043467	regulation of generation of precursor metabolites and energy	GO_BiologicalProcess-EBI-UniProt-GOA-ACAP-ARAP_28.07.2021_00h00	0.0291741	0.042828	7.2165	7	[GPD1, HIF1A, IFNLR1, KHK, NDUFA4, NUPR1, TIGAR]
GO:0007369	gastrulation	GO_BiologicalProcess-EBI-UniProt-GOA-ACAP-ARAP_28.07.2021_00h00	0.0293504	0.0430144	6.38298	9	[APOA1, BMP4, DUSP2, EOMES, IL1RN, ITGA8, LEF1, MMP15, PAF1]
GO:0008610	lipid biosynthetic process	GO_BiologicalProcess-EBI-UniProt-GOA-ACAP-ARAP_28.07.2021_00h00	0.0297793	0.0434967	4.57875	25	[ABCA3, ACSL6, AGMO, APOA1, APOB, CCL19, CD74, CLCN2, CYP27B1, DEGS2, ELOVL5, ETNK2, FDXR, FGR, GAL3ST1, LPL, LTC4S, NOD2, P2RX1, PI4K2A, SCARB1, SLC27A5, SLC45A3, ST3GAL1, TECR]
GO:0098586	cellular response to virus	GO_BiologicalProcess-EBI-UniProt-GOA-ACAP-ARAP_28.07.2021_00h00	0.0298541	0.0435331	8.77193	5	[CCL19, HIF1A, IFI6, SEC14L1, WDFY4]
GO:0006730	one-carbon metabolic process	GO_BiologicalProcess-EBI-UniProt-GOA-ACAP-ARAP_28.07.2021_00h00	0.0305676	0.044499	10.2564	4	[CA8, MAT2B, MTHFD1L, MTHFD2]
GO:0043124	negative regulation of I-kappaB kinase/NF-kappaB signaling	GO_BiologicalProcess-EBI-UniProt-GOA-ACAP-ARAP_28.07.2021_00h00	0.0305676	0.044499	10.2564	4	[STAT1, TNFAIP3, TNIP1, TNIP3]
GO:1901137	carbohydrate derivative biosynthetic process	GO_BiologicalProcess-EBI-UniProt-GOA-ACAP-ARAP_28.07.2021_00h00	0.0313105	0.0455046	4.64646	23	[ACSL6, ACSS1, ADCY7, ADORA2B, B3GNT3, B3GNT5, CCR7, CHSY1, CSGALNACT2, ELOVL5, ENO1, GAL3ST1, GCNT3, GUCA2A, GUCA2B, HYAL1, IMPDH1, NCSTN, NOS2, ST3GAL1, ST6GAL1, TMEM106A, TNIP1]
GO:0001773	myeloid dendritic cell activation	GO_BiologicalProcess-EBI-UniProt-GOA-ACAP-ARAP_28.07.2021_00h00	0.0319735	0.0463909	13.0435	3	[BATF2, DCSTAMP, SLAMF1]
GO:1902692	regulation of neuroblast proliferation	GO_BiologicalProcess-EBI-UniProt-GOA-ACAP-ARAP_28.07.2021_00h00	0.0319735	0.0463909	13.0435	3	[DMRTA2, HIF1A, LRRK2]
GO:0060795	cell fate commitment involved in formation of primary germ layer	GO_BiologicalProcess-EBI-UniProt-GOA-ACAP-ARAP_28.07.2021_00h00	0.0319735	0.0463909	13.0435	3	[BMP4, EOMES, PAF1]
GO:0046395	carboxylic acid catabolic process	GO_BiologicalProcess-EBI-UniProt-GOA-ACAP-ARAP_28.07.2021_00h00	0.0321482	0.0464126	5.78947	11	[ACADS, AIG1, GLDC, GPT, HAAO, HACL1, IDO1, IL4I1, LDHD, NOS2, SDS]
GO:0021782	glial cell development	GO_BiologicalProcess-EBI-UniProt-GOA-ACAP-ARAP_28.07.2021_00h00	0.0320746	0.0464602	7.69231	6	[C1QA, NCSTN, NRROS, S100A8, S100A9, TLR4]
GO:0009308	amine metabolic process	GO_BiologicalProcess-EBI-UniProt-GOA-ACAP-ARAP_28.07.2021_00h00	0.0320746	0.0464602	7.69231	6	[CYP1A1, DDC, HAAO, IDO1, IL4I1, LY6E]
GO:0070997	neuron death	GO_BiologicalProcess-EBI-UniProt-GOA-ACAP-ARAP_28.07.2021_00h00	0.0321417	0.0464802	5.60748	12	[C1QA, CSF1, CTSZ, GPNMB, HIF1A, LGMN, LRRK2, NCSTN, SARM1, TIGAR, TLR4, TNFRSF1B]
GO:0042446	hormone biosynthetic process	GO_BiologicalProcess-EBI-UniProt-GOA-ACAP-ARAP_28.07.2021_00h00	0.0331706	0.0477306	10	4	[CLCN2, CYP27B1, DUOX2, HIF1A]
GO:0009100	glycoprotein metabolic process	GO_BiologicalProcess-EBI-UniProt-GOA-ACAP-ARAP_28.07.2021_00h00	0.0334388	0.0480373	5.07937	16	[ASGR2, B3GNT3, B3GNT5, CCR7, CHSY1, CSGALNACT2, GCNT3, HIF1A, IHH, NCSTN, PTX3, SPOCK2, ST3GAL1, ST6GAL1, TMEM106A, TNIP1]
GO:0046683	response to organophosphorus	GO_BiologicalProcess-EBI-UniProt-GOA-ACAP-ARAP_28.07.2021_00h00	0.0339896	0.0487482	8.47458	5	[GPD1, P2RX1, P2RY6, RAP1A, SLC26A6]
GO:0043393	regulation of protein binding	GO_BiologicalProcess-EBI-UniProt-GOA-ACAP-ARAP_28.07.2021_00h00	0.0342452	0.0490341	6.2069	9	[BMP4, CBLB, CTSZ, IFIT2, LDLRAP1, LOC100139670, LRRK2, STK4, TMEM173]
Cellular component gene ontology terms
GO:0009986	cell surface	GO_CellularComponent-EBI-UniProt-GOA-ACAP-ARAP_28.07.2021_00h00	5.16464e-13	1.21718e-11	8.94569	56	[ABCG1, CALR, CCR1, CCR7, CD14, CD163, CD1E, CD200R1L, CD27, CD274, CD28, CD4, CD40, CD44, CD74, CD79A, CD79B, CLEC7A, CSF1R, CTSK, CXCL9, CXCR3, CXCR4, CXCR5, DCSTAMP, ENO1, ENPEP, FCER1G, FCRL1, IL12B, IL2RB, IL2RG, IL7R, ITGA8, ITGAL, LAG3, LOC100298356, LOC518526, LOC529196, MR1, MRC1, MS4A1, MSN, NOD2, NRROS, P2RX1, SCARB1, SLAMF1, SLC46A2, SPN, TLR4, TNFRSF18, TRPV2, TYROBP, WNT2, XCR1]
GO:0009897	external side of plasma membrane	GO_CellularComponent-EBI-UniProt-GOA-ACAP-ARAP_28.07.2021_00h00	5.53754e-13	1.27072e-11	12.2924	37	[ABCG1, CALR, CCR1, CCR7, CD14, CD163, CD1E, CD200R1L, CD27, CD274, CD28, CD4, CD40, CD74, CD79A, CD79B, CTSK, CXCL9, CXCR3, CXCR4, CXCR5, ENPEP, FCER1G, IL12B, IL2RG, IL7R, LAG3, LOC529196, MR1, MS4A1, P2RX1, SLAMF1, SPN, TLR4, TNFRSF18, WNT2, XCR1]
GO:0098552	side of membrane	GO_CellularComponent-EBI-UniProt-GOA-ACAP-ARAP_28.07.2021_00h00	1.95154e-11	3.47294e-10	9.58606	44	[ABCG1, CALR, CCR1, CCR7, CD14, CD163, CD1E, CD200R1L, CD27, CD274, CD28, CD4, CD40, CD74, CD79A, CD79B, CTSK, CXCL9, CXCR3, CXCR4, CXCR5, ENPEP, FCER1G, FGR, GNA15, IL12B, IL2RG, IL7R, LAG3, LDLRAP1, LOC529196, LRRK2, MR1, MS4A1, P2RX1, PTPN1, PTPN7, RGS1, SLAMF1, SPN, TLR4, TNFRSF18, WNT2, XCR1]
GO:0005576	extracellular region	GO_CellularComponent-EBI-UniProt-GOA-ACAP-ARAP_28.07.2021_00h00	1.3111e-10	1.7589e-09	5.78888	102	[ADAMTS19, AMN, ANGPT2, APOA1, APOB, BMP4, BPIFB1, C1QA, C1QB, CALR, CCL19, CCL4, CD14, CD163, CD180, CD1E, CHI3L1, CHSY1, COL17A1, COL23A1, COL4A3, COL4A4, CPO, CPXM2, CR2, CREG1, CSF1, CTSC, CTSD, CTSH, CTSK, CTSS, CTSW, CTSZ, CXCL11, CXCL13, CXCL16, CXCL8, CXCL9, CYTH4, DEFB13, DEFB4A, DPEP1, EDN3, EFNA1, F11, FST, GUCA2A, GUCA2B, HP, HYAL1, IFI30, IHH, IL12B, IL1RN, IL4I1, ISG15, KIF12, LAG3,…
GO:0005886	plasma membrane	GO_CellularComponent-EBI-UniProt-GOA-ACAP-ARAP_28.07.2021_00h00	7.25519e-10	8.43537e-09	4.43066	201	[ABCA3, ABCB1, ABCG1, ADCY7, ADORA2B, AMN, APBB1IP, AQP7, ARL11, ASAP1, BAIAP3, BIN2, BOLA-DOA, BOLA-DQA1, BST1, BTLA, C3AR1, CALR, CARMIL3, CBLB, CCR1, CCR7, CD14, CD163, CD1E, CD200R1L, CD27, CD274, CD28, CD37, CD4, CD40, CD44, CD68, CD72, CD74, CD79A, CD79B, CD84, CDH10, CDHR2, CHP2, CLCN1, CLCN2, CLDN15, CLEC4E, CLEC6A, CLEC7A, CLIC2, CPO, CSF1, CSF1R, CSTB, CTSK, CXCL9, CXCR3, CXCR4, CXCR5, …
GO:0071944	cell periphery	GO_CellularComponent-EBI-UniProt-GOA-ACAP-ARAP_28.07.2021_00h00	1.13675e-09	1.23906e-08	4.33538	213	[ABCA3, ABCB1, ABCG1, ADAMTS19, ADCY7, ADORA2B, AMN, APBB1IP, AQP7, ARL11, ASAP1, BAIAP3, BIN2, BOLA-DOA, BOLA-DQA1, BST1, BTLA, C3AR1, CALR, CARMIL3, CBLB, CCR1, CCR7, CD14, CD163, CD180, CD1E, CD200R1L, CD27, CD274, CD28, CD37, CD4, CD40, CD44, CD68, CD72, CD74, CD79A, CD79B, CD84, CDH10, CDHR2, CHP2, CLCN1, CLCN2, CLDN15, CLEC4E, CLEC6A, CLEC7A, CLIC2, COL17A1, COL23A1, COL4A3, COL4A4, CPO, CS…
GO:0005615	extracellular space	GO_CellularComponent-EBI-UniProt-GOA-ACAP-ARAP_28.07.2021_00h00	1.87876e-09	1.95033e-08	6.23462	76	[AMN, ANGPT2, APOA1, APOB, BMP4, BPIFB1, CALR, CCL19, CCL4, CD180, CD1E, CHI3L1, COL17A1, COL23A1, COL4A3, CPO, CPXM2, CR2, CREG1, CSF1, CTSC, CTSD, CTSH, CTSK, CTSS, CTSW, CTSZ, CXCL11, CXCL13, CXCL16, CXCL8, CXCL9, DEFB13, DEFB4A, DPEP1, EDN3, F11, FST, HP, HYAL1, IHH, IL12B, IL1RN, LAP, LOC100139881, LOC107131142, LOC281376, LOC540321, LOC616364, LPL, LRRN3, LTB, LYPD8, M-SAA3.2, MERTK, MR1, M…
GO:0005764	lysosome	GO_CellularComponent-EBI-UniProt-GOA-ACAP-ARAP_28.07.2021_00h00	2.57687e-07	1.62828e-06	8.39895	32	[CALR, CD68, CD74, CTSA, CTSC, CTSD, CTSH, CTSK, CTSS, CTSW, CTSZ, CXCR4, CXHXorf21, CYBB, DEPDC5, DRAM1, GNS, HEXB, HYAL1, IFI30, LGMN, LRRK2, MGAM, NAPSA, NCSTN, RAB7B, RNASE6, SCARB1, SLC11A1, SLC15A3, SLC29A3, TPP1]
GO:0031224	intrinsic component of membrane	GO_CellularComponent-EBI-UniProt-GOA-ACAP-ARAP_28.07.2021_00h00	4.31006e-07	2.55672e-06	4.03432	221	[ABCA3, ABCB1, ABCG1, ACSL6, ACSS1, ADAM19, ADCY7, ADORA2B, AGMO, AIG1, ALDH3A2, AMN, AQP7, ASGR2, ATP13A3, ATP6V0E1, B3GNT3, B3GNT5, BOLA-DOA, BTLA, C3AR1, CALR, CCR1, CCR7, CD14, CD163, CD180, CD200R1L, CD27, CD274, CD28, CD37, CD4, CD40, CD44, CD48, CD68, CD72, CD74, CD79A, CD79B, CD83, CD84, CDH10, CDHR2, CEACAM1, CHSY1, CLCN1, CLCN2, CLDN15, CLEC1A, CLEC4E, CLEC4F, CLEC6A, CLEC7A, CLIC2, COL…
GO:0005773	vacuole	GO_CellularComponent-EBI-UniProt-GOA-ACAP-ARAP_28.07.2021_00h00	1.12488e-05	4.88009e-05	6.93277	33	[CALR, CD68, CD74, CTSA, CTSC, CTSD, CTSH, CTSK, CTSS, CTSW, CTSZ, CXCR4, CXHXorf21, CYBB, DEPDC5, DRAM1, GNS, HEXB, HYAL1, IFI30, LGMN, LRRK2, MGAM, NAPSA, NCSTN, RAB7B, RNASE6, SCARB1, SLC11A1, SLC15A3, SLC29A3, TMEM173, TPP1]
GO:0045177	apical part of cell	GO_CellularComponent-EBI-UniProt-GOA-ACAP-ARAP_28.07.2021_00h00	4.32068e-05	0.000150705	7.77027	23	[AMN, CD44, CDHR2, CPO, CTSK, DPEP1, DUOX2, DUOXA2, ENPEP, INSC, LGMN, LOC518526, MSN, PDZK1, PRKCZ, SCNN1A, SLC1A1, SLC22A18, SLC26A6, SLC2A5, SLC7A1, SLC7A9, SNX10]
GO:0031226	intrinsic component of plasma membrane	GO_CellularComponent-EBI-UniProt-GOA-ACAP-ARAP_28.07.2021_00h00	7.2633e-05	0.000239909	5.13274	58	[ADCY7, AQP7, BTLA, CD14, CD37, CD4, CD40, CD72, CDHR2, CLCN1, CLCN2, CPO, CSF1R, CYBB, DUOX2, EFNA1, FCER1G, FCGR1A, FCRL1, GPNMB, HVCN1, ICAM1, IFNLR1, IL18RAP, ITGA8, ITGAL, ITGB2, KCNA3, KCNB2, LGR5, LTB4R, MERTK, MMP15, MS4A1, MTNR1A, NCF1, NCF2, NCSTN, NOD1, NOD2, NRN1, P2RX1, PI4K2A, SCARB1, SCNN1A, SEMA3B, SLC1A1, SLC26A6, SLC2A5, SLC6A9, SLC8A3, STAB2, TLR4, TNFRSF18, TRPV1, TRPV2, TYROB…
GO:0005770	late endosome	GO_CellularComponent-EBI-UniProt-GOA-ACAP-ARAP_28.07.2021_00h00	0.000120158	0.000378259	8.33333	18	[ABCA3, BAIAP3, CD68, CD74, CD79A, CTSS, CXCR4, LGMN, LRAT, LRRK2, MR1, RAB7B, RAP1A, RNF128, SLC11A1, SLC1A1, SLC29A3, SLC31A2]
GO:0016324	apical plasma membrane	GO_CellularComponent-EBI-UniProt-GOA-ACAP-ARAP_28.07.2021_00h00	0.000130897	0.000406201	8.01688	19	[AMN, CD44, CDHR2, CPO, CTSK, DPEP1, DUOX2, ENPEP, LOC518526, MSN, PDZK1, PRKCZ, SCNN1A, SLC1A1, SLC22A18, SLC26A6, SLC2A5, SLC7A1, SLC7A9]
GO:0097208	alveolar lamellar body	GO_CellularComponent-EBI-UniProt-GOA-ACAP-ARAP_28.07.2021_00h00	0.00027162	0.000779119	60	3	[ABCA3, CTSH, NAPSA]
GO:0043020	NADPH oxidase complex	GO_CellularComponent-EBI-UniProt-GOA-ACAP-ARAP_28.07.2021_00h00	0.000351999	0.00098065	33.3333	4	[CYBB, DUOX2, NCF1, NCF2]
GO:0034358	plasma lipoprotein particle	GO_CellularComponent-EBI-UniProt-GOA-ACAP-ARAP_28.07.2021_00h00	0.000365922	0.00100657	18.75	6	[APOA1, APOB, LPL, M-SAA3.2, MSR1, SAA3]
GO:0031225	anchored component of membrane	GO_CellularComponent-EBI-UniProt-GOA-ACAP-ARAP_28.07.2021_00h00	0.00038309	0.00104719	11.236	10	[CD14, CPO, DPEP1, EFNA1, LY6E, LYPD8, NOD1, NOD2, NRN1, VNN1]
GO:0045121	membrane raft	GO_CellularComponent-EBI-UniProt-GOA-ACAP-ARAP_28.07.2021_00h00	0.000424202	0.00112776	7.76256	17	[CBLB, CD14, CD4, CD48, CD79A, CDHR2, CYBB, LOC518526, LRRK2, MME, MS4A1, NFAM1, OLR1, PI4K2A, SCARB1, TNFRSF1B, TPP1]
GO:0031410	cytoplasmic vesicle	GO_CellularComponent-EBI-UniProt-GOA-ACAP-ARAP_28.07.2021_00h00	0.000523716	0.00134318	4.5859	67	[ABCA3, AMN, APOA1, BAIAP3, CALR, CD68, CD74, CD79A, CLEC4E, CTSD, CTSH, CTSS, CTSZ, CXCR4, CXHXorf21, DCSTAMP, ENPEP, FGD2, GBP2, GBP4, GBP5, HYAL1, IL4I1, LDLRAP1, LGMN, LOC507055, LOC511531, LOC512486, LOC513659, LOC783604, LRAT, LRRK2, MME, MR1, MRC1, NAPSA, NCF2, NCSTN, NOD1, NOD2, PI4K2A, PRKCZ, PTPN1, RAB7B, RAC2, RAP1A, RHOD, RHOG, RNASE6, RNF128, SCNN1A, SEC16B, SEPT1, SERPINA5, SH3KBP1,…
GO:0031982	vesicle	GO_CellularComponent-EBI-UniProt-GOA-ACAP-ARAP_28.07.2021_00h00	0.000571901	0.0014497	4.50794	71	[ABCA3, AMN, APOA1, BAIAP3, CALR, CD68, CD74, CD79A, CLEC4E, CTSD, CTSH, CTSS, CTSZ, CXCR4, CXHXorf21, DCSTAMP, ENPEP, FGD2, GBP2, GBP4, GBP5, HYAL1, IL1RN, IL4I1, LDLRAP1, LGMN, LOC507055, LOC511531, LOC512486, LOC513659, LOC783604, LRAT, LRRK2, MME, MR1, MRC1, MYO1G, NAPSA, NCF2, NCSTN, NOD1, NOD2, NOS2, PI4K2A, PRKCZ, PTPN1, RAB7B, RAC2, RAP1A, RHOD, RHOG, RNASE6, RNF128, SCNN1A, SEC16B, SEPT1…
GO:0005887	integral component of plasma membrane	GO_CellularComponent-EBI-UniProt-GOA-ACAP-ARAP_28.07.2021_00h00	0.000690091	0.00172424	4.84171	52	[ADCY7, AQP7, BTLA, CD37, CD4, CD40, CD72, CDHR2, CLCN1, CLCN2, CSF1R, CYBB, DUOX2, FCER1G, FCGR1A, FCRL1, GPNMB, HVCN1, ICAM1, IFNLR1, IL18RAP, ITGA8, ITGAL, ITGB2, KCNA3, KCNB2, LGR5, LTB4R, MERTK, MMP15, MS4A1, MTNR1A, NCF1, NCF2, NCSTN, P2RX1, PI4K2A, SCARB1, SCNN1A, SEMA3B, SLC1A1, SLC26A6, SLC2A5, SLC6A9, SLC8A3, STAB2, TLR4, TNFRSF18, TRPV1, TRPV2, TYROBP, UGT1A1]
GO:0001931	uropod	GO_CellularComponent-EBI-UniProt-GOA-ACAP-ARAP_28.07.2021_00h00	0.00141979	0.00324099	37.5	3	[BST1, MSN, SCIMP]
GO:0042611	MHC protein complex	GO_CellularComponent-EBI-UniProt-GOA-ACAP-ARAP_28.07.2021_00h00	0.00232502	0.00498137	21.0526	4	[BOLA-DOA, BOLA-DQA1, CD74, MR1]
GO:0046658	anchored component of plasma membrane	GO_CellularComponent-EBI-UniProt-GOA-ACAP-ARAP_28.07.2021_00h00	0.0026361	0.00560653	13.0435	6	[CD14, CPO, EFNA1, NOD1, NOD2, NRN1]
GO:0001891	phagocytic cup	GO_CellularComponent-EBI-UniProt-GOA-ACAP-ARAP_28.07.2021_00h00	0.00283678	0.00597506	20	4	[BIN2, LCP1, MYO1G, TLR4]
GO:0042627	chylomicron	GO_CellularComponent-EBI-UniProt-GOA-ACAP-ARAP_28.07.2021_00h00	0.00390604	0.00783005	27.2727	3	[APOA1, APOB, LPL]
GO:0099738	cell cortex region	GO_CellularComponent-EBI-UniProt-GOA-ACAP-ARAP_28.07.2021_00h00	0.00452009	0.00885734	13.8889	5	[CTSZ, ENO1, INSC, PCLO, PRKCZ]
GO:0031253	cell projection membrane	GO_CellularComponent-EBI-UniProt-GOA-ACAP-ARAP_28.07.2021_00h00	0.00602374	0.0112237	6.57277	14	[ASAP1, CD44, CDHR2, EPS8L3, FGR, MSN, PDE6B, PDZK1, PLEK, SCIMP, SCNN1A, SLC26A6, SLC7A9, TRPV1]
GO:0005768	endosome	GO_CellularComponent-EBI-UniProt-GOA-ACAP-ARAP_28.07.2021_00h00	0.00749422	0.0133366	4.78955	33	[ABCA3, BAIAP3, CD68, CD74, CD79A, CTSS, CXCR4, CXHXorf21, DCSTAMP, FGD2, LDLRAP1, LGMN, LRAT, LRRK2, MME, MR1, MRC1, PI4K2A, PRKCZ, PTPN1, RAB7B, RAP1A, RNF128, SLC11A1, SLC15A3, SLC1A1, SLC29A3, SLC31A2, SNX10, TLR4, TMEM173, TMEM184A, TPP1]
GO:0045335	phagocytic vesicle	GO_CellularComponent-EBI-UniProt-GOA-ACAP-ARAP_28.07.2021_00h00	0.00978446	0.0169287	8.97436	7	[CLEC4E, CTSS, NOD1, NOD2, RAB7B, SLAMF1, SLC11A1]
GO:0030139	endocytic vesicle	GO_CellularComponent-EBI-UniProt-GOA-ACAP-ARAP_28.07.2021_00h00	0.010419	0.0178845	7.19424	10	[AMN, APOA1, CLEC4E, CTSS, NOD1, NOD2, RAB7B, SH3KBP1, SLAMF1, SLC11A1]
GO:0034361	very-low-density lipoprotein particle	GO_CellularComponent-EBI-UniProt-GOA-ACAP-ARAP_28.07.2021_00h00	0.0118337	0.0199208	18.75	3	[APOA1, APOB, LPL]
GO:0098636	protein complex involved in cell adhesion	GO_CellularComponent-EBI-UniProt-GOA-ACAP-ARAP_28.07.2021_00h00	0.0157817	0.0254374	12.5	4	[CD28, ITGA8, ITGAL, ITGB2]
GO:0098797	plasma membrane protein complex	GO_CellularComponent-EBI-UniProt-GOA-ACAP-ARAP_28.07.2021_00h00	0.0165946	0.0265027	4.94624	23	[BOLA-DOA, BOLA-DQA1, CD40, CD74, CD79A, CD79B, CDH10, CDHR2, CYBB, DUOX2, FCER1G, GNA15, IFNLR1, IL18RAP, ITGA8, ITGAL, ITGB2, KCNA3, KCNB2, MR1, NCF1, NCF2, NCSTN]
GO:0031526	brush border membrane	GO_CellularComponent-EBI-UniProt-GOA-ACAP-ARAP_28.07.2021_00h00	0.0175354	0.0278522	12.1212	4	[CDHR2, PDZK1, SLC26A6, SLC7A9]
GO:0043235	receptor complex	GO_CellularComponent-EBI-UniProt-GOA-ACAP-ARAP_28.07.2021_00h00	0.0183683	0.0290166	5.26316	18	[CD14, CD40, CD44, CD74, CD79A, CD79B, CSF1R, IFNLR1, IL12B, IL18RAP, IL2RG, ITGA8, ITGAL, ITGB2, MERTK, MTNR1A, OLR1, TLR4]
GO:0001772	immunological synapse	GO_CellularComponent-EBI-UniProt-GOA-ACAP-ARAP_28.07.2021_00h00	0.0213948	0.0329035	11.4286	4	[CD28, CD37, IL4I1, SCIMP]
GO:0098590	plasma membrane region	GO_CellularComponent-EBI-UniProt-GOA-ACAP-ARAP_28.07.2021_00h00	0.0295336	0.0432103	4.24528	36	[AMN, ASAP1, CD44, CDHR2, CPO, CTSK, DPEP1, DUOX2, ENPEP, EPS8L3, FGR, LDLRAP1, LOC518526, LRRK2, MS4A1, MSN, NAIP, NOD1, NOD2, P2RX1, PDE6B, PDZK1, PI4K2A, PLEK, PRKCZ, SCARB1, SCIMP, SCNN1A, SLC1A1, SLC22A18, SLC26A6, SLC27A5, SLC2A5, SLC7A1, SLC7A9, TRPV1]
Molecular function gene ontology terms
GO:0140375	immune receptor activity	GO_MolecularFunction-EBI-UniProt-GOA-ACAP-ARAP_28.07.2021_00h00	5.06135e-11	8.32735e-10	19.0476	20	[C3AR1, CCR1, CCR7, CD4, CD44, CD74, CTSH, CXCR3, CXCR4, CXCR5, FCER1G, IFNLR1, IL10RA, IL12B, IL18RAP, IL2RB, IL2RG, IL7R, LOC529196, XCR1]
GO:0038187	pattern recognition receptor activity	GO_MolecularFunction-EBI-UniProt-GOA-ACAP-ARAP_28.07.2021_00h00	2.42432e-08	1.93946e-07	44.4444	8	[CLEC4E, CLEC6A, CLEC7A, NOD1, NOD2, PTAFR, SCARB1, TLR4]
GO:0016491	oxidoreductase activity	GO_MolecularFunction-EBI-UniProt-GOA-ACAP-ARAP_28.07.2021_00h00	1.24258e-07	8.80919e-07	6.70171	51	[ACADS, AGMO, ALDH1A1, ALDH3A2, CBR1, CLIC2, CRYZ, CYBB, CYP1A1, CYP27B1, CYP2C18, CYP2C19, CYP2C87, CYP2D14, CYP4F2, CYP4V2, DEGS2, DUOX2, EDN3, FDXR, FMO5, FTH1, GLDC, GPD1, GSTA3, HAAO, HMOX1, IDO1, IFI30, IL4I1, IMPDH1, LDHA, LDHD, LOC505468, LOC538060, LOC540627, LRRK2, LTC4S, MGC127055, MTHFD1L, MTHFD2, NCF1, NCF2, NDUFA4, NOD2, NOS2, NQO1, NQO2, PCBD1, SCARB1, TECR]
GO:0019955	cytokine binding	GO_MolecularFunction-EBI-UniProt-GOA-ACAP-ARAP_28.07.2021_00h00	1.42996e-07	9.74158e-07	14.1667	17	[CCR1, CCR7, CD4, CD74, CSF1R, CXCR3, CXCR4, CXCR5, IL12B, IL1RN, IL2RB, IL2RG, LOC529196, NRROS, TNFRSF1B, TSKU, XCR1]
GO:0016787	hydrolase activity	GO_MolecularFunction-EBI-UniProt-GOA-ACAP-ARAP_28.07.2021_00h00	1.42433e-07	9.77964e-07	4.57387	140	[ADAM19, ADAMTS19, AGBL3, AIG1, AOAH, APOA1, ARHGAP30, ARL11, ASAP1, ATP6V0E1, BST1, CBLB, CCL19, CCL4, CD27, CD40, CD44, CHI3L1, CHP2, CLEC7A, COL4A3, CPO, CPXM2, CSTB, CTSA, CTSC, CTSD, CTSH, CTSK, CTSS, CTSW, CTSZ, CYFIP2, CYTH4, DEPDC5, DPEP1, DUSP2, EFNA1, ENPEP, ENPP5, ENTPD2, ENTPD8, EPHX1, F11, FGD2, GBP2, GBP4, GBP5, GNA15, GNS, GZMK, HEXB, HP, HYAL1, IFI6, IHH, IL18RAP, INPP5D, KIF12, L…
GO:0004497	monooxygenase activity	GO_MolecularFunction-EBI-UniProt-GOA-ACAP-ARAP_28.07.2021_00h00	2.76087e-07	1.732e-06	12.8571	18	[AGMO, CYP1A1, CYP27B1, CYP2C18, CYP2C19, CYP2C87, CYP2D14, CYP4F2, CYP4V2, FMO5, HMOX1, LOC505468, LOC538060, LOC540627, MGC127055, NOS2, PCBD1, SCARB1]
GO:0016712	oxidoreductase activity, acting on paired donors, with incorporation or reduction of molecular oxygen, reduced flavin or flavoprotein as one donor, and incorporation of one atom of oxygen	GO_MolecularFunction-EBI-UniProt-GOA-ACAP-ARAP_28.07.2021_00h00	5.79423e-07	3.34607e-06	26.4706	9	[CYP1A1, CYP2C18, CYP2C19, CYP2C87, CYP2D14, HMOX1, LOC505468, LOC540627, MGC127055]
GO:0046906	tetrapyrrole binding	GO_MolecularFunction-EBI-UniProt-GOA-ACAP-ARAP_28.07.2021_00h00	1.62923e-06	8.76968e-06	11.9718	17	[CYBB, CYP1A1, CYP27B1, CYP2C18, CYP2C19, CYP2C87, CYP2D14, CYP4F2, CYP4V2, DUOX2, HMOX1, IDO1, LOC505468, LOC540627, MGC127055, NOS2, TCN1]
GO:0042379	chemokine receptor binding	GO_MolecularFunction-EBI-UniProt-GOA-ACAP-ARAP_28.07.2021_00h00	1.73965e-06	9.24986e-06	18.3333	11	[CCL19, CCL4, CXCL11, CXCL13, CXCL16, CXCL8, CXCL9, DEFB13, DEFB4A, LAP, LOC616364]
GO:0016705	oxidoreductase activity, acting on paired donors, with incorporation or reduction of molecular oxygen	GO_MolecularFunction-EBI-UniProt-GOA-ACAP-ARAP_28.07.2021_00h00	2.91726e-06	1.46198e-05	9.76744	21	[AGMO, CYP1A1, CYP27B1, CYP2C18, CYP2C19, CYP2C87, CYP2D14, CYP4F2, CYP4V2, DEGS2, EDN3, FMO5, HMOX1, LOC505468, LOC538060, LOC540627, MGC127055, NOD2, NOS2, PCBD1, SCARB1]
GO:0008391	arachidonic acid monooxygenase activity	GO_MolecularFunction-EBI-UniProt-GOA-ACAP-ARAP_28.07.2021_00h00	3.14578e-06	1.55859e-05	40	6	[CYP1A1, CYP2C18, CYP2C19, CYP2C87, LOC505468, LOC540627]
GO:0019957	C-C chemokine binding	GO_MolecularFunction-EBI-UniProt-GOA-ACAP-ARAP_28.07.2021_00h00	9.53711e-06	4.20018e-05	26.9231	7	[CCR1, CCR7, CXCR3, CXCR4, CXCR5, LOC529196, XCR1]
GO:0042803	protein homodimerization activity	GO_MolecularFunction-EBI-UniProt-GOA-ACAP-ARAP_28.07.2021_00h00	1.20364e-05	5.09502e-05	6.62983	36	[ABCG1, ALDH3A2, BCL2A1, CD4, CLCN1, CSF1, CSF1R, ENO1, GBP2, GBP5, GPD1, HMOX1, LOC516599, LPL, LRRK2, MAPK4, MME, MTHFD1L, NLRC4, NOD1, NOS2, NQO2, NUDT16, PLEK, PSPH, SARS, SDS, SLC11A1, ST6GAL1, STAT1, STK10, STK4, TMEM173, TYROBP, UGT1A1, WARS]
GO:0005102	signaling receptor binding	GO_MolecularFunction-EBI-UniProt-GOA-ACAP-ARAP_28.07.2021_00h00	1.6417e-05	6.62759e-05	5.31822	61	[AMN, ANGPT2, APOA1, APOB, BMP4, CALR, CBLB, CCL19, CCL4, CD4, CD74, COL4A3, CSF1, CXCL11, CXCL13, CXCL16, CXCL8, CXCL9, DEFB13, DEFB4A, EDN3, EFNA1, FDXR, FERMT3, FGR, FST, GMFG, GNA15, GPNMB, ICAM1, IHH, IL12B, IL1RN, ISG15, ITGB2, LAG3, LAP, LCP1, LDLRAP1, LOC107131142, LOC616364, LPL, LTB, LY6E, MR1, MSN, NCSTN, NOV, PTPN1, RTP4, S100A12, S100A8, SEC14L1, SEMA3B, STAT1, TLR4, TNFSF8, TNFSF9, …
GO:0008395	steroid hydroxylase activity	GO_MolecularFunction-EBI-UniProt-GOA-ACAP-ARAP_28.07.2021_00h00	2.35369e-05	9.00185e-05	20	8	[CYP1A1, CYP2C18, CYP2C19, CYP2C87, CYP2D14, LOC505468, LOC540627, MGC127055]
GO:0097367	carbohydrate derivative binding	GO_MolecularFunction-EBI-UniProt-GOA-ACAP-ARAP_28.07.2021_00h00	3.38213e-05	0.000122884	4.53704	98	[ABCA3, ABCB1, ABCG1, ACSF2, ACSS1, ADCY7, APOB, ARL11, ATP13A3, BMP4, CD14, CD44, CHI3L1, CIITA, CLEC4E, CSF1R, CTSK, CTSS, CXCL11, CYTH4, DNAH10, DNAH17, DPEP1, ECI2, ENTPD2, ENTPD8, F11, FGD2, FGR, GBP2, GBP4, GBP5, GIMAP7, GNS, GPNMB, HACL1, KIF12, KIF19, LGALS9, LOC507055, LOC511531, LOC511617, LOC512486, LOC513659, LOC527744, LOC783604, LPL, LRRK1, LRRK2, MAP3K8, MAPK4, MERTK, MLKL, MOCS1, …
GO:0005126	cytokine receptor binding	GO_MolecularFunction-EBI-UniProt-GOA-ACAP-ARAP_28.07.2021_00h00	5.42952e-05	0.000183509	8.29876	20	[CCL19, CCL4, CSF1, CXCL11, CXCL13, CXCL16, CXCL8, CXCL9, DEFB13, DEFB4A, IL12B, IL1RN, LAP, LOC107131142, LOC616364, LTB, STAT1, TNFSF8, TNFSF9, TYK2]
GO:0071813	lipoprotein particle binding	GO_MolecularFunction-EBI-UniProt-GOA-ACAP-ARAP_28.07.2021_00h00	6.68954e-05	0.000224357	25	6	[APOA1, LOC518526, LPL, MSR1, SCARB1, STAB2]
GO:0046983	protein dimerization activity	GO_MolecularFunction-EBI-UniProt-GOA-ACAP-ARAP_28.07.2021_00h00	9.83527e-05	0.000317643	5.51471	45	[ABCG1, ALDH3A2, BCL2A1, CD4, CLCN1, CSF1, CSF1R, CYBB, ENO1, GBP2, GBP5, GPD1, HES2, HIF1A, HMOX1, IL12B, KCNB2, LOC516599, LPL, LRRK2, MAPK4, MME, MTHFD1L, MYC, NLRC4, NOD1, NOS2, NQO2, NUDT16, PLEK, PSPH, RILPL2, SARS, SDS, SLC11A1, ST6GAL1, STAT1, STK10, STK4, TFEC, TLR4, TMEM173, TYROBP, UGT1A1, WARS]
GO:0038023	signaling receptor activity	GO_MolecularFunction-EBI-UniProt-GOA-ACAP-ARAP_28.07.2021_00h00	0.000239049	0.000699498	4.34783	94	[ADORA2B, APOA1, BMP4, BTLA, C3AR1, CBLB, CCL19, CCL4, CCR1, CCR7, CD180, CD200R1L, CD27, CD4, CD40, CD44, CD48, CD72, CD74, CD79A, CD79B, CLEC4E, CLEC6A, CLEC7A, CSF1, CSF1R, CTSH, CXCL11, CXCL13, CXCL16, CXCL8, CXCL9, CXCR3, CXCR4, CXCR5, DEFB13, DEFB4A, EDN3, FCER1G, FCGR1A, FCMR, FCRL1, FDXR, FGR, FST, GMFG, GPNMB, HIF1A, IFNLR1, IL10RA, IL12B, IL18RAP, IL1RN, IL2RB, IL2RG, IL7R, ITGAL, ITGB2…
GO:0042802	identical protein binding	GO_MolecularFunction-EBI-UniProt-GOA-ACAP-ARAP_28.07.2021_00h00	0.00028091	0.000803128	4.63883	70	[ABCG1, ALDH3A2, APOA1, BCL2A1, C1QB, CD4, CD79A, CD79B, CD84, CLCN1, CRYZ, CSF1, CSF1R, DMRTA2, ENO1, FCER1G, GBP2, GBP5, GPD1, HACL1, HMOX1, HOOK2, HVCN1, IL12B, LOC516599, LPL, LRRK1, LRRK2, LTC4S, MAPK4, MME, MS4A1, MSR1, MTHFD1L, NFKBIA, NLRC4, NMI, NOD1, NOS2, NQO1, NQO2, NUDT16, OLR1, PCBD1, PFKFB1, PLEK, PSAT1, PSPH, PTX3, RILPL2, S100A2, SAMHD1, SARS, SDS, SEPT1, SLAMF1, SLAMF7, SLC11A1,…
GO:0016829	lyase activity	GO_MolecularFunction-EBI-UniProt-GOA-ACAP-ARAP_28.07.2021_00h00	0.000307185	0.000861304	7.98122	17	[ADCY7, ADORA2B, BST1, CA8, CYP1A1, DDC, ENO1, GLDC, GUCA2A, GUCA2B, HACL1, LTC4S, MOCOS, MOCS1, NOS2, PCBD1, SDS]
GO:0043168	anion binding	GO_MolecularFunction-EBI-UniProt-GOA-ACAP-ARAP_28.07.2021_00h00	0.000353869	0.000982719	4.26087	98	[ABCA3, ABCB1, ABCG1, ACADS, ACSF2, ACSS1, ADCY7, ARL11, ATP13A3, CIITA, CRYZ, CSF1R, CYBB, CYTH4, DDC, DNAH10, DNAH17, ENTPD2, ENTPD8, FDXR, FGD2, FGR, FMO5, FOXRED2, GBP2, GBP4, GBP5, GIMAP7, GLDC, GPT, HACL1, KIF12, KIF19, LDHD, LDLRAP1, LOC507055, LOC511531, LOC511617, LOC512486, LOC513659, LOC527744, LOC538060, LOC783604, LRRK1, LRRK2, MAP3K8, MAPK4, MERTK, MLKL, MME, MOCOS, MOCS1, MTHFD1L, …
GO:0036094	small molecule binding	GO_MolecularFunction-EBI-UniProt-GOA-ACAP-ARAP_28.07.2021_00h00	0.000390559	0.00106096	4.22241	101	[ABCA3, ABCB1, ABCG1, ACADS, ACSF2, ACSS1, ADCY7, ALDH1A1, APOA1, ARL11, ATP13A3, CIITA, CLEC6A, CRYZ, CSF1R, CYBB, CYTH4, DDC, DNAH10, DNAH17, ECI2, ENTPD2, ENTPD8, FDXR, FGD2, FGR, FMO5, FOXRED2, GBP2, GBP4, GBP5, GIMAP7, GLDC, GNA15, GPD1, GPT, HACL1, IMPDH1, KIF12, KIF19, LDHD, LOC507055, LOC511531, LOC511617, LOC512486, LOC513659, LOC527744, LOC783604, LRRK1, LRRK2, MAP3K8, MAPK4, MERTK, MLK…
GO:0001540	amyloid-beta binding	GO_MolecularFunction-EBI-UniProt-GOA-ACAP-ARAP_28.07.2021_00h00	0.000457206	0.00120085	15.2174	7	[APOA1, CD74, GSAP, ITGB2, LDLRAP1, MSR1, SCARB1]
GO:0019001	guanyl nucleotide binding	GO_MolecularFunction-EBI-UniProt-GOA-ACAP-ARAP_28.07.2021_00h00	0.000486195	0.00126179	5.68966	33	[ARL11, CYTH4, FGD2, GBP2, GBP4, GBP5, GIMAP7, GNA15, LOC507055, LOC511531, LOC511617, LOC512486, LOC513659, LOC527744, LOC783604, LRRK1, LRRK2, MOCS1, MX2, NGEF, NUDT16, PREX1, RAB44, RAB7B, RAC2, RAP1A, RGL1, RHOD, RHOG, SAMHD1, SEPT1, SH2D3C, TMEM173]
GO:0042289	MHC class II protein binding	GO_MolecularFunction-EBI-UniProt-GOA-ACAP-ARAP_28.07.2021_00h00	0.000530885	0.00135757	50	3	[CD4, CD74, LAG3]
GO:0005539	glycosaminoglycan binding	GO_MolecularFunction-EBI-UniProt-GOA-ACAP-ARAP_28.07.2021_00h00	0.000628017	0.00157819	8.38323	14	[APOB, BMP4, CD44, CXCL11, F11, GNS, GPNMB, LPL, NOD2, NOV, SERPINA5, SPOCK2, STAB2, TMEM184A]
GO:0050664	oxidoreductase activity, acting on NAD(P)H, oxygen as acceptor	GO_MolecularFunction-EBI-UniProt-GOA-ACAP-ARAP_28.07.2021_00h00	0.000839539	0.0020564	20	5	[CYBB, DUOX2, FMO5, NCF1, NCF2]
GO:0016651	oxidoreductase activity, acting on NAD(P)H	GO_MolecularFunction-EBI-UniProt-GOA-ACAP-ARAP_28.07.2021_00h00	0.000876962	0.00213011	12.1212	8	[CRYZ, CYBB, DUOX2, FMO5, NCF1, NCF2, NQO1, NQO2]
GO:0070330	aromatase activity	GO_MolecularFunction-EBI-UniProt-GOA-ACAP-ARAP_28.07.2021_00h00	0.000907954	0.00218712	42.8571	3	[CYP1A1, CYP2C87, CYP2D14]
GO:0016849	phosphorus-oxygen lyase activity	GO_MolecularFunction-EBI-UniProt-GOA-ACAP-ARAP_28.07.2021_00h00	0.000976007	0.00230644	13.4615	7	[ADCY7, ADORA2B, BST1, GUCA2A, GUCA2B, MOCS1, NOS2]
GO:0030169	low-density lipoprotein particle binding	GO_MolecularFunction-EBI-UniProt-GOA-ACAP-ARAP_28.07.2021_00h00	0.00149856	0.00338536	23.5294	4	[LOC518526, MSR1, SCARB1, STAB2]
GO:0030545	signaling receptor regulator activity	GO_MolecularFunction-EBI-UniProt-GOA-ACAP-ARAP_28.07.2021_00h00	0.00176604	0.00389869	5.71429	26	[APOA1, BMP4, CCL19, CCL4, CSF1, CXCL11, CXCL13, CXCL16, CXCL8, CXCL9, DEFB13, DEFB4A, EDN3, FST, GMFG, GPNMB, IL12B, IL1RN, LAP, LOC107131142, LOC616364, LTB, LY6E, SEMA3B, TNFSF9, WNT2]
GO:0044877	protein-containing complex binding	GO_MolecularFunction-EBI-UniProt-GOA-ACAP-ARAP_28.07.2021_00h00	0.00181922	0.00400596	4.83517	44	[APOA1, BOLA-DOA, BOLA-DQA1, CALR, CD4, CD74, COL4A3, CTSK, CTSS, ESPN, FCER1G, FERMT3, FGR, FMNL1, FMNL3, FST, GMFG, GNA15, GPNMB, ICAM1, ISG15, ITGB2, LCP1, LDLRAP1, LOC518526, LPL, LRRK2, MLKL, MR1, MS4A1, MSR1, MYC, MYO1G, NOD1, NOD2, NOV, PI4K2A, PTX3, RAP1A, RCSD1, SCARB1, SND1, STAB2, UBD]
GO:0023026	MHC class II protein complex binding	GO_MolecularFunction-EBI-UniProt-GOA-ACAP-ARAP_28.07.2021_00h00	0.00232502	0.00498137	21.0526	4	[BOLA-DOA, BOLA-DQA1, CD4, CD74]
GO:0000166	nucleotide binding	GO_MolecularFunction-EBI-UniProt-GOA-ACAP-ARAP_28.07.2021_00h00	0.00254625	0.00542869	4.09797	87	[ABCA3, ABCB1, ABCG1, ACADS, ACSF2, ACSS1, ADCY7, ALDH1A1, ARL11, ATP13A3, CIITA, CRYZ, CSF1R, CYBB, CYTH4, DNAH10, DNAH17, ECI2, ENTPD2, ENTPD8, FDXR, FGD2, FGR, FMO5, FOXRED2, GBP2, GBP4, GBP5, GIMAP7, GNA15, GPD1, HACL1, IMPDH1, KIF12, KIF19, LDHD, LOC507055, LOC511531, LOC511617, LOC512486, LOC513659, LOC527744, LOC783604, LRRK1, LRRK2, MAP3K8, MAPK4, MERTK, MLKL, MOCS1, MTHFD1L, MX2, MYO1G, …
GO:0050839	cell adhesion molecule binding	GO_MolecularFunction-EBI-UniProt-GOA-ACAP-ARAP_28.07.2021_00h00	0.00284815	0.00598455	6.91244	15	[CALR, CDH10, CDHR2, COL4A3, FERMT3, FXYD5, GPNMB, ICAM1, ISG15, ITGAL, ITGB2, LCP1, MSN, NOV, PKP3]
GO:0033218	amide binding	GO_MolecularFunction-EBI-UniProt-GOA-ACAP-ARAP_28.07.2021_00h00	0.00299572	0.00621968	6.48855	17	[APOA1, CD14, CD1E, CD74, ECI2, ENPEP, FKBP5, GSAP, ITGB2, LDLRAP1, MME, MSR1, NFKBIA, NOD2, NQO2, SCARB1, SCTR]
GO:0016405	CoA-ligase activity	GO_MolecularFunction-EBI-UniProt-GOA-ACAP-ARAP_28.07.2021_00h00	0.00342057	0.0070182	19.0476	4	[ACSF2, ACSL6, ACSS1, SLC27A5]
GO:0005178	integrin binding	GO_MolecularFunction-EBI-UniProt-GOA-ACAP-ARAP_28.07.2021_00h00	0.00403497	0.00803309	8.82353	9	[CALR, COL4A3, FERMT3, GPNMB, ICAM1, ISG15, ITGB2, LCP1, NOV]
GO:0042277	peptide binding	GO_MolecularFunction-EBI-UniProt-GOA-ACAP-ARAP_28.07.2021_00h00	0.00470016	0.009169	6.76329	14	[APOA1, CD14, CD1E, CD74, ENPEP, GSAP, ITGB2, LDLRAP1, MME, MSR1, NFKBIA, NOD2, SCARB1, SCTR]
GO:0050660	flavin adenine dinucleotide binding	GO_MolecularFunction-EBI-UniProt-GOA-ACAP-ARAP_28.07.2021_00h00	0.00476895	0.00928242	9.30233	8	[ACADS, CYBB, FDXR, FMO5, FOXRED2, LDHD, NOS2, NQO2]
GO:0030170	pyridoxal phosphate binding	GO_MolecularFunction-EBI-UniProt-GOA-ACAP-ARAP_28.07.2021_00h00	0.00540032	0.0103043	11.3208	6	[DDC, GLDC, GPT, MOCOS, PSAT1, SDS]
GO:0043394	proteoglycan binding	GO_MolecularFunction-EBI-UniProt-GOA-ACAP-ARAP_28.07.2021_00h00	0.00564908	0.010732	16.6667	4	[CTSK, CTSS, GPNMB, LPL]
GO:0001664	G protein-coupled receptor binding	GO_MolecularFunction-EBI-UniProt-GOA-ACAP-ARAP_28.07.2021_00h00	0.00572768	0.0108341	6.41026	15	[CCL19, CCL4, CXCL11, CXCL13, CXCL16, CXCL8, CXCL9, DEFB13, DEFB4A, EDN3, GNA15, LAP, LOC616364, RTP4, WNT2]
GO:0032813	tumor necrosis factor receptor superfamily binding	GO_MolecularFunction-EBI-UniProt-GOA-ACAP-ARAP_28.07.2021_00h00	0.00572517	0.0108529	13.1579	5	[LOC107131142, LTB, STAT1, TNFSF8, TNFSF9]
GO:0016462	pyrophosphatase activity	GO_MolecularFunction-EBI-UniProt-GOA-ACAP-ARAP_28.07.2021_00h00	0.00663767	0.0120836	4.57589	41	[ARHGAP30, ARL11, ASAP1, CBLB, CCL19, CCL4, CD40, CYTH4, DEPDC5, ENPP5, ENTPD2, ENTPD8, FGD2, GBP2, GBP4, GBP5, GNA15, LOC507055, LOC511531, LOC512486, LOC513659, LOC616364, LOC783604, LRRK2, MX2, NGEF, NUDT16, PREX1, RAB44, RAB7B, RAC2, RAP1A, RASAL2, RGL1, RGS1, RHOD, RHOG, SEPT1, SH2D3C, TAGAP, TBC1D2B]
GO:0017171	serine hydrolase activity	GO_MolecularFunction-EBI-UniProt-GOA-ACAP-ARAP_28.07.2021_00h00	0.0069073	0.0124446	5.96491	17	[CTSA, CTSC, CTSH, F11, GZMK, HP, KIF12, LOC100139881, LOC281376, LOC540321, MSR1, PEBP1, SCPEP1, SERPINA5, SERPINB5, SERPING1, TPP1]
GO:0001784	phosphotyrosine residue binding	GO_MolecularFunction-EBI-UniProt-GOA-ACAP-ARAP_28.07.2021_00h00	0.00714041	0.0127853	12.5	5	[CBLB, FGR, LDLRAP1, SAMSN1, SH2D3C]
GO:0003953	NAD+ nucleosidase activity	GO_MolecularFunction-EBI-UniProt-GOA-ACAP-ARAP_28.07.2021_00h00	0.00757457	0.0134522	15.3846	4	[BST1, IL18RAP, SARM1, TLR4]
GO:0016878	acid-thiol ligase activity	GO_MolecularFunction-EBI-UniProt-GOA-ACAP-ARAP_28.07.2021_00h00	0.00868093	0.0152003	14.8148	4	[ACSF2, ACSL6, ACSS1, SLC27A5]
GO:0030246	carbohydrate binding	GO_MolecularFunction-EBI-UniProt-GOA-ACAP-ARAP_28.07.2021_00h00	0.00905905	0.015799	6.46766	13	[CALR, CHI3L1, CLEC1A, CLEC4F, CLEC6A, CLEC7A, CRYBG3, LGALS9, MGAM, MRC1, OLR1, PTX3, SLC2A5]
GO:0008201	heparin binding	GO_MolecularFunction-EBI-UniProt-GOA-ACAP-ARAP_28.07.2021_00h00	0.0126272	0.0210533	7.37705	9	[APOB, BMP4, CXCL11, F11, GPNMB, LPL, NOV, SERPINA5, TMEM184A]
GO:0001530	lipopolysaccharide binding	GO_MolecularFunction-EBI-UniProt-GOA-ACAP-ARAP_28.07.2021_00h00	0.0175354	0.0278522	12.1212	4	[CD14, PTAFR, SCARB1, TLR4]
GO:0016798	hydrolase activity, acting on glycosyl bonds	GO_MolecularFunction-EBI-UniProt-GOA-ACAP-ARAP_28.07.2021_00h00	0.0193138	0.0302363	6.53595	10	[BST1, CHI3L1, HEXB, HYAL1, IL18RAP, LYZ, MGAM, PTX3, SARM1, TLR4]
GO:0008289	lipid binding	GO_MolecularFunction-EBI-UniProt-GOA-ACAP-ARAP_28.07.2021_00h00	0.0225573	0.0345693	4.5045	30	[APOA1, APOB, BAIAP3, BIN2, BPIFB1, CD14, CD1E, CLEC4E, DPEP1, FDXR, FGD2, FYB1, LDLRAP1, LTC4S, MME, MYO1G, NCF1, PEBP1, PLA2G2A, PLA2G5, PLCD1, PREX1, PTAFR, S100A8, SCARB1, SERPINA5, SNX10, TLR4, TPP1, UGT1A1]
GO:0070325	lipoprotein particle receptor binding	GO_MolecularFunction-EBI-UniProt-GOA-ACAP-ARAP_28.07.2021_00h00	0.0251115	0.0377538	14.2857	3	[APOA1, APOB, LDLRAP1]
GO:1901681	sulfur compound binding	GO_MolecularFunction-EBI-UniProt-GOA-ACAP-ARAP_28.07.2021_00h00	0.0281221	0.0414932	5.91398	11	[APOB, BMP4, CXCL11, ECI2, F11, GPNMB, HACL1, LPL, NOV, SERPINA5, TMEM184A]
GO:0043325	phosphatidylinositol-3,4-bisphosphate binding	GO_MolecularFunction-EBI-UniProt-GOA-ACAP-ARAP_28.07.2021_00h00	0.0284321	0.0418797	13.6364	3	[MYO1G, NCF1, PLEK]
GO:0051861	glycolipid binding	GO_MolecularFunction-EBI-UniProt-GOA-ACAP-ARAP_28.07.2021_00h00	0.0284321	0.0418797	13.6364	3	[CLEC4E, DPEP1, TPP1]
GO:0019842	vitamin binding	GO_MolecularFunction-EBI-UniProt-GOA-ACAP-ARAP_28.07.2021_00h00	0.0323762	0.0466645	6.61157	8	[DDC, GLDC, GPT, HACL1, MOCOS, PSAT1, SDS, TCN1]

## Sheet: Fig S4b_IL KEGG
Table S4b: Ileum enriched KEGG pathways
ID	Term	Term PValue	Term PValue Corrected with Benjamini-Hochberg	% Associated Genes	Nr. Genes	Associated Genes Found
KEGG:04061	Viral protein interaction with cytokine and cytokine receptor	2.56765e-12	3.10686e-10	23.1579	22	[CCL19, CCL4, CCR1, CCR7, CSF1, CSF1R, CXCL11, CXCL13, CXCL8, CXCL9, CXCR3, CXCR4, CXCR5, GRO1, IL10RA, IL18RAP, IL2RB, IL2RG, LOC529196, LOC616364, TNFRSF1B, XCR1]
KEGG:04062	Chemokine signaling pathway	6.77147e-09	2.73116e-07	13.6126	26	[ADCY7, CCL19, CCL4, CCR1, CCR7, CXCL11, CXCL13, CXCL16, CXCL8, CXCL9, CXCR3, CXCR4, CXCR5, FGR, GRO1, LOC529196, LOC616364, NCF1, NFKBIA, PREX1, PRKCZ, RAC2, RAP1A, STAT1, STAT2, XCR1]
KEGG:04060	Cytokine-cytokine receptor interaction	4.90413e-09	2.967e-07	10.8108	36	[BMP4, CCL19, CCL4, CCR1, CCR7, CD27, CD4, CD40, CSF1, CSF1R, CXCL11, CXCL13, CXCL16, CXCL8, CXCL9, CXCR3, CXCR4, CXCR5, GRO1, IFNLR1, IL10RA, IL12B, IL18RAP, IL1RN, IL2RB, IL2RG, IL7R, LOC529196, LOC616364, LTB, TNFRSF18, TNFRSF1B, TNFSF13B, TNFSF8, TNFSF9, XCR1]
KEGG:04621	NOD-like receptor signaling pathway	4.53147e-08	1.37077e-06	12.8205	25	[CXCL8, CYBB, GBP4, GBP5, GRO1, IFI16, LOC507055, LOC511531, LOC512486, LOC783604, NAIP, NFKBIA, NLRC4, NOD1, NOD2, OAS1X, OAS1Y, STAT1, STAT2, TAP, TLR4, TMEM173, TNFAIP3, TRPV2, TYK2]
KEGG:04142	Lysosome	7.10147e-06	0.000171856	12.782	17	[CD68, CTSA, CTSC, CTSD, CTSH, CTSK, CTSS, CTSW, CTSZ, GNS, HEXB, HYAL1, LGMN, LIPA, NAPSA, SLC11A1, TPP1]
KEGG:04145	Phagosome	1.76874e-05	0.000356696	11.0465	19	[ATP6V0E1, BOLA-DOA, CALR, CD14, CLEC7A, CTSS, CYBB, FCGR1A, ITGB2, LOC518526, LOC788634, MRC1, MSR1, NCF1, NCF2, OLR1, RAB7B, SCARB1, TLR4]
KEGG:05323	Rheumatoid arthritis	3.1673e-05	0.000547491	13.2075	14	[ATP6V0E1, BOLA-DOA, CD28, CSF1, CTSK, CXCL8, GRO1, ICAM1, ITGAL, ITGB2, LOC616364, LTB, TLR4, TNFSF13B]
KEGG:04640	Hematopoietic cell lineage	4.81842e-05	0.000728786	12.7273	14	[BOLA-DOA, CD14, CD1E, CD37, CD4, CD44, CR2, CSF1, CSF1R, FCGR1A, IL7R, LOC518526, MME, MS4A1]
KEGG:05140	Leishmaniasis	0.000122653	0.001649	14.1026	11	[BOLA-DOA, CYBB, FCGR1A, IL12B, ITGB2, NCF1, NCF2, NFKBIA, NOS2, STAT1, TLR4]
KEGG:05152	Tuberculosis	0.000194759	0.00235658	9.26829	19	[BOLA-DOA, CD14, CD74, CIITA, CLEC4E, CLEC7A, CTSD, CTSS, CYP27B1, FCER1G, FCGR1A, IL10RA, IL12B, ITGB2, MRC1, NOD2, NOS2, STAT1, TLR4]
KEGG:04064	NF-kappa B signaling pathway	0.000230164	0.0025318	11.6071	13	[BCL2A1, CCL19, CCL4, CD14, CD40, CXCL8, GRO1, ICAM1, LTB, NFKBIA, TLR4, TNFAIP3, TNFSF13B]
KEGG:05134	Legionellosis	0.000277029	0.0025785	15.2542	9	[CD14, CXCL8, GRO1, IL12B, ITGB2, NAIP, NFKBIA, NLRC4, TLR4]
KEGG:05162	Measles	0.00026286	0.0026505	10	16	[CBLB, CD28, IL12B, IL2RB, IL2RG, MSN, MX2, NFKBIA, OAS1X, OAS1Y, SLAMF1, STAT1, STAT2, TLR4, TNFAIP3, TYK2]
KEGG:04620	Toll-like receptor signaling pathway	0.000326564	0.00282245	11.2069	13	[CCL4, CD14, CD40, CTSK, CXCL11, CXCL8, CXCL9, IL12B, LOC616364, MAP3K8, NFKBIA, STAT1, TLR4]
KEGG:05204	Chemical carcinogenesis	0.000580533	0.00439028	13.8462	9	[CBR1, CYP1A1, CYP2C18, CYP2C19, CYP2C87, EPHX1, GSTA3, LOC505468, UGT1A1]
KEGG:05133	Pertussis	0.000545424	0.00439975	12.8205	10	[C1QA, C1QB, CD14, CXCL8, IL12B, ITGB2, NOD1, NOS2, SERPING1, TLR4]
KEGG:05146	Amoebiasis	0.00121771	0.00866725	10.2564	12	[CD14, CD1E, COL4A3, COL4A4, CXCL8, GNA15, GRO1, IL12B, ITGB2, NOS2, RAB7B, TLR4]
KEGG:05417	Lipid and atherosclerosis	0.00130601	0.0087793	7.94979	19	[ABCG1, APOA1, APOB, CD14, CD40, CXCL8, CYBB, CYP1A1, GRO1, ICAM1, IL12B, LOC518526, LOC616364, NCF1, NCF2, NFKBIA, OLR1, RAP1A, TLR4]
KEGG:00140	Steroid hormone biosynthesis	0.00181527	0.0115604	11.8421	9	[CYP1A1, CYP2C18, CYP2C19, CYP2C87, CYP2D14, LOC505468, LOC538060, MGC127055, UGT1A1]
KEGG:04614	Renin-angiotensin system	0.00228752	0.0120344	19.2308	5	[CTSA, ENPEP, LOC100139881, LOC540321, MME]
KEGG:04979	Cholesterol metabolism	0.00220778	0.0121428	14	7	[APOA1, APOB, LDLRAP1, LIPA, LOC518526, LPL, SCARB1]
KEGG:05150	Staphylococcus aureus infection	0.00203852	0.012333	10.1852	11	[BOLA-DOA, C1QA, C1QB, C3AR1, FCGR1A, ICAM1, ITGAL, ITGB2, PTAFR, SELPLG, TAP]
KEGG:04610	Complement and coagulation cascades	0.00215236	0.0124017	10.7527	10	[C1QA, C1QB, C3AR1, CR2, F11, ITGB2, LOC281376, SERPINA5, SERPING1, VSIG4]
KEGG:04977	Vitamin digestion and absorption	0.002724	0.0131842	18.5185	5	[APOA1, APOB, LRAT, SCARB1, SLC5A6]
KEGG:05169	Epstein-Barr virus infection	0.00261764	0.0131973	7.65957	18	[BOLA-DOA, CALR, CD40, CD44, CR2, ENTPD8, ICAM1, ISG15, ITGAL, LOC788634, MYC, NFKBIA, OAS1X, OAS1Y, STAT1, STAT2, TNFAIP3, TYK2]
KEGG:04670	Leukocyte transendothelial migration	0.00334771	0.0155797	9.56522	11	[CLDN15, CXCR4, CYBB, ICAM1, ITGAL, ITGB2, MSN, NCF1, NCF2, RAC2, RAP1A]
KEGG:05340	Primary immunodeficiency	0.00408822	0.0183213	14.2857	6	[CD4, CD40, CD79A, CIITA, IL2RG, IL7R]
KEGG:00591	Linoleic acid metabolism	0.0046072	0.0192231	13.9535	6	[CYP2C18, CYP2C19, CYP2C87, LOC505468, PLA2G2A, PLA2G5]
KEGG:00830	Retinol metabolism	0.00478948	0.0193176	11.1111	8	[ALDH1A1, CYP1A1, CYP2C18, CYP2C19, CYP2C87, LOC505468, LRAT, UGT1A1]
KEGG:00590	Arachidonic acid metabolism	0.00459249	0.0198461	10.3448	9	[CBR1, CYP2C18, CYP2C19, CYP2C87, LOC505468, LOC538060, LTC4S, PLA2G2A, PLA2G5]
KEGG:04625	C-type lectin receptor signaling pathway	0.00521558	0.0203576	9.52381	10	[CBLB, CLEC4E, CLEC6A, CLEC7A, EGR2, FCER1G, IL12B, NFKBIA, STAT1, STAT2]
KEGG:04612	Antigen processing and presentation	0.00617515	0.0233498	9.89011	9	[BOLA-DOA, CALR, CD4, CD74, CIITA, CTSS, IFI30, LGMN, LOC788634]
KEGG:05144	Malaria	0.00683367	0.0250568	11.4754	7	[CD40, CXCL8, ICAM1, ITGAL, ITGB2, LOC518526, TLR4]
KEGG:05167	Kaposi sarcoma-associated herpesvirus infection	0.00726381	0.025112	7.27273	16	[ANGPT2, CCR1, CD200R1L, CXCL8, GRO1, HIF1A, ICAM1, LEF1, LOC529196, LOC788634, MYC, NFKBIA, PREX1, STAT1, STAT2, TYK2]
KEGG:04514	Cell adhesion molecules	0.00712324	0.0253504	7.97546	13	[BOLA-DOA, CD274, CD28, CD4, CD40, CLDN15, ICAM1, ITGA8, ITGAL, ITGB2, LOC788634, SELPLG, SPN]
KEGG:00380	Tryptophan metabolism	0.00795418	0.0260123	12.5	6	[ALDH3A2, CYP1A1, DDC, HAAO, IDO1, IL4I1]
KEGG:05416	Viral myocarditis	0.00776077	0.0260848	10.2564	8	[BOLA-DOA, CD28, CD40, ICAM1, ITGAL, ITGB2, LOC788634, RAC2]
KEGG:05145	Toxoplasmosis	0.00921061	0.0293285	8.77193	10	[BOLA-DOA, CD40, CIITA, IL10RA, IL12B, NFKBIA, NOS2, STAT1, TLR4, TYK2]
KEGG:04975	Fat digestion and absorption	0.0116763	0.0362265	11.5385	6	[APOA1, APOB, LOC518526, PLA2G2A, PLA2G5, SCARB1]
KEGG:04380	Osteoclast differentiation	0.0128481	0.0388654	7.97101	11	[CSF1, CSF1R, CTSK, FCGR1A, NCF1, NCF2, NFKBIA, STAT1, STAT2, TYK2, TYROBP]
KEGG:00790	Folate biosynthesis	0.0135592	0.0400162	12.8205	5	[CBR1, LOC538060, MOCOS, MOCS1, PCBD1]
KEGG:05142	Chagas disease	0.0144311	0.0415754	8.19672	10	[C1QA, C1QB, CALR, CXCL8, GNA15, IL12B, LOC616364, NFKBIA, NOS2, TLR4]
KEGG:05321	Inflammatory bowel disease	0.0152637	0.0429514	9.85915	7	[BOLA-DOA, IL12B, IL18RAP, IL2RG, NOD2, STAT1, TLR4]
KEGG:05202	Transcriptional misregulation in cancer	0.0164879	0.0453418	6.96517	14	[BCL2A1, CD14, CD40, CSF1R, CXCL8, ETV6, FCGR1A, FLI1, IL2RB, MYC, NFKBIZ, NUPR1, RUNX2, SLC45A3]
		Up-regulated genes
		down-regulated genes

## Sheet: Fig S4c_Unique-shared BP IL-JE
Table S4c: Unique and coomonly enriched biological process gene ontology terms in the ileum and jejunum
612 elements included exclusively in "IL":		23 elements included exclusively in "JE":		46 common elements in "IL" and "JE":
myeloid dendritic cell activation		antimicrobial humoral response		acute inflammatory response
positive regulation of protein-containing complex assembly		positive regulation of xenophagy		defense response to Gram-positive bacterium
collagen metabolic process		cellular oxidant detoxification		reactive oxygen species metabolic process
regulation of heterotypic cell-cell adhesion		muscle organ development		reactive oxygen species biosynthetic process
response to monosaccharide		cytokine production involved in inflammatory response		cargo receptor activity
chondrocyte proliferation		lung development		scavenger receptor activity
Fc receptor signaling pathway		syncytium formation by plasma membrane fusion		response to bacterium
neutrophil activation		lung morphogenesis		defense response to bacterium
one-carbon metabolic process		positive regulation of glial cell differentiation		humoral immune response
amide transport		establishment of mitotic spindle orientation		complement activation
vitamin metabolic process		biomineral tissue development		antimicrobial humoral immune response mediated by antimicrobial peptide
negative regulation of I-kappaB kinase/NF-kappaB signaling		acyl-CoA biosynthetic process		fatty acid derivative biosynthetic process
apoptotic cell clearance		antibacterial humoral response		bone mineralization
regulation of protein binding		selective autophagy		tissue remodeling
sulfur compound biosynthetic process		defense response to fungus		bone resorption
negative regulation of growth		positive regulation of apoptotic signaling pathway		regulation of macroautophagy
response to organophosphorus		cellular response to unfolded protein		response to toxic substance
acid secretion		regulation of peptide secretion		peroxidase activity
lymph node development		neural crest cell migration		lipopolysaccharide-mediated signaling pathway
epithelial cell proliferation		extrinsic apoptotic signaling pathway in absence of ligand		positive regulation of interleukin-8 production
vitamin transport		positive regulation of intrinsic apoptotic signaling pathway		positive regulation of tumor necrosis factor production
positive regulation of syncytium formation by plasma membrane fusion		muscle organ morphogenesis		leukocyte migration involved in inflammatory response
chronic inflammatory response		glycolytic process		leukocyte aggregation
transforming growth factor beta production				superoxide metabolic process
positive regulation of podosome assembly				toll-like receptor signaling pathway
cellular response to virus				inflammatory response
regulation of neuroblast proliferation				leukocyte migration
aortic valve development				mononuclear cell migration
aminoglycan metabolic process				negative regulation of T cell activation
glycosaminoglycan metabolic process				regulation of purine nucleotide metabolic process
interleukin-4 production				lipoprotein particle receptor activity
regulation of interleukin-4 production				pattern recognition receptor signaling pathway
cell-substrate adhesion				regulation of I-kappaB kinase/NF-kappaB signaling
substrate adhesion-dependent cell spreading				positive regulation of I-kappaB kinase/NF-kappaB signaling
catabolic process				leukocyte chemotaxis
cellular catabolic process				myeloid leukocyte migration
fibroblast proliferation				monocyte chemotaxis
regulation of fibroblast proliferation				cellular response to biotic stimulus
response to interleukin-15				response to lipopolysaccharide
interleukin-15-mediated signaling pathway				cellular response to lipopolysaccharide
cellular response to lipoprotein particle stimulus				cell chemotaxis
response to lipoprotein particle				neutrophil migration
integrin-mediated signaling pathway				production of molecular mediator involved in inflammatory response
neuroinflammatory response				interleukin-1 beta production
regulation of neuroinflammatory response				regulation of interleukin-1 beta production
neuron death				leukocyte cell-cell adhesion
regulation of neuron death
amyloid precursor protein metabolic process
positive regulation of amyloid-beta formation
vascular endothelial growth factor production
regulation of vascular endothelial growth factor production
response to wounding
blood coagulation
platelet activation
B cell activation
antigen receptor-mediated signaling pathway
B cell differentiation
modified amino acid transport
response to tumor necrosis factor
response to interleukin-1
tumor necrosis factor-mediated signaling pathway
response to ischemia
positive regulation of response to cytokine stimulus
response to macrophage colony-stimulating factor
myeloid leukocyte activation
macrophage activation
microglial cell activation
defense response to protozoan
response to interferon-gamma
peptide catabolic process
cysteine-type endopeptidase regulator activity involved in apoptotic process
small molecule biosynthetic process
carboxylic acid metabolic process
carboxylic acid biosynthetic process
negative regulation of interleukin-6 production
regulation of B cell activation
negative regulation of B cell activation
positive chemotaxis
chemoattractant activity
formation of primary germ layer
gastrulation
cell fate commitment involved in formation of primary germ layer
membrane protein proteolysis
surfactant homeostasis
response to pH
response to acidic pH
cellular response to pH
peptidase activity
peptidase regulator activity
fructose 2,6-bisphosphate metabolic process
fructose metabolic process
carbohydrate kinase activity
cellular modified amino acid metabolic process
thyroid hormone generation
digestive system process
intestinal absorption
plasma lipoprotein particle remodeling
detection of molecule of bacterial origin
enzyme regulator activity
enzyme activator activity
import into cell
import across plasma membrane
calcium ion transport into cytosol
calcium ion import into cytosol
cell killing
killing of cells of other organism
response to fungus
nitric oxide metabolic process
hormone metabolic process
alcohol metabolic process
cellular hormone metabolic process
primary alcohol metabolic process
cysteine-type endopeptidase activity involved in apoptotic process
vesicle-mediated transport
endocytosis
tube morphogenesis
branching morphogenesis of an epithelial tube
morphogenesis of an epithelial fold
epithelial tube branching involved in lung morphogenesis
regulation of humoral immune response
leukocyte homeostasis
negative regulation of cell death
negative regulation of programmed cell death
leukocyte apoptotic process
very long-chain fatty acid metabolic process
negative regulation of viral process
modulation of process of other organism involved in symbiotic interaction
negative regulation of viral life cycle
modulation by symbiont of entry into host
cell morphogenesis
regulation of anatomical structure morphogenesis
regulation of cell morphogenesis
regulation of cell shape
myeloid cell homeostasis
homeostasis of number of cells
positive regulation of erythrocyte differentiation
regulation of ossification
hormone biosynthetic process
odontogenesis
regulation of odontogenesis
response to virus
response to interferon-beta
defense response to virus
regulation of defense response to virus
regulation of defense response to virus by host
modulation of process of other organism
biological process involved in symbiotic interaction
interleukin-2 production
response to muramyl dipeptide
regulation of interleukin-2 production
negative regulation of interleukin-2 production
negative regulation of toll-like receptor signaling pathway
cell motility
cell migration
cell surface receptor signaling pathway
cytokine-mediated signaling pathway
negative regulation of leukocyte differentiation
negative regulation of lymphocyte differentiation
regulation of hormone metabolic process
regulation of alcohol biosynthetic process
response to inorganic substance
response to metal ion
response to zinc ion
response to cadmium ion
cellular response to metal ion
viral life cycle
regulation of viral process
response to type I interferon
muscle cell proliferation
regulation of smooth muscle cell proliferation
positive regulation of smooth muscle cell proliferation
wound healing involved in inflammatory response
blood vessel endothelial cell proliferation involved in sprouting angiogenesis
activation of immune response
immune response-regulating cell surface receptor signaling pathway
immune response-activating cell surface receptor signaling pathway
multicellular organismal homeostasis
tissue homeostasis
anatomical structure homeostasis
regulation of response to cytokine stimulus
positive regulation of cytokine production involved in inflammatory response
cellular response to hypoxia
lactate metabolic process
nucleoside diphosphate metabolic process
organic hydroxy compound metabolic process
steroid metabolic process
detoxification
cellular detoxification
antioxidant activity
cytokine receptor activity
lipopolysaccharide immune receptor activity
positive regulation of cell migration
positive regulation of epithelial cell migration
endothelial cell migration
regulation of angiogenesis
positive regulation of angiogenesis
positive regulation of myeloid cell differentiation
type I interferon signaling pathway
type I interferon production
regulation of type I interferon production
interferon-alpha production
positive regulation of interferon-gamma production
regulation of NIK/NF-kappaB signaling
regulation of interferon-alpha production
response to cytokine
defense response to other organism
innate immune response
cellular response to cytokine stimulus
interleukin-8 production
regulation of hydrolase activity
regulation of proteolysis
regulation of peptidase activity
positive regulation of proteolysis
regulation of autophagy
negative regulation of autophagy
positive regulation of macroautophagy
negative regulation of macroautophagy
small molecule metabolic process
gliogenesis
glial cell differentiation
myelination
glial cell development
astrocyte development
superoxide anion generation
regulation of cytokine production involved in inflammatory response
interleukin-10 production
positive regulation of production of molecular mediator of immune response
positive regulation of leukocyte mediated immunity
positive regulation of interleukin-10 production
mucosal immune response
regulation of pattern recognition receptor signaling pathway
regulation of toll-like receptor signaling pathway
immune effector process
leukocyte activation involved in immune response
lymphocyte activation involved in immune response
T cell activation involved in immune response
alpha-beta T cell activation
T cell differentiation
dendritic cell antigen processing and presentation
regulation of antigen processing and presentation
interleukin-6 production
positive regulation of dendritic cell antigen processing and presentation
regulation of interleukin-6 production
negative regulation of response to biotic stimulus
negative regulation of response to external stimulus
negative regulation of immune response
negative regulation of defense response
regulation of innate immune response
negative regulation of innate immune response
negative regulation of complement activation
response to stress
response to external stimulus
defense response
regulation of response to external stimulus
positive regulation of response to external stimulus
regulation of inflammatory response
maintenance of location
regulation of plasma lipoprotein particle levels
lipid storage
positive regulation of lipid localization
regulation of lipid storage
response to chemokine
chemokine activity
chemokine-mediated signaling pathway
lymphocyte migration
lymphocyte chemotaxis
T cell migration
proteolysis
negative regulation of leukocyte activation
negative regulation of cell-cell adhesion
regulation of lymphocyte differentiation
detection of bacterium
negative regulation of immune effector process
B cell mediated immunity
negative regulation of interleukin-12 production
regulation of molecular function
regulation of catalytic activity
negative regulation of catalytic activity
negative regulation of hydrolase activity
negative thymic T cell selection
inflammatory response to antigenic stimulus
regulation of inflammatory response to antigenic stimulus
T cell costimulation
positive regulation of neutrophil chemotaxis
positive regulation of NF-kappaB transcription factor activity
detection of biotic stimulus
detection of other organism
regulation of localization
regulation of transport
positive regulation of transport
phagocytosis
secretion
regulation of vesicle-mediated transport
regulation of phagocytosis
lipid metabolic process
cellular ketone metabolic process
cellular lipid metabolic process
lipid biosynthetic process
positive regulation of small molecule metabolic process
positive regulation of lipid metabolic process
regulation of lipid biosynthetic process
positive regulation of phosphatidylinositol 3-kinase activity
leukocyte mediated immunity
myeloid leukocyte mediated immunity
myeloid cell activation involved in immune response
regulation of myeloid leukocyte mediated immunity
mast cell degranulation
CD40 signaling pathway

## Sheet: Table S4d_Uni-shared BP GO_All
Table S4d: Unique and coomonly enriched biological process gene ontology terms in the analized tissues
607 elements included exclusively in "IL":		22 elements included exclusively in "JE":		4 elements included exclusively in "ILLN":		22 elements included exclusively in "JELN":
myeloid dendritic cell activation		antimicrobial humoral response		granulocyte chemotaxis		secretion by tissue
positive regulation of protein-containing complex assembly		positive regulation of xenophagy		regulation of lymphocyte proliferation		hexose metabolic process
collagen metabolic process		cellular oxidant detoxification		negative regulation of programmed necrotic cell death		mucus secretion
regulation of heterotypic cell-cell adhesion		muscle organ development		programmed necrotic cell death		response to oxygen levels
response to monosaccharide		cytokine production involved in inflammatory response				body fluid secretion
chondrocyte proliferation		lung development				response to molecule of bacterial origin
Fc receptor signaling pathway		syncytium formation by plasma membrane fusion		2 common elements in "IL" and "ILLN":		carbohydrate catabolic process
neutrophil activation		lung morphogenesis		regulation of B cell activation		response to hypoxia
one-carbon metabolic process		positive regulation of glial cell differentiation		positive regulation of B cell activation		neutrophil chemotaxis
amide transport		establishment of mitotic spindle orientation				cellular response to molecule of bacterial origin
vitamin metabolic process		biomineral tissue development				glucose metabolic process
negative regulation of I-kappaB kinase/NF-kappaB signaling		acyl-CoA biosynthetic process		2 common elements in "IL" and "JELN":		porphyrin-containing compound metabolic process
apoptotic cell clearance		antibacterial humoral response		superoxide anion generation		carbohydrate biosynthetic process
regulation of protein binding		selective autophagy		regulation of mononuclear cell migration		regulation of neurotransmitter transport
sulfur compound biosynthetic process		positive regulation of apoptotic signaling pathway				regulation of regulated secretory pathway
negative regulation of growth		cellular response to unfolded protein		1 common element in "JE" and "JELN":		vesicle targeting
response to organophosphorus		regulation of peptide secretion		defense response to fungus		regulation of synaptic vesicle exocytosis
acid secretion		neural crest cell migration				establishment of vesicle localization
lymph node development		extrinsic apoptotic signaling pathway in absence of ligand				cellular response to amino acid stimulus
epithelial cell proliferation		positive regulation of intrinsic apoptotic signaling pathway		1 common element in "IL", "ILLN" and "JELN":		regulation of release of sequestered calcium ion into cytosol
vitamin transport		muscle organ morphogenesis		lymphocyte migration		hexose biosynthetic process
positive regulation of syncytium formation by plasma membrane fusion		glycolytic process				cellular polysaccharide biosynthetic process
chronic inflammatory response
transforming growth factor beta production				0 common elements in "IL", "ILLN" and "JE":
positive regulation of podosome assembly		39 common elements in "IL" and "JE":				4 common elements in "IL", "JE" and "JELN":
cellular response to virus		acute inflammatory response		0 common elements in "ILLN" and "JE":		reactive oxygen species metabolic process
regulation of neuroblast proliferation		defense response to Gram-positive bacterium				lipopolysaccharide-mediated signaling pathway
aortic valve development		reactive oxygen species biosynthetic process		0 common elements in "ILLN", "JE" and "JELN":		mononuclear cell migration
aminoglycan metabolic process		cargo receptor activity				pattern recognition receptor signaling pathway
glycosaminoglycan metabolic process		scavenger receptor activity		0 common elements in "ILLN" and "JELN":
interleukin-4 production		response to bacterium
regulation of interleukin-4 production		defense response to bacterium				3 common elements in "IL", "ILLN", "JE" and "JELN":
cell-substrate adhesion		humoral immune response				leukocyte chemotaxis
substrate adhesion-dependent cell spreading		complement activation				myeloid leukocyte migration
catabolic process		antimicrobial humoral immune response mediated by antimicrobial peptide				monocyte chemotaxis
cellular catabolic process		fatty acid derivative biosynthetic process
fibroblast proliferation		bone mineralization
regulation of fibroblast proliferation		tissue remodeling
response to interleukin-15		bone resorption
interleukin-15-mediated signaling pathway		regulation of macroautophagy
cellular response to lipoprotein particle stimulus		response to toxic substance
response to lipoprotein particle		peroxidase activity
integrin-mediated signaling pathway		positive regulation of interleukin-8 production
neuroinflammatory response		positive regulation of tumor necrosis factor production
regulation of neuroinflammatory response		leukocyte migration involved in inflammatory response
neuron death		leukocyte aggregation
regulation of neuron death		superoxide metabolic process
amyloid precursor protein metabolic process		toll-like receptor signaling pathway
positive regulation of amyloid-beta formation		inflammatory response
vascular endothelial growth factor production		leukocyte migration
regulation of vascular endothelial growth factor production		negative regulation of T cell activation
response to wounding		regulation of purine nucleotide metabolic process
blood coagulation		lipoprotein particle receptor activity
platelet activation		regulation of I-kappaB kinase/NF-kappaB signaling
B cell activation		positive regulation of I-kappaB kinase/NF-kappaB signaling
antigen receptor-mediated signaling pathway		cellular response to biotic stimulus
B cell differentiation		response to lipopolysaccharide
modified amino acid transport		cellular response to lipopolysaccharide
response to tumor necrosis factor		cell chemotaxis
response to interleukin-1		neutrophil migration
tumor necrosis factor-mediated signaling pathway		production of molecular mediator involved in inflammatory response
response to ischemia		interleukin-1 beta production
positive regulation of response to cytokine stimulus		regulation of interleukin-1 beta production
response to macrophage colony-stimulating factor		leukocyte cell-cell adhesion
myeloid leukocyte activation
macrophage activation
microglial cell activation
defense response to protozoan
response to interferon-gamma
peptide catabolic process
cysteine-type endopeptidase regulator activity involved in apoptotic process
small molecule biosynthetic process
carboxylic acid metabolic process
carboxylic acid biosynthetic process
negative regulation of interleukin-6 production
negative regulation of B cell activation
positive chemotaxis
chemoattractant activity
formation of primary germ layer
gastrulation
cell fate commitment involved in formation of primary germ layer
membrane protein proteolysis
surfactant homeostasis
response to pH
response to acidic pH
cellular response to pH
peptidase activity
peptidase regulator activity
fructose 2,6-bisphosphate metabolic process
fructose metabolic process
carbohydrate kinase activity
cellular modified amino acid metabolic process
thyroid hormone generation
digestive system process
intestinal absorption
plasma lipoprotein particle remodeling
detection of molecule of bacterial origin
enzyme regulator activity
enzyme activator activity
import into cell
import across plasma membrane
calcium ion transport into cytosol
calcium ion import into cytosol
cell killing
killing of cells of other organism
response to fungus
nitric oxide metabolic process
hormone metabolic process
alcohol metabolic process
cellular hormone metabolic process
primary alcohol metabolic process
cysteine-type endopeptidase activity involved in apoptotic process
vesicle-mediated transport
endocytosis
tube morphogenesis
branching morphogenesis of an epithelial tube
morphogenesis of an epithelial fold
epithelial tube branching involved in lung morphogenesis
regulation of humoral immune response
leukocyte homeostasis
negative regulation of cell death
negative regulation of programmed cell death
leukocyte apoptotic process
very long-chain fatty acid metabolic process
negative regulation of viral process
modulation of process of other organism involved in symbiotic interaction
negative regulation of viral life cycle
modulation by symbiont of entry into host
cell morphogenesis
regulation of anatomical structure morphogenesis
regulation of cell morphogenesis
regulation of cell shape
myeloid cell homeostasis
homeostasis of number of cells
positive regulation of erythrocyte differentiation
regulation of ossification
hormone biosynthetic process
odontogenesis
regulation of odontogenesis
response to virus
response to interferon-beta
defense response to virus
regulation of defense response to virus
regulation of defense response to virus by host
modulation of process of other organism
biological process involved in symbiotic interaction
interleukin-2 production
response to muramyl dipeptide
regulation of interleukin-2 production
negative regulation of interleukin-2 production
negative regulation of toll-like receptor signaling pathway
cell motility
cell migration
cell surface receptor signaling pathway
cytokine-mediated signaling pathway
negative regulation of leukocyte differentiation
negative regulation of lymphocyte differentiation
regulation of hormone metabolic process
regulation of alcohol biosynthetic process
response to inorganic substance
response to metal ion
response to zinc ion
response to cadmium ion
cellular response to metal ion
viral life cycle
regulation of viral process
response to type I interferon
muscle cell proliferation
regulation of smooth muscle cell proliferation
positive regulation of smooth muscle cell proliferation
wound healing involved in inflammatory response
blood vessel endothelial cell proliferation involved in sprouting angiogenesis
activation of immune response
immune response-regulating cell surface receptor signaling pathway
immune response-activating cell surface receptor signaling pathway
multicellular organismal homeostasis
tissue homeostasis
anatomical structure homeostasis
regulation of response to cytokine stimulus
positive regulation of cytokine production involved in inflammatory response
cellular response to hypoxia
lactate metabolic process
nucleoside diphosphate metabolic process
organic hydroxy compound metabolic process
steroid metabolic process
detoxification
cellular detoxification
antioxidant activity
cytokine receptor activity
lipopolysaccharide immune receptor activity
positive regulation of cell migration
positive regulation of epithelial cell migration
endothelial cell migration
regulation of angiogenesis
positive regulation of angiogenesis
positive regulation of myeloid cell differentiation
type I interferon signaling pathway
type I interferon production
regulation of type I interferon production
interferon-alpha production
positive regulation of interferon-gamma production
regulation of NIK/NF-kappaB signaling
regulation of interferon-alpha production
response to cytokine
defense response to other organism
innate immune response
cellular response to cytokine stimulus
interleukin-8 production
regulation of hydrolase activity
regulation of proteolysis
regulation of peptidase activity
positive regulation of proteolysis
regulation of autophagy
negative regulation of autophagy
positive regulation of macroautophagy
negative regulation of macroautophagy
small molecule metabolic process
gliogenesis
glial cell differentiation
myelination
glial cell development
astrocyte development
regulation of cytokine production involved in inflammatory response
interleukin-10 production
positive regulation of production of molecular mediator of immune response
positive regulation of leukocyte mediated immunity
positive regulation of interleukin-10 production
mucosal immune response
regulation of pattern recognition receptor signaling pathway
regulation of toll-like receptor signaling pathway
immune effector process
leukocyte activation involved in immune response
lymphocyte activation involved in immune response
T cell activation involved in immune response
alpha-beta T cell activation
T cell differentiation
dendritic cell antigen processing and presentation
regulation of antigen processing and presentation
interleukin-6 production
positive regulation of dendritic cell antigen processing and presentation
regulation of interleukin-6 production
negative regulation of response to biotic stimulus
negative regulation of response to external stimulus
negative regulation of immune response
negative regulation of defense response
regulation of innate immune response
negative regulation of innate immune response
negative regulation of complement activation
response to stress
response to external stimulus
defense response
regulation of response to external stimulus
positive regulation of response to external stimulus
regulation of inflammatory response
maintenance of location
regulation of plasma lipoprotein particle levels
lipid storage
positive regulation of lipid localization
regulation of lipid storage
response to chemokine
chemokine activity
chemokine-mediated signaling pathway
lymphocyte chemotaxis
T cell migration
proteolysis
negative regulation of leukocyte activation
negative regulation of cell-cell adhesion
regulation of lymphocyte differentiation
detection of bacterium
negative regulation of immune effector process
B cell mediated immunity
negative regulation of interleukin-12 production
regulation of molecular function
regulation of catalytic activity
negative regulation of catalytic activity
negative regulation of hydrolase activity
negative thymic T cell selection
inflammatory response to antigenic stimulus
regulation of inflammatory response to antigenic stimulus
T cell costimulation
positive regulation of neutrophil chemotaxis
positive regulation of NF-kappaB transcription factor activity
detection of biotic stimulus
detection of other organism
regulation of localization
regulation of transport
positive regulation of transport
phagocytosis
secretion
regulation of vesicle-mediated transport
regulation of phagocytosis
lipid metabolic process
cellular ketone metabolic process
cellular lipid metabolic process
lipid biosynthetic process
positive regulation of small molecule metabolic process
positive regulation of lipid metabolic process
regulation of lipid biosynthetic process
positive regulation of phosphatidylinositol 3-kinase activity
leukocyte mediated immunity
myeloid leukocyte mediated immunity
myeloid cell activation involved in immune response
regulation of myeloid leukocyte mediated immunity
mast cell degranulation
CD40 signaling pathway
tumor necrosis factor production
negative regulation of interferon-gamma production
regulation of tumor necrosis factor production
regulation of nucleotide-binding oligomerization domain containing signaling pathway
plasma lipoprotein particle clearance
sterol transport
MAPK cascade
positive regulation of cytokine production involved in immune response
regulation of MAPK cascade
stress-activated MAPK cascade
ERK1 and ERK2 cascade
regulation of stress-activated MAPK cascade
positive regulation of MAPK cascade
positive regulation of ATP metabolic process
regulation of generation of precursor metabolites and energy
nucleoside phosphate metabolic process
nucleotide metabolic process
purine nucleotide metabolic process
ribonucleotide metabolic process
lymphocyte mediated immunity
adaptive immune response based on somatic recombination of immune receptors built from immunoglobulin superfamily domains
regulation of production of molecular mediator of immune response
cellular amino acid metabolic process
fatty acid metabolic process
long-chain fatty acid metabolic process
regulation of leukocyte mediated immunity
regulation of adaptive immune response
T cell mediated immunity
negative regulation of leukocyte mediated immunity
negative regulation of adaptive immune response
regulation of lymphocyte mediated immunity
regulation of adaptive immune response based on somatic recombination of immune receptors built from immunoglobulin superfamily domains
lipoprotein transport
positive regulation of response to biotic stimulus
positive regulation of defense response
positive regulation of innate immune response
activation of innate immune response
positive regulation of interleukin-1 beta production
stimulatory C-type lectin receptor signaling pathway
negative regulation of immune system process
regulation of immune effector process
regulation of immune system process
regulation of immune response
immune response-regulating signaling pathway
positive regulation of immune response
phagocytosis, recognition
response to yeast
positive regulation of nitric oxide metabolic process
antifungal innate immune response
biological process involved in interaction with host
entry into host
I-kappaB kinase/NF-kappaB signaling
regulation of intracellular signal transduction
positive regulation of interleukin-6 production
regulation of signaling
regulation of response to stimulus
negative regulation of signaling
negative regulation of response to stimulus
negative regulation of multicellular organismal process
regulation of cell communication
regulation of signal transduction
negative regulation of cell communication
negative regulation of intracellular signal transduction
leukocyte mediated cytotoxicity
immune response to tumor cell
regulation of cell killing
regulation of leukocyte mediated cytotoxicity
T cell mediated cytotoxicity
regulation of immune response to tumor cell
regulation of T cell mediated cytotoxicity
cytoplasmic pattern recognition receptor signaling pathway
nucleotide-binding oligomerization domain containing signaling pathway
positive regulation of cell differentiation
regulation of hemopoiesis
myeloid cell differentiation
regulation of myeloid cell differentiation
regulation of leukocyte differentiation
myeloid leukocyte differentiation
positive regulation of leukocyte differentiation
regulation of myeloid leukocyte differentiation
positive regulation of myeloid leukocyte differentiation
regulation of small molecule metabolic process
alcohol biosynthetic process
positive regulation of purine nucleotide metabolic process
NIK/NF-kappaB signaling
apoptotic signaling pathway
intrinsic apoptotic signaling pathway
regulation of apoptotic signaling pathway
negative regulation of apoptotic signaling pathway
regulation of intrinsic apoptotic signaling pathway
negative regulation of intrinsic apoptotic signaling pathway
polyol metabolic process
purinergic nucleotide receptor signaling pathway
polyol biosynthetic process
inositol phosphate biosynthetic process
negative regulation of molecular function
negative regulation of proteolysis
regulation of biological quality
cellular homeostasis
homeostatic process
chemical homeostasis
cellular chemical homeostasis
ion homeostasis
cellular cation homeostasis
antigen processing and presentation
antigen processing and presentation of exogenous antigen
antigen processing and presentation of peptide antigen
antigen processing and presentation of peptide antigen via MHC class I
antigen processing and presentation of exogenous peptide antigen via MHC class II
peptide antigen assembly with MHC protein complex
second-messenger-mediated signaling
G protein-coupled peptide receptor activity
calcium-mediated signaling
positive regulation of mononuclear cell migration
production of molecular mediator of immune response
cytokine production involved in immune response
chemokine production
positive regulation of type 2 immune response
regulation of cytokine production involved in immune response
positive regulation of chemokine production
cell population proliferation
regulation of developmental process
regulation of multicellular organismal process
positive regulation of developmental process
leukocyte proliferation
regulation of cell population proliferation
regulation of cell activation
regulation of leukocyte activation
positive regulation of cell population proliferation
negative regulation of cell population proliferation
regulation of lymphocyte activation
regulation of mononuclear cell proliferation
regulation of response to biotic stimulus
positive regulation of leukocyte migration
regulation of leukocyte chemotaxis
regulation of monocyte chemotaxis
response to biotic stimulus
response to other organism
response to lipid
cellular response to lipid
response to organic substance
cellular response to organic substance
cytokine production
regulation of cytokine production
interferon-gamma production
negative regulation of cytokine production
negative regulation of gene expression
regulation of interferon-gamma production
positive regulation of immune system process
interleukin-12 production
regulation of interleukin-12 production
response to oxygen-containing compound
cellular response to oxygen-containing compound
regulation of oxidoreductase activity
T-helper 1 type immune response
defense response to Gram-negative bacterium
positive regulation of pattern recognition receptor signaling pathway
small molecule catabolic process
amine metabolic process
indole-containing compound metabolic process
amine catabolic process
aromatic amino acid family metabolic process
alpha-amino acid metabolic process
cellular amino acid catabolic process
carboxylic acid catabolic process
serine family amino acid metabolic process
alpha-amino acid catabolic process
pyridine nucleotide metabolic process
tryptophan catabolic process
regulation of neutrophil migration
regulation of granulocyte chemotaxis
positive regulation of multicellular organismal process
positive regulation of cytokine production
positive regulation of gene expression
dendritic cell chemotaxis
positive regulation of dendritic cell chemotaxis
regulation of defense response
chemotaxis
receptor ligand activity
cytokine activity
granulocyte migration
cell activation
leukocyte activation
lymphocyte activation
positive regulation of immune effector process
positive regulation of cell activation
positive regulation of adaptive immune response based on somatic recombination of immune receptors built from immunoglobulin superfamily domains
regulation of locomotion
positive regulation of locomotion
regulation of cell adhesion
positive regulation of cell adhesion
regulation of cell motility
positive regulation of cell motility
regulation of cell migration
positive regulation of lymphocyte activation
positive regulation of mononuclear cell proliferation
sterol metabolic process
secondary alcohol metabolic process
organic hydroxy compound transport
lipid homeostasis
response to xenobiotic stimulus
drug metabolic process
response to drug
olefinic compound metabolic process
xenobiotic metabolic process
exogenous drug catabolic process
unsaturated fatty acid metabolic process
arachidonic acid metabolic process
epoxygenase P450 pathway
positive regulation of cell-cell adhesion
T cell proliferation
B cell proliferation
positive regulation of T cell activation
anatomical structure development
multicellular organism development
anatomical structure morphogenesis
anatomical structure formation involved in morphogenesis
tube development
system development
animal organ development
blood vessel development
angiogenesis
carbohydrate derivative metabolic process
organophosphate metabolic process
carbohydrate derivative biosynthetic process
glycoprotein metabolic process
organophosphate biosynthetic process
positive regulation of cyclase activity
positive regulation of lyase activity
purine-containing compound biosynthetic process
ribose phosphate biosynthetic process
nucleoside phosphate biosynthetic process
regulation of guanylate cyclase activity
immune response
response to chemical
cellular response to stimulus
positive regulation of cellular process
cellular response to chemical stimulus
cell death
programmed cell death
positive regulation of signaling
regulation of cell death
apoptotic process
positive regulation of cell communication
positive regulation of cell death
regulation of programmed cell death
positive regulation of programmed cell death
positive regulation of protein metabolic process
positive regulation of cellular protein metabolic process
regulation of apoptotic process
positive regulation of apoptotic process
lipid localization
cholesterol storage
macrophage derived foam cell differentiation
regulation of macrophage derived foam cell differentiation
positive regulation of lipid transport
positive regulation of cholesterol storage
positive regulation of cholesterol transport
movement of cell or subcellular component
regulation of chemotaxis
positive regulation of chemotaxis
regulation of leukocyte migration
positive regulation of macrophage chemotaxis
positive regulation of biological process
positive regulation of metabolic process
positive regulation of molecular function
positive regulation of response to stimulus
regulation of response to stress
intracellular signal transduction
positive regulation of catalytic activity
positive regulation of signal transduction
protein maturation
positive regulation of hydrolase activity
positive regulation of transferase activity
regulation of phosphate metabolic process
positive regulation of intracellular signal transduction
positive regulation of phosphate metabolic process
regulation of kinase activity
positive regulation of lymphocyte mediated immunity
positive regulation of MHC class II biosynthetic process
positive regulation of DNA-binding transcription factor activity
cell adhesion
adaptive immune response
cell-cell adhesion
regulation of cell differentiation
regulation of multicellular organismal development
immune system development
regulation of cell-cell adhesion
T cell activation
hematopoietic or lymphoid organ development
positive regulation of cell development
hemopoiesis
positive regulation of inflammatory response
regulation of leukocyte cell-cell adhesion
leukocyte differentiation
natural killer cell mediated cytotoxicity
regulation of T cell activation
negative regulation of lymphocyte proliferation
lymphocyte differentiation
mononuclear cell differentiation
positive regulation of natural killer cell mediated cytotoxicity
positive regulation of lymphocyte differentiation

## Sheet: Table S4e_Uni-shared KEGG_IL-JE
Table S4e: Unique and commonly enriched KEGG pathways in the ileum and jejunum
38 elements included exclusively in "IL":		7 elements included exclusively in "JE":		6 common elements in "IL" and "JE":
Viral protein interaction with cytokine and cytokine receptor		Acute myeloid leukemia		Amoebiasis
Chemokine signaling pathway		HIF-1 signaling pathway		Complement and coagulation cascades
Cytokine-cytokine receptor interaction		Mitophagy		Linoleic acid metabolism
NOD-like receptor signaling pathway		ECM-receptor interaction		Arachidonic acid metabolism
Lysosome		Ether lipid metabolism		Fat digestion and absorption
Phagosome		alpha-Linolenic acid metabolism		Folate biosynthesis
Rheumatoid arthritis		Pancreatic secretion
Hematopoietic cell lineage
Leishmaniasis
Tuberculosis
NF-kappa B signaling pathway
Legionellosis
Measles
Toll-like receptor signaling pathway
Chemical carcinogenesis
Pertussis
Lipid and atherosclerosis
Steroid hormone biosynthesis
Renin-angiotensin system
Cholesterol metabolism
Staphylococcus aureus infection
Vitamin digestion and absorption
Epstein-Barr virus infection
Leukocyte transendothelial migration
Primary immunodeficiency
Retinol metabolism
C-type lectin receptor signaling pathway
Antigen processing and presentation
Malaria
Kaposi sarcoma-associated herpesvirus infection
Cell adhesion molecules
Tryptophan metabolism
Viral myocarditis
Toxoplasmosis
Osteoclast differentiation
Chagas disease
Inflammatory bowel disease
Transcriptional misregulation in cancer

## Sheet: Table S4f_IL Pathways driving g
Table S4c: Ileum pathways driving genes
Gene	Pathway	Gene	#pathways
ABCG1	Lipid and atherosclerosis	ABCG1	1
ADCY7	Chemokine signaling pathway	ADCY7	1
ALDH1A1	Retinol metabolism	ALDH1A1	1
ALDH3A2	Tryptophan metabolism	ALDH3A2	1
ANGPT2	Kaposi sarcoma-associated herpesvirus infection	ANGPT2	1
APOA1	Lipid and atherosclerosis	APOA1	4
APOA1	Cholesterol metabolism	APOA1
APOA1	Vitamin digestion and absorption	APOA1
APOA1	Fat digestion and absorption	APOA1
APOB	Lipid and atherosclerosis	APOB	4
APOB	Cholesterol metabolism	APOB
APOB	Vitamin digestion and absorption	APOB
APOB	Fat digestion and absorption	APOB
ATP6V0E1	Phagosome	ATP6V0E1	2
ATP6V0E1	Rheumatoid arthritis	ATP6V0E1
BCL2A1	NF-kappa B signaling pathway	BCL2A1	2
BCL2A1	Transcriptional misregulation in cancer	BCL2A1
BMP4	Cytokine-cytokine receptor interaction	BMP4	1
BOLA-DOA	Phagosome	BOLA-DOA	12
BOLA-DOA	Rheumatoid arthritis	BOLA-DOA
BOLA-DOA	Staphylococcus aureus infection	BOLA-DOA
BOLA-DOA	Hematopoietic cell lineage	BOLA-DOA
BOLA-DOA	Leishmaniasis	BOLA-DOA
BOLA-DOA	Tuberculosis	BOLA-DOA
BOLA-DOA	Epstein-Barr virus infection	BOLA-DOA
BOLA-DOA	Antigen processing and presentation	BOLA-DOA
BOLA-DOA	Cell adhesion molecules	BOLA-DOA
BOLA-DOA	Viral myocarditis	BOLA-DOA
BOLA-DOA	Toxoplasmosis	BOLA-DOA
BOLA-DOA	Inflammatory bowel disease	BOLA-DOA
C1QA	Pertussis	C1QA	4
C1QA	Complement and coagulation cascades	C1QA
C1QA	Chagas disease	C1QA
C1QA	Staphylococcus aureus infection	C1QA
C1QB	Pertussis	C1QB	4
C1QB	Staphylococcus aureus infection	C1QB
C1QB	Complement and coagulation cascades	C1QB
C1QB	Chagas disease	C1QB
C3AR1	Staphylococcus aureus infection	C3AR1	2
C3AR1	Complement and coagulation cascades	C3AR1
CALR	Phagosome	CALR	4
CALR	Epstein-Barr virus infection	CALR
CALR	Antigen processing and presentation	CALR
CALR	Chagas disease	CALR
CBLB	Measles	CBLB	2
CBLB	C-type lectin receptor signaling pathway	CBLB
CBR1	Chemical carcinogenesis	CBR1	3
CBR1	Arachidonic acid metabolism	CBR1
CBR1	Folate biosynthesis	CBR1
CCL19	Chemokine signaling pathway	CCL19	4
CCL19	Cytokine-cytokine receptor interaction	CCL19
CCL19	NF-kappa B signaling pathway	CCL19
CCL19	Viral protein interaction with cytokine and cytokine receptor	CCL19
CCL4	Toll-like receptor signaling pathway	CCL4	5
CCL4	Viral protein interaction with cytokine and cytokine receptor	CCL4
CCL4	Chemokine signaling pathway	CCL4
CCL4	Cytokine-cytokine receptor interaction	CCL4
CCL4	NF-kappa B signaling pathway	CCL4
CCR1	Viral protein interaction with cytokine and cytokine receptor	CCR1	4
CCR1	Chemokine signaling pathway	CCR1
CCR1	Cytokine-cytokine receptor interaction	CCR1
CCR1	Kaposi sarcoma-associated herpesvirus infection	CCR1
CCR7	Viral protein interaction with cytokine and cytokine receptor	CCR7
CCR7	Chemokine signaling pathway	CCR7
CCR7	Cytokine-cytokine receptor interaction	CCR7
CD14	NF-kappa B signaling pathway	CD14	10
CD14	Toll-like receptor signaling pathway	CD14
CD14	Pertussis	CD14
CD14	Lipid and atherosclerosis	CD14
CD14	Phagosome	CD14
CD14	Hematopoietic cell lineage	CD14
CD14	Tuberculosis	CD14
CD14	Transcriptional misregulation in cancer	CD14
CD14	Legionellosis	CD14
CD14	Amoebiasis	CD14
CD1E	Amoebiasis	CD1E
CD1E	Hematopoietic cell lineage	CD1E
CD200R1L	Kaposi sarcoma-associated herpesvirus infection	CD200R1L	1
CD27	Cytokine-cytokine receptor interaction	CD27	1
CD274	Cell adhesion molecules	CD274
CD28	Measles	CD28	4
CD28	Rheumatoid arthritis	CD28
CD28	Cell adhesion molecules	CD28
CD28	Viral myocarditis	CD28
CD37	Hematopoietic cell lineage	CD37	1
CD4	Cytokine-cytokine receptor interaction	CD4	5
CD4	Hematopoietic cell lineage	CD4
CD4	Antigen processing and presentation	CD4
CD4	Cell adhesion molecules	CD4
CD4	Primary immunodeficiency	CD4
CD40	Malaria	CD40	11
CD40	Cytokine-cytokine receptor interaction	CD40
CD40	NF-kappa B signaling pathway	CD40
CD40	Toll-like receptor signaling pathway	CD40
CD40	Lipid and atherosclerosis	CD40
CD40	Epstein-Barr virus infection	CD40
CD40	Primary immunodeficiency	CD40
CD40	Cell adhesion molecules	CD40
CD40	Viral myocarditis	CD40
CD40	Toxoplasmosis	CD40
CD40	Transcriptional misregulation in cancer	CD40
CD44	Hematopoietic cell lineage	CD44	4
CD44	Epstein-Barr virus infection	CD44
CD68	Lysosome	CD68	1
CD74	Tuberculosis	CD74	2
CD74	Antigen processing and presentation	CD74
CD79A	Primary immunodeficiency	CD79A
CIITA	Tuberculosis	CIITA	4
CIITA	Primary immunodeficiency	CIITA
CIITA	Antigen processing and presentation	CIITA
CIITA	Toxoplasmosis	CIITA
CLDN15	Cell adhesion molecules	CLDN15	2
CLDN15	Leukocyte transendothelial migration	CLDN15
CLEC4E	Tuberculosis	CLEC4E	2
CLEC4E	C-type lectin receptor signaling pathway	CLEC4E
CLEC6A	C-type lectin receptor signaling pathway	CLEC6A	3
CLEC7A	Phagosome	CLEC7A
CLEC7A	Tuberculosis	CLEC7A
CLEC7A	C-type lectin receptor signaling pathway	CLEC7A
COL4A3	Amoebiasis	COL4A3	1
COL4A4	Amoebiasis	COL4A4	1
CR2	Complement and coagulation cascades	CR2	3
CR2	Hematopoietic cell lineage	CR2
CR2	Epstein-Barr virus infection	CR2
CSF1	Osteoclast differentiation	CSF1	5
CSF1	Viral protein interaction with cytokine and cytokine receptor	CSF1
CSF1	Cytokine-cytokine receptor interaction	CSF1
CSF1	Rheumatoid arthritis	CSF1
CSF1	Hematopoietic cell lineage	CSF1
CSF1R	Viral protein interaction with cytokine and cytokine receptor	CSF1R	5
CSF1R	Cytokine-cytokine receptor interaction	CSF1R
CSF1R	Hematopoietic cell lineage	CSF1R
CSF1R	Osteoclast differentiation	CSF1R
CSF1R	Transcriptional misregulation in cancer	CSF1R
CTSA	Lysosome	CTSA	2
CTSA	Renin-angiotensin system	CTSA
CTSC	Lysosome	CTSC	1
CTSD	Lysosome	CTSD	2
CTSD	Tuberculosis	CTSD
CTSH	Lysosome	CTSH
CTSK	Lysosome	CTSK	4
CTSK	Toll-like receptor signaling pathway	CTSK
CTSK	Rheumatoid arthritis	CTSK
CTSK	Osteoclast differentiation	CTSK
CTSS	Lysosome	CTSS	4
CTSS	Phagosome	CTSS
CTSS	Tuberculosis	CTSS
CTSS	Antigen processing and presentation	CTSS
CTSW	Lysosome	CTSW	1
CTSZ	Lysosome	CTSZ	1
CXCL11	Viral protein interaction with cytokine and cytokine receptor	CXCL11	4
CXCL11	Chemokine signaling pathway	CXCL11
CXCL11	Cytokine-cytokine receptor interaction	CXCL11
CXCL11	Toll-like receptor signaling pathway	CXCL11
CXCL13	Viral protein interaction with cytokine and cytokine receptor	CXCL13	3
CXCL13	Chemokine signaling pathway	CXCL13
CXCL13	Cytokine-cytokine receptor interaction	CXCL13
CXCL16	Chemokine signaling pathway	CXCL16	2
CXCL16	Cytokine-cytokine receptor interaction	CXCL16
CXCL8	NOD-like receptor signaling pathway	CXCL8	15
CXCL8	Viral protein interaction with cytokine and cytokine receptor	CXCL8
CXCL8	Chemokine signaling pathway	CXCL8
CXCL8	Cytokine-cytokine receptor interaction	CXCL8
CXCL8	NF-kappa B signaling pathway	CXCL8
CXCL8	Legionellosis	CXCL8
CXCL8	Toll-like receptor signaling pathway	CXCL8
CXCL8	Pertussis	CXCL8
CXCL8	Amoebiasis	CXCL8
CXCL8	Lipid and atherosclerosis	CXCL8
CXCL8	Rheumatoid arthritis	CXCL8
CXCL8	Malaria	CXCL8
CXCL8	Kaposi sarcoma-associated herpesvirus infection	CXCL8
CXCL8	Chagas disease	CXCL8
CXCL8	Transcriptional misregulation in cancer	CXCL8
CXCL9	Viral protein interaction with cytokine and cytokine receptor	CXCL9	4
CXCL9	Chemokine signaling pathway	CXCL9
CXCL9	Cytokine-cytokine receptor interaction	CXCL9
CXCL9	Toll-like receptor signaling pathway	CXCL9
CXCR3	Viral protein interaction with cytokine and cytokine receptor	CXCR3	3
CXCR3	Chemokine signaling pathway	CXCR3
CXCR3	Cytokine-cytokine receptor interaction	CXCR3
CXCR4	Viral protein interaction with cytokine and cytokine receptor	CXCR4	4
CXCR4	Chemokine signaling pathway	CXCR4
CXCR4	Cytokine-cytokine receptor interaction	CXCR4
CXCR4	Leukocyte transendothelial migration	CXCR4
CXCR5	Viral protein interaction with cytokine and cytokine receptor	CXCR5	3
CXCR5	Chemokine signaling pathway	CXCR5
CXCR5	Cytokine-cytokine receptor interaction	CXCR5
CYBB	NOD-like receptor signaling pathway	CYBB	5
CYBB	Lipid and atherosclerosis	CYBB
CYBB	Phagosome	CYBB
CYBB	Leishmaniasis	CYBB
CYBB	Leukocyte transendothelial migration	CYBB
CYP1A1	Steroid hormone biosynthesis	CYP1A1	5
CYP1A1	Chemical carcinogenesis	CYP1A1
CYP1A1	Lipid and atherosclerosis	CYP1A1
CYP1A1	Retinol metabolism	CYP1A1
CYP1A1	Tryptophan metabolism	CYP1A1
CYP27B1	Tuberculosis	CYP27B1	1
CYP2C18	Linoleic acid metabolism	CYP2C18	5
CYP2C18	Chemical carcinogenesis	CYP2C18
CYP2C18	Steroid hormone biosynthesis	CYP2C18
CYP2C18	Retinol metabolism	CYP2C18
CYP2C18	Arachidonic acid metabolism	CYP2C18
CYP2C19	Chemical carcinogenesis	CYP2C19	5
CYP2C19	Steroid hormone biosynthesis	CYP2C19
CYP2C19	Linoleic acid metabolism	CYP2C19
CYP2C19	Retinol metabolism	CYP2C19
CYP2C19	Arachidonic acid metabolism	CYP2C19
CYP2C87	Chemical carcinogenesis	CYP2C87	5
CYP2C87	Steroid hormone biosynthesis	CYP2C87
CYP2C87	Linoleic acid metabolism	CYP2C87
CYP2C87	Retinol metabolism	CYP2C87
CYP2C87	Arachidonic acid metabolism	CYP2C87
CYP2D14	Steroid hormone biosynthesis	CYP2D14	1
DDC	Tryptophan metabolism	DDC	1
EGR2	C-type lectin receptor signaling pathway	EGR2	1
ENPEP	Renin-angiotensin system	ENPEP	1
ENTPD8	Epstein-Barr virus infection	ENTPD8	1
EPHX1	Chemical carcinogenesis	EPHX1	1
ETV6	Transcriptional misregulation in cancer	ETV6	1
F11	Complement and coagulation cascades	F11	1
FCER1G	Tuberculosis	FCER1G	2
FCER1G	C-type lectin receptor signaling pathway	FCER1G
FCGR1A	Staphylococcus aureus infection	FCGR1A	7
FCGR1A	Phagosome	FCGR1A
FCGR1A	Hematopoietic cell lineage	FCGR1A
FCGR1A	Leishmaniasis	FCGR1A
FCGR1A	Tuberculosis	FCGR1A
FCGR1A	Osteoclast differentiation	FCGR1A
FCGR1A	Transcriptional misregulation in cancer	FCGR1A
FGR	Chemokine signaling pathway	FGR	1
FLI1	Transcriptional misregulation in cancer	FLI1	1
GBP4	NOD-like receptor signaling pathway	GBP4	1
GBP5	NOD-like receptor signaling pathway	GBP5	1
GNA15	Amoebiasis	GNA15	2
GNA15	Chagas disease	GNA15
GNS	Lysosome	GNS	1
GRO1	Viral protein interaction with cytokine and cytokine receptor	GRO1	10
GRO1	Chemokine signaling pathway	GRO1
GRO1	Cytokine-cytokine receptor interaction	GRO1
GRO1	NOD-like receptor signaling pathway	GRO1
GRO1	NF-kappa B signaling pathway	GRO1
GRO1	Legionellosis	GRO1
GRO1	Amoebiasis	GRO1
GRO1	Lipid and atherosclerosis	GRO1
GRO1	Rheumatoid arthritis	GRO1
GRO1	Kaposi sarcoma-associated herpesvirus infection	GRO1
GSTA3	Chemical carcinogenesis	GSTA3	1
HAAO	Tryptophan metabolism	HAAO	1
HEXB	Lysosome	HEXB	1
HIF1A	Kaposi sarcoma-associated herpesvirus infection	HIF1A	1
HYAL1	Lysosome	HYAL1	1
ICAM1	NF-kappa B signaling pathway	ICAM1	10
ICAM1	Lipid and atherosclerosis	ICAM1
ICAM1	Staphylococcus aureus infection	ICAM1
ICAM1	Rheumatoid arthritis	ICAM1
ICAM1	Epstein-Barr virus infection	ICAM1
ICAM1	Leukocyte transendothelial migration	ICAM1
ICAM1	Malaria	ICAM1
ICAM1	Kaposi sarcoma-associated herpesvirus infection	ICAM1
ICAM1	Cell adhesion molecules	ICAM1
ICAM1	Viral myocarditis	ICAM1
IDO1	Tryptophan metabolism	IDO1	1
IFI16	NOD-like receptor signaling pathway	IFI16	1
IFI30	Antigen processing and presentation	IFI30	1
IFNLR1	Cytokine-cytokine receptor interaction	IFNLR1	1
IL10RA	Viral protein interaction with cytokine and cytokine receptor	IL10RA	4
IL10RA	Cytokine-cytokine receptor interaction	IL10RA
IL10RA	Tuberculosis	IL10RA
IL10RA	Toxoplasmosis	IL10RA
IL12B	Cytokine-cytokine receptor interaction	IL12B	13
IL12B	Legionellosis	IL12B
IL12B	Measles	IL12B
IL12B	Toll-like receptor signaling pathway	IL12B
IL12B	Pertussis	IL12B
IL12B	Amoebiasis	IL12B
IL12B	Lipid and atherosclerosis	IL12B
IL12B	Leishmaniasis	IL12B
IL12B	Tuberculosis	IL12B
IL12B	C-type lectin receptor signaling pathway	IL12B
IL12B	Toxoplasmosis	IL12B
IL12B	Chagas disease	IL12B
IL12B	Inflammatory bowel disease	IL12B
IL18RAP	Viral protein interaction with cytokine and cytokine receptor	IL18RAP	3
IL18RAP	Cytokine-cytokine receptor interaction	IL18RAP
IL18RAP	Inflammatory bowel disease	IL18RAP
IL1RN	Cytokine-cytokine receptor interaction	IL1RN	1
IL2RB	Viral protein interaction with cytokine and cytokine receptor	IL2RB	4
IL2RB	Cytokine-cytokine receptor interaction	IL2RB
IL2RB	Measles	IL2RB
IL2RB	Transcriptional misregulation in cancer	IL2RB
IL2RG	Viral protein interaction with cytokine and cytokine receptor	IL2RG	5
IL2RG	Cytokine-cytokine receptor interaction	IL2RG
IL2RG	Measles	IL2RG
IL2RG	Primary immunodeficiency	IL2RG
IL2RG	Inflammatory bowel disease	IL2RG
IL4I1	Tryptophan metabolism	IL4I1	1
IL7R	Cytokine-cytokine receptor interaction	IL7R	3
IL7R	Hematopoietic cell lineage	IL7R
IL7R	Primary immunodeficiency	IL7R
ISG15	Epstein-Barr virus infection	ISG15	1
ITGA8	Cell adhesion molecules	ITGA8	1
ITGAL	Staphylococcus aureus infection	ITGAL	7
ITGAL	Rheumatoid arthritis	ITGAL
ITGAL	Epstein-Barr virus infection	ITGAL
ITGAL	Leukocyte transendothelial migration	ITGAL
ITGAL	Malaria	ITGAL
ITGAL	Cell adhesion molecules	ITGAL
ITGAL	Viral myocarditis	ITGAL
ITGB2	Legionellosis	ITGB2	13
ITGB2	Pertussis	ITGB2
ITGB2	Amoebiasis	ITGB2
ITGB2	Staphylococcus aureus infection	ITGB2
ITGB2	Complement and coagulation cascades	ITGB2
ITGB2	Phagosome	ITGB2
ITGB2	Rheumatoid arthritis	ITGB2
ITGB2	Leishmaniasis	ITGB2
ITGB2	Tuberculosis	ITGB2
ITGB2	Leukocyte transendothelial migration	ITGB2
ITGB2	Malaria	ITGB2
ITGB2	Cell adhesion molecules	ITGB2
ITGB2	Viral myocarditis	ITGB2
LDLRAP1	Cholesterol metabolism	LDLRAP1	1
LEF1	Kaposi sarcoma-associated herpesvirus infection	LEF1	1
LGMN	Lysosome	LGMN	2
LGMN	Antigen processing and presentation	LGMN
LIPA	Lysosome	LIPA	2
LIPA	Cholesterol metabolism	LIPA
LOC100139881	Renin-angiotensin system	LOC100139881	1
LOC281376	Complement and coagulation cascades	LOC281376	1
LOC505468	Chemical carcinogenesis	LOC505468	5
LOC505468	Steroid hormone biosynthesis	LOC505468
LOC505468	Linoleic acid metabolism	LOC505468
LOC505468	Retinol metabolism	LOC505468
LOC505468	Arachidonic acid metabolism	LOC505468
LOC507055	NOD-like receptor signaling pathway	LOC507055
LOC511531	NOD-like receptor signaling pathway	LOC511531
LOC512486	NOD-like receptor signaling pathway	LOC512486
LOC518526	Lipid and atherosclerosis	LOC518526	6
LOC518526	Cholesterol metabolism	LOC518526
LOC518526	Phagosome	LOC518526
LOC518526	Hematopoietic cell lineage	LOC518526
LOC518526	Malaria	LOC518526
LOC518526	Fat digestion and absorption	LOC518526
LOC529196	Viral protein interaction with cytokine and cytokine receptor	LOC529196	4
LOC529196	Chemokine signaling pathway	LOC529196
LOC529196	Cytokine-cytokine receptor interaction	LOC529196
LOC529196	Kaposi sarcoma-associated herpesvirus infection	LOC529196
LOC538060	Steroid hormone biosynthesis	LOC538060
LOC538060	Arachidonic acid metabolism	LOC538060
LOC538060	Folate biosynthesis	LOC538060
LOC540321	Renin-angiotensin system	LOC540321	1
LOC616364	Viral protein interaction with cytokine and cytokine receptor	LOC616364	7
LOC616364	Chemokine signaling pathway	LOC616364
LOC616364	Cytokine-cytokine receptor interaction	LOC616364
LOC616364	Toll-like receptor signaling pathway	LOC616364
LOC616364	Lipid and atherosclerosis	LOC616364
LOC616364	Rheumatoid arthritis	LOC616364
LOC616364	Chagas disease	LOC616364
LOC783604	NOD-like receptor signaling pathway	LOC783604	7
LOC788634	Phagosome	LOC788634
LOC788634	Epstein-Barr virus infection	LOC788634
LOC788634	Antigen processing and presentation	LOC788634
LOC788634	Kaposi sarcoma-associated herpesvirus infection	LOC788634
LOC788634	Cell adhesion molecules	LOC788634
LOC788634	Viral myocarditis	LOC788634
LPL	Cholesterol metabolism	LPL	1
LRAT	Vitamin digestion and absorption	LRAT	2
LRAT	Retinol metabolism	LRAT
LTB	Cytokine-cytokine receptor interaction	LTB	3
LTB	NF-kappa B signaling pathway	LTB
LTB	Rheumatoid arthritis	LTB
LTC4S	Arachidonic acid metabolism	LTC4S	1
MAP3K8	Toll-like receptor signaling pathway	MAP3K8	1
MGC127055	Steroid hormone biosynthesis	MGC127055	1
MME	Renin-angiotensin system	MME	2
MME	Hematopoietic cell lineage	MME
MOCOS	Folate biosynthesis	MOCOS	1
MOCS1	Folate biosynthesis	MOCS1	1
MRC1	Phagosome	MRC1	2
MRC1	Tuberculosis	MRC1
MS4A1	Hematopoietic cell lineage	MS4A1	1
MSN	Measles	MSN	2
MSN	Leukocyte transendothelial migration	MSN
MSR1	Phagosome	MSR1	1
MX2	Measles	MX2	1
MYC	Epstein-Barr virus infection	MYC	3
MYC	Kaposi sarcoma-associated herpesvirus infection	MYC
MYC	Transcriptional misregulation in cancer	MYC
NAIP	NOD-like receptor signaling pathway	NAIP	2
NAIP	Legionellosis	NAIP
NAPSA	Lysosome	NAPSA	1
NCF1	Chemokine signaling pathway	NCF1	6
NCF1	Lipid and atherosclerosis	NCF1
NCF1	Phagosome	NCF1
NCF1	Leishmaniasis	NCF1
NCF1	Leukocyte transendothelial migration	NCF1
NCF1	Osteoclast differentiation	NCF1
NCF2	Lipid and atherosclerosis	NCF2	5
NCF2	Phagosome	NCF2
NCF2	Leishmaniasis	NCF2
NCF2	Leukocyte transendothelial migration	NCF2
NCF2	Osteoclast differentiation	NCF2
NFKBIA	Chemokine signaling pathway	NFKBIA	14
NFKBIA	NOD-like receptor signaling pathway	NFKBIA
NFKBIA	NF-kappa B signaling pathway	NFKBIA
NFKBIA	Legionellosis	NFKBIA
NFKBIA	Measles	NFKBIA
NFKBIA	Toll-like receptor signaling pathway	NFKBIA
NFKBIA	Lipid and atherosclerosis	NFKBIA
NFKBIA	Leishmaniasis	NFKBIA
NFKBIA	Epstein-Barr virus infection	NFKBIA
NFKBIA	C-type lectin receptor signaling pathway	NFKBIA
NFKBIA	Kaposi sarcoma-associated herpesvirus infection	NFKBIA
NFKBIA	Toxoplasmosis	NFKBIA
NFKBIA	Osteoclast differentiation	NFKBIA
NFKBIA	Chagas disease	NFKBIA
NFKBIZ	Transcriptional misregulation in cancer	NFKBIZ	1
NLRC4	NOD-like receptor signaling pathway	NLRC4	2
NLRC4	Legionellosis	NLRC4
NOD1	NOD-like receptor signaling pathway	NOD1	1
NOD1	Pertussis	NOD1	1
NOD2	NOD-like receptor signaling pathway	NOD2	3
NOD2	Tuberculosis	NOD2
NOD2	Inflammatory bowel disease	NOD2
NOS2	Pertussis	NOS2	6
NOS2	Amoebiasis	NOS2
NOS2	Leishmaniasis	NOS2
NOS2	Tuberculosis	NOS2
NOS2	Toxoplasmosis	NOS2
NOS2	Chagas disease	NOS2
NUPR1	Transcriptional misregulation in cancer	NUPR1	1
OAS1X	NOD-like receptor signaling pathway	OAS1X	3
OAS1X	Measles	OAS1X
OAS1X	Epstein-Barr virus infection	OAS1X
OAS1Y	NOD-like receptor signaling pathway	OAS1Y	3
OAS1Y	Measles	OAS1Y
OAS1Y	Epstein-Barr virus infection	OAS1Y
OLR1	Lipid and atherosclerosis	OLR1	2
OLR1	Phagosome	OLR1
PCBD1	Folate biosynthesis	PCBD1	1
PLA2G2A	Linoleic acid metabolism	PLA2G2A	3
PLA2G2A	Arachidonic acid metabolism	PLA2G2A
PLA2G2A	Fat digestion and absorption	PLA2G2A
PLA2G5	Linoleic acid metabolism	PLA2G5	3
PLA2G5	Arachidonic acid metabolism	PLA2G5
PLA2G5	Fat digestion and absorption	PLA2G5
PREX1	Chemokine signaling pathway	PREX1	2
PREX1	Kaposi sarcoma-associated herpesvirus infection	PREX1
PRKCZ	Chemokine signaling pathway	PRKCZ	1
PTAFR	Staphylococcus aureus infection	PTAFR	1
RAB7B	Amoebiasis	RAB7B	2
RAB7B	Phagosome	RAB7B
RAC2	Chemokine signaling pathway	RAC2	3
RAC2	Leukocyte transendothelial migration	RAC2
RAC2	Viral myocarditis	RAC2
RAP1A	Chemokine signaling pathway	RAP1A	3
RAP1A	Lipid and atherosclerosis	RAP1A
RAP1A	Leukocyte transendothelial migration	RAP1A
RUNX2	Transcriptional misregulation in cancer	RUNX2	1
SCARB1	Cholesterol metabolism	SCARB1	4
SCARB1	Vitamin digestion and absorption	SCARB1
SCARB1	Phagosome	SCARB1
SCARB1	Fat digestion and absorption	SCARB1
SELPLG	Staphylococcus aureus infection	SELPLG	2
SELPLG	Cell adhesion molecules	SELPLG
SERPINA5	Complement and coagulation cascades	SERPINA5	1
SERPING1	Pertussis	SERPING1	2
SERPING1	Complement and coagulation cascades	SERPING1
SLAMF1	Measles	SLAMF1	1
SLC11A1	Lysosome	SLC11A1	1
SLC45A3	Transcriptional misregulation in cancer	SLC45A3	1
SLC5A6	Vitamin digestion and absorption	SLC5A6	1
SPN	Cell adhesion molecules	SPN	1
STAT1	Chemokine signaling pathway	STAT1	12
STAT1	NOD-like receptor signaling pathway	STAT1
STAT1	Measles	STAT1
STAT1	Toll-like receptor signaling pathway	STAT1
STAT1	Leishmaniasis	STAT1
STAT1	Tuberculosis	STAT1
STAT1	Epstein-Barr virus infection	STAT1
STAT1	C-type lectin receptor signaling pathway	STAT1
STAT1	Kaposi sarcoma-associated herpesvirus infection	STAT1
STAT1	Toxoplasmosis	STAT1
STAT1	Osteoclast differentiation	STAT1
STAT1	Inflammatory bowel disease	STAT1
STAT2	Chemokine signaling pathway	STAT2	7
STAT2	NOD-like receptor signaling pathway	STAT2
STAT2	Measles	STAT2
STAT2	Epstein-Barr virus infection	STAT2
STAT2	C-type lectin receptor signaling pathway	STAT2
STAT2	Kaposi sarcoma-associated herpesvirus infection	STAT2
STAT2	Osteoclast differentiation	STAT2
TAP	NOD-like receptor signaling pathway	TAP	2
TAP	Staphylococcus aureus infection	TAP
TLR4	NOD-like receptor signaling pathway	TLR4	16
TLR4	NF-kappa B signaling pathway	TLR4
TLR4	Legionellosis	TLR4
TLR4	Measles	TLR4
TLR4	Toll-like receptor signaling pathway	TLR4
TLR4	Pertussis	TLR4
TLR4	Amoebiasis	TLR4
TLR4	Lipid and atherosclerosis	TLR4
TLR4	Phagosome	TLR4
TLR4	Rheumatoid arthritis	TLR4
TLR4	Leishmaniasis	TLR4
TLR4	Tuberculosis	TLR4
TLR4	Malaria	TLR4
TLR4	Toxoplasmosis	TLR4
TLR4	Chagas disease	TLR4
TLR4	Inflammatory bowel disease	TLR4
TMEM173	NOD-like receptor signaling pathway	TMEM173	1
TNFAIP3	NOD-like receptor signaling pathway	TNFAIP3	4
TNFAIP3	NF-kappa B signaling pathway	TNFAIP3
TNFAIP3	Measles	TNFAIP3
TNFAIP3	Epstein-Barr virus infection	TNFAIP3
TNFRSF18	Cytokine-cytokine receptor interaction	TNFRSF18	1
TNFRSF1B	Viral protein interaction with cytokine and cytokine receptor	TNFRSF1B	2
TNFRSF1B	Cytokine-cytokine receptor interaction	TNFRSF1B
TNFSF13B	Cytokine-cytokine receptor interaction	TNFSF13B	3
TNFSF13B	NF-kappa B signaling pathway	TNFSF13B
TNFSF13B	Rheumatoid arthritis	TNFSF13B
TNFSF8	Cytokine-cytokine receptor interaction	TNFSF8	1
TNFSF9	Cytokine-cytokine receptor interaction	TNFSF9	1
TPP1	Lysosome	TPP1	1
TRPV2	NOD-like receptor signaling pathway	TRPV2	1
TYK2	NOD-like receptor signaling pathway	TYK2	6
TYK2	Measles	TYK2
TYK2	Epstein-Barr virus infection	TYK2
TYK2	Kaposi sarcoma-associated herpesvirus infection	TYK2
TYK2	Toxoplasmosis	TYK2
TYK2	Osteoclast differentiation	TYK2
TYROBP	Osteoclast differentiation	TYROBP	1
UGT1A1	Chemical carcinogenesis	UGT1A1	3
UGT1A1	Steroid hormone biosynthesis	UGT1A1
UGT1A1	Retinol metabolism	UGT1A1
VSIG4	Complement and coagulation cascades	VSIG4	1
XCR1	Viral protein interaction with cytokine and cytokine receptor	XCR1	3
XCR1	Chemokine signaling pathway	XCR1
XCR1	Cytokine-cytokine receptor interaction	XCR1

## Sheet: Unique-shared KEGG_All
Unique and commonly enriched KEGG pathways in theanalyzed tissues
26 elements included exclusively in "IL":		6 elements included exclusively in "JE":		3 elements included exclusively in "ILLN":		8 elements included exclusively in "JELN":
Viral protein interaction with cytokine and cytokine receptor		Acute myeloid leukemia		Mineral absorption		Diabetic cardiomyopathy
Chemokine signaling pathway		Mitophagy		Melanoma		Fluid shear stress and atherosclerosis
Cytokine-cytokine receptor interaction		ECM-receptor interaction		IL-17 signaling pathway		Glycolysis / Gluconeogenesis
NOD-like receptor signaling pathway		Ether lipid metabolism				Fructose and mannose metabolism
Lysosome		alpha-Linolenic acid metabolism				Various types of N-glycan biosynthesis
Hematopoietic cell lineage		Pancreatic secretion		1 common element in "IL", "JE" and "JELN":		Ferroptosis
Tuberculosis				Amoebiasis		N-Glycan biosynthesis
Measles						Renin secretion
Chemical carcinogenesis		5 common elements in "IL" and "JE":
Pertussis		Complement and coagulation cascades		2 common elements in "IL", "ILLN" and "JELN":
Steroid hormone biosynthesis		Linoleic acid metabolism		Rheumatoid arthritis
Cholesterol metabolism		Arachidonic acid metabolism		Renin-angiotensin system
Staphylococcus aureus infection		Fat digestion and absorption
Vitamin digestion and absorption		Folate biosynthesis
Epstein-Barr virus infection				0 common elements in "IL", "ILLN" and "JE":
Primary immunodeficiency
Retinol metabolism		2 common elements in "IL" and "ILLN":		0 common elements in "ILLN" and "JE":
C-type lectin receptor signaling pathway		NF-kappa B signaling pathway
Antigen processing and presentation		Malaria		0 common elements in "ILLN" and "JELN":
Kaposi sarcoma-associated herpesvirus infection
Cell adhesion molecules				0 common elements in "ILLN", "JE" and "JELN":
Tryptophan metabolism		1 common element in "JE" and "JELN":
Viral myocarditis		HIF-1 signaling pathway		0 common elements in "IL", "ILLN", "JE" and "JELN":
Toxoplasmosis
Inflammatory bowel disease		8 common elements in "IL" and "JELN":
Transcriptional misregulation in cancer		Phagosome
		Leishmaniasis
		Legionellosis
		Toll-like receptor signaling pathway
		Lipid and atherosclerosis
		Leukocyte transendothelial migration
		Osteoclast differentiation
		Chagas disease

## Sheet: Unique-shared KEGG_ILLN-JELN
5 elements included exclusively in "ILLN":		18 elements included exclusively in "JELN":		2 common elements in "ILLN" and "JELN":
NF-kappa B signaling pathway		Leishmaniasis		Renin-angiotensin system
Mineral absorption		Diabetic cardiomyopathy		Rheumatoid arthritis
Malaria		Phagosome
Melanoma		Lipid and atherosclerosis
IL-17 signaling pathway		Fluid shear stress and atherosclerosis
		Leukocyte transendothelial migration
		Osteoclast differentiation
		Glycolysis / Gluconeogenesis
		Fructose and mannose metabolism
		HIF-1 signaling pathway
		Amoebiasis
		Toll-like receptor signaling pathway
		Various types of N-glycan biosynthesis
		Chagas disease
		Ferroptosis
		N-Glycan biosynthesis
		Legionellosis
		Renin secretion

## Sheet: Unique-shared BP ILLN-JELN
6 elements included exclusively in "ILLN":			29 elements included exclusively in "JELN":		4 common elements in "ILLN" and "JELN":
granulocyte chemotaxis			superoxide anion generation		leukocyte chemotaxis
regulation of lymphocyte proliferation			secretion by tissue		myeloid leukocyte migration
regulation of B cell activation			hexose metabolic process		monocyte chemotaxis
negative regulation of programmed necrotic cell death			lipopolysaccharide-mediated signaling pathway		lymphocyte migration
positive regulation of B cell activation			mucus secretion
programmed necrotic cell death			response to oxygen levels
			body fluid secretion
			response to molecule of bacterial origin
			carbohydrate catabolic process
			response to hypoxia
			neutrophil chemotaxis
			reactive oxygen species metabolic process
			pattern recognition receptor signaling pathway
			cellular response to molecule of bacterial origin
			glucose metabolic process
			mononuclear cell migration
			porphyrin-containing compound metabolic process
			carbohydrate biosynthetic process
			regulation of neurotransmitter transport
			regulation of regulated secretory pathway
			defense response to fungus
			vesicle targeting
			regulation of synaptic vesicle exocytosis
			establishment of vesicle localization
			regulation of mononuclear cell migration
			cellular response to amino acid stimulus
			regulation of release of sequestered calcium ion into cytosol
			hexose biosynthetic process
			cellular polysaccharide biosynthetic process

## Sheet: IL Pathways driving genes
ID	Term	Associated Genes Found
KEGG:04061	Viral protein interaction with cytokine and cytokine receptor	CCL19	CCL4	CCR1	CCR7	CSF1	CSF1R	CXCL11	CXCL13	CXCL8	CXCL9	CXCR3	CXCR4	CXCR5	GRO1	IL10RA	IL18RAP	IL2RB	IL2RG	LOC529196	LOC616364	TNFRSF1B	XCR1
KEGG:04062	Chemokine signaling pathway	ADCY7	CCL19	CCL4	CCR1	CCR7	CXCL11	CXCL13	CXCL16	CXCL8	CXCL9	CXCR3	CXCR4	CXCR5	FGR	GRO1	LOC529196	LOC616364	NCF1	NFKBIA	PREX1	PRKCZ	RAC2	RAP1A	STAT1	STAT2	XCR1
KEGG:04060	Cytokine-cytokine receptor interaction	BMP4	CCL19	CCL4	CCR1	CCR7	CD27	CD4	CD40	CSF1	CSF1R	CXCL11	CXCL13	CXCL16	CXCL8	CXCL9	CXCR3	CXCR4	CXCR5	GRO1	IFNLR1	IL10RA	IL12B	IL18RAP	IL1RN	IL2RB	IL2RG	IL7R	LOC529196	LOC616364	LTB	TNFRSF18	TNFRSF1B	TNFSF13B	TNFSF8	TNFSF9	XCR1
KEGG:04621	NOD-like receptor signaling pathway	CXCL8	CYBB	GBP4	GBP5	GRO1	IFI16	LOC507055	LOC511531	LOC512486	LOC783604	NAIP	NFKBIA	NLRC4	NOD1	NOD2	OAS1X	OAS1Y	STAT1	STAT2	TAP	TLR4	TMEM173	TNFAIP3	TRPV2	TYK2
KEGG:04142	Lysosome	CD68	CTSA	CTSC	CTSD	CTSH	CTSK	CTSS	CTSW	CTSZ	GNS	HEXB	HYAL1	LGMN	LIPA	NAPSA	SLC11A1	TPP1
KEGG:04145	Phagosome	ATP6V0E1	BOLA-DOA	CALR	CD14	CLEC7A	CTSS	CYBB	FCGR1A	ITGB2	LOC518526	LOC788634	MRC1	MSR1	NCF1	NCF2	OLR1	RAB7B	SCARB1	TLR4
KEGG:05323	Rheumatoid arthritis	ATP6V0E1	BOLA-DOA	CD28	CSF1	CTSK	CXCL8	GRO1	ICAM1	ITGAL	ITGB2	LOC616364	LTB	TLR4	TNFSF13B
KEGG:04640	Hematopoietic cell lineage	BOLA-DOA	CD14	CD1E	CD37	CD4	CD44	CR2	CSF1	CSF1R	FCGR1A	IL7R	LOC518526	MME	MS4A1
KEGG:05140	Leishmaniasis	BOLA-DOA	CYBB	FCGR1A	IL12B	ITGB2	NCF1	NCF2	NFKBIA	NOS2	STAT1	TLR4
KEGG:05152	Tuberculosis	BOLA-DOA	CD14	CD74	CIITA	CLEC4E	CLEC7A	CTSD	CTSS	CYP27B1	FCER1G	FCGR1A	IL10RA	IL12B	ITGB2	MRC1	NOD2	NOS2	STAT1	TLR4
KEGG:04064	NF-kappa B signaling pathway	BCL2A1	CCL19	CCL4	CD14	CD40	CXCL8	GRO1	ICAM1	LTB	NFKBIA	TLR4	TNFAIP3	TNFSF13B
KEGG:05134	Legionellosis	CD14	CXCL8	GRO1	IL12B	ITGB2	NAIP	NFKBIA	NLRC4	TLR4
KEGG:05162	Measles	CBLB	CD28	IL12B	IL2RB	IL2RG	MSN	MX2	NFKBIA	OAS1X	OAS1Y	SLAMF1	STAT1	STAT2	TLR4	TNFAIP3	TYK2
KEGG:04620	Toll-like receptor signaling pathway	CCL4	CD14	CD40	CTSK	CXCL11	CXCL8	CXCL9	IL12B	LOC616364	MAP3K8	NFKBIA	STAT1	TLR4
KEGG:05204	Chemical carcinogenesis	CBR1	CYP1A1	CYP2C18	CYP2C19	CYP2C87	EPHX1	GSTA3	LOC505468	UGT1A1
KEGG:05133	Pertussis	C1QA	C1QB	CD14	CXCL8	IL12B	ITGB2	NOD1	NOS2	SERPING1	TLR4
KEGG:05146	Amoebiasis	CD14	CD1E	COL4A3	COL4A4	CXCL8	GNA15	GRO1	IL12B	ITGB2	NOS2	RAB7B	TLR4
KEGG:05417	Lipid and atherosclerosis	ABCG1	APOA1	APOB	CD14	CD40	CXCL8	CYBB	CYP1A1	GRO1	ICAM1	IL12B	LOC518526	LOC616364	NCF1	NCF2	NFKBIA	OLR1	RAP1A	TLR4
KEGG:00140	Steroid hormone biosynthesis	CYP1A1	CYP2C18	CYP2C19	CYP2C87	CYP2D14	LOC505468	LOC538060	MGC127055	UGT1A1
KEGG:04614	Renin-angiotensin system	CTSA	ENPEP	LOC100139881	LOC540321	MME
KEGG:04979	Cholesterol metabolism	APOA1	APOB	LDLRAP1	LIPA	LOC518526	LPL	SCARB1
KEGG:05150	Staphylococcus aureus infection	BOLA-DOA	C1QA	C1QB	C3AR1	FCGR1A	ICAM1	ITGAL	ITGB2	PTAFR	SELPLG	TAP
KEGG:04610	Complement and coagulation cascades	C1QA	C1QB	C3AR1	CR2	F11	ITGB2	LOC281376	SERPINA5	SERPING1	VSIG4
KEGG:04977	Vitamin digestion and absorption	APOA1	APOB	LRAT	SCARB1	SLC5A6
KEGG:05169	Epstein-Barr virus infection	BOLA-DOA	CALR	CD40	CD44	CR2	ENTPD8	ICAM1	ISG15	ITGAL	LOC788634	MYC	NFKBIA	OAS1X	OAS1Y	STAT1	STAT2	TNFAIP3	TYK2
KEGG:04670	Leukocyte transendothelial migration	CLDN15	CXCR4	CYBB	ICAM1	ITGAL	ITGB2	MSN	NCF1	NCF2	RAC2	RAP1A
KEGG:05340	Primary immunodeficiency	CD4	CD40	CD79A	CIITA	IL2RG	IL7R
KEGG:00591	Linoleic acid metabolism	CYP2C18	CYP2C19	CYP2C87	LOC505468	PLA2G2A	PLA2G5
KEGG:00830	Retinol metabolism	ALDH1A1	CYP1A1	CYP2C18	CYP2C19	CYP2C87	LOC505468	LRAT	UGT1A1
KEGG:00590	Arachidonic acid metabolism	CBR1	CYP2C18	CYP2C19	CYP2C87	LOC505468	LOC538060	LTC4S	PLA2G2A	PLA2G5
KEGG:04625	C-type lectin receptor signaling pathway	CBLB	CLEC4E	CLEC6A	CLEC7A	EGR2	FCER1G	IL12B	NFKBIA	STAT1	STAT2
KEGG:04612	Antigen processing and presentation	BOLA-DOA	CALR	CD4	CD74	CIITA	CTSS	IFI30	LGMN	LOC788634
KEGG:05144	Malaria	CD40	CXCL8	ICAM1	ITGAL	ITGB2	LOC518526	TLR4
KEGG:05167	Kaposi sarcoma-associated herpesvirus infection	ANGPT2	CCR1	CD200R1L	CXCL8	GRO1	HIF1A	ICAM1	LEF1	LOC529196	LOC788634	MYC	NFKBIA	PREX1	STAT1	STAT2	TYK2
KEGG:04514	Cell adhesion molecules	BOLA-DOA	CD274	CD28	CD4	CD40	CLDN15	ICAM1	ITGA8	ITGAL	ITGB2	LOC788634	SELPLG	SPN
KEGG:00380	Tryptophan metabolism	ALDH3A2	CYP1A1	DDC	HAAO	IDO1	IL4I1
KEGG:05416	Viral myocarditis	BOLA-DOA	CD28	CD40	ICAM1	ITGAL	ITGB2	LOC788634	RAC2
KEGG:05145	Toxoplasmosis	BOLA-DOA	CD40	CIITA	IL10RA	IL12B	NFKBIA	NOS2	STAT1	TLR4	TYK2
KEGG:04975	Fat digestion and absorption	APOA1	APOB	LOC518526	PLA2G2A	PLA2G5	SCARB1
KEGG:04380	Osteoclast differentiation	CSF1	CSF1R	CTSK	FCGR1A	NCF1	NCF2	NFKBIA	STAT1	STAT2	TYK2	TYROBP
KEGG:00790	Folate biosynthesis	CBR1	LOC538060	MOCOS	MOCS1	PCBD1
KEGG:05142	Chagas disease	C1QA	C1QB	CALR	CXCL8	GNA15	IL12B	LOC616364	NFKBIA	NOS2	TLR4
KEGG:05321	Inflammatory bowel disease	BOLA-DOA	IL12B	IL18RAP	IL2RG	NOD2	STAT1	TLR4
KEGG:05202	Transcriptional misregulation in cancer	BCL2A1	CD14	CD40	CSF1R	CXCL8	ETV6	FCGR1A	FLI1	IL2RB	MYC	NFKBIZ	NUPR1	RUNX2	SLC45A3

[truncated: 1 more sheets: Sheet9]
