# Supplementary material for: Regionally Distinct Immune and Metabolic Transcriptional Responses in the Bovine Small Intestine and Draining Lymph Nodes During a Subclinical Mycobacterium avium subsp. paratuberculosis Infection
Source: Front Immunol. 2021 Dec 15;12:760931. doi: 10.3389/fimmu.2021.760931 (PMC8714790; doi:10.3389/fimmu.2021.760931)
Supplement: Supplementary file 9 [file Table_5.xls]

## Sheet: Table S5a_JE BP and MF GO terms
Table S5a: Gene ontology terms enriched for differentially expressed genes in the jejunum
ID	Term	Ontology Source	Term PValue	Term PValue Corrected with Benjamini-Hochberg	% Associated Genes	Nr. Genes	Associated Genes Found
Biological process gene ontology terms
GO:0009617	response to bacterium	GO_BiologicalProcess-EBI-UniProt-GOA-ACAP-ARAP_28.07.2021_00h00	1.02983e-10	7.20879e-09	5.66038	24	[ARG2, CD14, CD180, CD274, CLEC4E, CXCL9, DEFB4A, FAM20A, FKBP5, HP, LOC100850808, LOC525947, LYZ, MRC1, NOD1, NOD2, NOS2, OPTN, PLA2G2A, PTAFR, S100A8, S100A9, STAB1, TNIP3]
GO:0006954	inflammatory response	GO_BiologicalProcess-EBI-UniProt-GOA-ACAP-ARAP_28.07.2021_00h00	1.21117e-09	4.23908e-08	5.01044	24	[ALOX5, ALOX5AP, BST1, CCR1, CD14, CD163, CHI3L1, CUEDC2, CXCL9, FFAR4, HP, LIPA, LOC616364, NOD2, NOS2, NUPR1, OLR1, P2RX1, PLA2G2A, PTAFR, S100A12, S100A8, S100A9, TRPV1]
GO:0042742	defense response to bacterium	GO_BiologicalProcess-EBI-UniProt-GOA-ACAP-ARAP_28.07.2021_00h00	6.63742e-07	1.54873e-05	6.34146	13	[ARG2, CLEC4E, DEFB4A, HP, LOC100850808, LOC525947, LYZ, NOD1, NOD2, NOS2, OPTN, PLA2G2A, STAB1]
GO:0060326	cell chemotaxis	GO_BiologicalProcess-EBI-UniProt-GOA-ACAP-ARAP_28.07.2021_00h00	1.44863e-06	2.53511e-05	5.46875	14	[ALOX5, BST1, CCR1, CXCL9, DEFB4A, EDNRB, FLT1, KDR, LGMN, LOC616364, NOD2, S100A8, S100A9, SLC12A2]
GO:0038024	cargo receptor activity	GO_BiologicalProcess-EBI-UniProt-GOA-ACAP-ARAP_28.07.2021_00h00	2.15616e-06	3.01862e-05	10.6667	8	[CD163, CD5L, CFI, LOC518526, MRC1, MSR1, OLR1, STAB1]
GO:0006959	humoral immune response	GO_BiologicalProcess-EBI-UniProt-GOA-ACAP-ARAP_28.07.2021_00h00	6.2823e-06	6.2823e-05	6.17978	11	[ALOX5, CFI, GAPDH, LOC100850808, LOC525947, MPTX, NOD2, REG3G, S100A12, S100A9, VSIG4]
GO:0030595	leukocyte chemotaxis	GO_BiologicalProcess-EBI-UniProt-GOA-ACAP-ARAP_28.07.2021_00h00	5.63796e-06	6.57762e-05	6.25	11	[ALOX5, BST1, CCR1, EDNRB, FLT1, LGMN, LOC616364, NOD2, S100A8, S100A9, SLC12A2]
GO:0097529	myeloid leukocyte migration	GO_BiologicalProcess-EBI-UniProt-GOA-ACAP-ARAP_28.07.2021_00h00	1.68577e-05	0.000147505	6.17284	10	[BST1, CCR1, EDNRB, FLT1, GP2, LGMN, LOC616364, NOD2, S100A8, S100A9]
GO:0005044	scavenger receptor activity	GO_BiologicalProcess-EBI-UniProt-GOA-ACAP-ARAP_28.07.2021_00h00	2.37708e-05	0.000151269	11.7647	6	[CD163, CD5L, CFI, LOC518526, MSR1, STAB1]
GO:0050900	leukocyte migration	GO_BiologicalProcess-EBI-UniProt-GOA-ACAP-ARAP_28.07.2021_00h00	2.17523e-05	0.000152266	4.60993	13	[ALOX5, BST1, CCR1, EDNRB, FLT1, GP2, LGMN, LOC616364, MSN, NOD2, S100A8, S100A9, SLC12A2]
GO:0019730	antimicrobial humoral response	GO_BiologicalProcess-EBI-UniProt-GOA-ACAP-ARAP_28.07.2021_00h00	2.10898e-05	0.000164032	9.45946	7	[GAPDH, LOC100850808, LOC525947, NOD2, REG3G, S100A12, S100A9]
GO:0002532	production of molecular mediator involved in inflammatory response	GO_BiologicalProcess-EBI-UniProt-GOA-ACAP-ARAP_28.07.2021_00h00	3.68454e-05	0.000171945	10.9091	6	[ALOX5, ALOX5AP, CUEDC2, NOD2, NOS2, P2RX1]
GO:0007159	leukocyte cell-cell adhesion	GO_BiologicalProcess-EBI-UniProt-GOA-ACAP-ARAP_28.07.2021_00h00	3.01969e-05	0.000176148	4.46735	13	[ALOX5, ARG2, CD274, GPNMB, LGALS1, MSN, NOD2, OLR1, S100A8, S100A9, TARM1, VSIG4, ZBTB16]
GO:0032496	response to lipopolysaccharide	GO_BiologicalProcess-EBI-UniProt-GOA-ACAP-ARAP_28.07.2021_00h00	3.61455e-05	0.000180728	5.64972	10	[CD14, CD180, CD274, MRC1, NOD2, NOS2, PTAFR, S100A8, S100A9, TNIP3]
GO:1904417	positive regulation of xenophagy	GO_BiologicalProcess-EBI-UniProt-GOA-ACAP-ARAP_28.07.2021_00h00	4.9232e-05	0.00021539	42.8571	3	[NOD1, NOD2, OPTN]
GO:0071216	cellular response to biotic stimulus	GO_BiologicalProcess-EBI-UniProt-GOA-ACAP-ARAP_28.07.2021_00h00	5.30755e-05	0.000218546	6.04027	9	[CD14, CD180, CD274, MRC1, NOD2, NOS2, PPP1R15B, PTAFR, TNIP3]
GO:0098869	cellular oxidant detoxification	GO_BiologicalProcess-EBI-UniProt-GOA-ACAP-ARAP_28.07.2021_00h00	6.99414e-05	0.000271994	7.86517	7	[ALOX5AP, DHFR, DUOX2, HP, LTC4S, S100A8, S100A9]
GO:0071222	cellular response to lipopolysaccharide	GO_BiologicalProcess-EBI-UniProt-GOA-ACAP-ARAP_28.07.2021_00h00	8.26582e-05	0.00030453	6.50407	8	[CD14, CD180, CD274, MRC1, NOD2, NOS2, PTAFR, TNIP3]
GO:0032757	positive regulation of interleukin-8 production	GO_BiologicalProcess-EBI-UniProt-GOA-ACAP-ARAP_28.07.2021_00h00	0.000137865	0.000482528	11.3636	5	[CD14, CHI3L1, NOD1, NOD2, NOS2]
GO:0061844	antimicrobial humoral immune response mediated by antimicrobial peptide	GO_BiologicalProcess-EBI-UniProt-GOA-ACAP-ARAP_28.07.2021_00h00	0.000153676	0.000512254	11.1111	5	[GAPDH, NOD2, REG3G, S100A12, S100A9]
GO:0002523	leukocyte migration involved in inflammatory response	GO_BiologicalProcess-EBI-UniProt-GOA-ACAP-ARAP_28.07.2021_00h00	0.000164582	0.00052367	30	3	[ALOX5, S100A8, S100A9]
GO:0009636	response to toxic substance	GO_BiologicalProcess-EBI-UniProt-GOA-ACAP-ARAP_28.07.2021_00h00	0.00028359	0.000863101	5.44218	8	[ALOX5AP, DHFR, DUOX2, HP, LTC4S, NUPR1, S100A8, S100A9]
GO:0070486	leukocyte aggregation	GO_BiologicalProcess-EBI-UniProt-GOA-ACAP-ARAP_28.07.2021_00h00	0.000296698	0.000865369	25	3	[MSN, S100A8, S100A9]
GO:0016241	regulation of macroautophagy	GO_BiologicalProcess-EBI-UniProt-GOA-ACAP-ARAP_28.07.2021_00h00	0.000393187	0.00110092	7.14286	6	[BAG3, KDR, NOD1, NOD2, NUPR1, OPTN]
GO:0048771	tissue remodeling	GO_BiologicalProcess-EBI-UniProt-GOA-ACAP-ARAP_28.07.2021_00h00	0.000574003	0.00154539	5.6	7	[DCSTAMP, GPNMB, LIF, LIPA, PDK4, PTH1R, SNX10]
GO:0002221	pattern recognition receptor signaling pathway	GO_BiologicalProcess-EBI-UniProt-GOA-ACAP-ARAP_28.07.2021_00h00	0.000725073	0.00181268	5.38462	7	[CD14, CD180, CLEC4E, NOD1, NOD2, RAB7B, TNIP3]
GO:1990266	neutrophil migration	GO_BiologicalProcess-EBI-UniProt-GOA-ACAP-ARAP_28.07.2021_00h00	0.000717056	0.00185903	6.38298	6	[BST1, GP2, LOC616364, NOD2, S100A8, S100A9]
GO:0030228	lipoprotein particle receptor activity	GO_BiologicalProcess-EBI-UniProt-GOA-ACAP-ARAP_28.07.2021_00h00	0.00087935	0.00205182	17.6471	3	[LOC518526, OLR1, STAB1]
GO:0007517	muscle organ development	GO_BiologicalProcess-EBI-UniProt-GOA-ACAP-ARAP_28.07.2021_00h00	0.000873231	0.0021078	4.14747	9	[ATF3, CAVIN4, COPRS, EGR2, ELN, FKBP1A, LIF, NUPR1, WNT2]
GO:0043122	regulation of I-kappaB kinase/NF-kappaB signaling	GO_BiologicalProcess-EBI-UniProt-GOA-ACAP-ARAP_28.07.2021_00h00	0.00100634	0.00227239	4.49438	8	[FKBP1A, GAPDH, NOD1, NOD2, OPTN, S100A12, S100A4, TNIP3]
GO:0002534	cytokine production involved in inflammatory response	GO_BiologicalProcess-EBI-UniProt-GOA-ACAP-ARAP_28.07.2021_00h00	0.00108204	0.00236696	10	4	[ALOX5, CUEDC2, NOD2, NOS2]
GO:0071674	mononuclear cell migration	GO_BiologicalProcess-EBI-UniProt-GOA-ACAP-ARAP_28.07.2021_00h00	0.00116827	0.00247815	4.96454	7	[ALOX5, CCR1, FLT1, LGMN, LOC616364, MSN, SLC12A2]
GO:0030324	lung development	GO_BiologicalProcess-EBI-UniProt-GOA-ACAP-ARAP_28.07.2021_00h00	0.00126778	0.00261013	4.8951	7	[ADAMTS2, CHI3L1, HHIP, LIF, LIPA, MAP2K1, WNT2]
GO:0000768	syncytium formation by plasma membrane fusion	GO_BiologicalProcess-EBI-UniProt-GOA-ACAP-ARAP_28.07.2021_00h00	0.00155134	0.00310269	9.09091	4	[CXCL9, DCSTAMP, MYOF, PLEKHO1]
GO:0060425	lung morphogenesis	GO_BiologicalProcess-EBI-UniProt-GOA-ACAP-ARAP_28.07.2021_00h00	0.0016877	0.00328164	8.88889	4	[HHIP, LIF, MAP2K1, WNT2]
GO:0002548	monocyte chemotaxis	GO_BiologicalProcess-EBI-UniProt-GOA-ACAP-ARAP_28.07.2021_00h00	0.00183217	0.00346626	8.69565	4	[CCR1, FLT1, LGMN, LOC616364]
GO:1901570	fatty acid derivative biosynthetic process	GO_BiologicalProcess-EBI-UniProt-GOA-ACAP-ARAP_28.07.2021_00h00	0.00190978	0.00351802	13.6364	3	[ACSL6, ALOX5, ELOVL5]
GO:0045687	positive regulation of glial cell differentiation	GO_BiologicalProcess-EBI-UniProt-GOA-ACAP-ARAP_28.07.2021_00h00	0.00246838	0.00443042	12.5	3	[BIN1, EGR2, LIF]
GO:0050868	negative regulation of T cell activation	GO_BiologicalProcess-EBI-UniProt-GOA-ACAP-ARAP_28.07.2021_00h00	0.00285961	0.00488226	5.88235	5	[ARG2, CD274, GPNMB, TARM1, VSIG4]
GO:0072593	reactive oxygen species metabolic process	GO_BiologicalProcess-EBI-UniProt-GOA-ACAP-ARAP_28.07.2021_00h00	0.00285916	0.00500353	4.24242	7	[ALOX5, ARG2, DHFR, DUOX2, IFI6, NOS2, PDK4]
GO:0045453	bone resorption	GO_BiologicalProcess-EBI-UniProt-GOA-ACAP-ARAP_28.07.2021_00h00	0.00309069	0.00515115	7.54717	4	[DCSTAMP, PDK4, PTH1R, SNX10]
GO:0043123	positive regulation of I-kappaB kinase/NF-kappaB signaling	GO_BiologicalProcess-EBI-UniProt-GOA-ACAP-ARAP_28.07.2021_00h00	0.00334466	0.00544479	4.72441	6	[FKBP1A, GAPDH, NOD1, NOD2, S100A12, S100A4]
GO:0000132	establishment of mitotic spindle orientation	GO_BiologicalProcess-EBI-UniProt-GOA-ACAP-ARAP_28.07.2021_00h00	0.00347896	0.0055347	11.1111	3	[DYNLT1, INSC, PKHD1]
GO:0031214	biomineral tissue development	GO_BiologicalProcess-EBI-UniProt-GOA-ACAP-ARAP_28.07.2021_00h00	0.00375214	0.00583667	4.61538	6	[ALOX5, DUOX2, FAM20A, FAM20C, PTH1R, SNX10]
GO:0071616	acyl-CoA biosynthetic process	GO_BiologicalProcess-EBI-UniProt-GOA-ACAP-ARAP_28.07.2021_00h00	0.00427415	0.00610593	10.3448	3	[ACSL6, ELOVL5, PDK4]
GO:0002224	toll-like receptor signaling pathway	GO_BiologicalProcess-EBI-UniProt-GOA-ACAP-ARAP_28.07.2021_00h00	0.00421245	0.00614316	5.37634	5	[CD14, CD180, NOD2, RAB7B, TNIP3]
GO:0019731	antibacterial humoral response	GO_BiologicalProcess-EBI-UniProt-GOA-ACAP-ARAP_28.07.2021_00h00	0.00517103	0.006961	9.67742	3	[LOC100850808, LOC525947, NOD2]
GO:0002526	acute inflammatory response	GO_BiologicalProcess-EBI-UniProt-GOA-ACAP-ARAP_28.07.2021_00h00	0.00513348	0.00704595	6.55738	4	[CD163, HP, NUPR1, TRPV1]
GO:0061912	selective autophagy	GO_BiologicalProcess-EBI-UniProt-GOA-ACAP-ARAP_28.07.2021_00h00	0.00608761	0.00804024	6.25	4	[BAG3, NOD1, NOD2, OPTN]
GO:1903409	reactive oxygen species biosynthetic process	GO_BiologicalProcess-EBI-UniProt-GOA-ACAP-ARAP_28.07.2021_00h00	0.00671435	0.00870378	8.82353	3	[ALOX5, ARG2, DUOX2]
GO:0050832	defense response to fungus	GO_BiologicalProcess-EBI-UniProt-GOA-ACAP-ARAP_28.07.2021_00h00	0.00728306	0.00926935	8.57143	3	[CLEC4E, GAPDH, S100A12]
GO:2001235	positive regulation of apoptotic signaling pathway	GO_BiologicalProcess-EBI-UniProt-GOA-ACAP-ARAP_28.07.2021_00h00	0.00758819	0.00948524	4.6729	5	[ATF3, NUPR1, PEA15, S100A8, S100A9]
GO:0050830	defense response to Gram-positive bacterium	GO_BiologicalProcess-EBI-UniProt-GOA-ACAP-ARAP_28.07.2021_00h00	0.0091894	0.0110907	5.55556	4	[LYZ, NOD1, NOD2, PLA2G2A]
GO:0034620	cellular response to unfolded protein	GO_BiologicalProcess-EBI-UniProt-GOA-ACAP-ARAP_28.07.2021_00h00	0.0100994	0.0119823	5.40541	4	[ATF3, BAG3, OPTN, WFS1]
GO:0002791	regulation of peptide secretion	GO_BiologicalProcess-EBI-UniProt-GOA-ACAP-ARAP_28.07.2021_00h00	0.0116955	0.0136448	4.20168	5	[ALOX5, FFAR4, FKBP1A, NOS2, S100A8]
GO:0031663	lipopolysaccharide-mediated signaling pathway	GO_BiologicalProcess-EBI-UniProt-GOA-ACAP-ARAP_28.07.2021_00h00	0.0145353	0.0166798	6.66667	3	[CD14, CD180, PTAFR]
GO:0004601	peroxidase activity	GO_BiologicalProcess-EBI-UniProt-GOA-ACAP-ARAP_28.07.2021_00h00	0.0154215	0.0174114	6.52174	3	[ALOX5AP, DUOX2, LTC4S]
GO:0001755	neural crest cell migration	GO_BiologicalProcess-EBI-UniProt-GOA-ACAP-ARAP_28.07.2021_00h00	0.0182599	0.0202887	6.12245	3	[CORO1C, EDNRB, NRP2]
GO:0097192	extrinsic apoptotic signaling pathway in absence of ligand	GO_BiologicalProcess-EBI-UniProt-GOA-ACAP-ARAP_28.07.2021_00h00	0.0192661	0.0210723	6	3	[BAG3, BCL2A1, IFI6]
GO:0006801	superoxide metabolic process	GO_BiologicalProcess-EBI-UniProt-GOA-ACAP-ARAP_28.07.2021_00h00	0.0203024	0.0218641	5.88235	3	[DHFR, DUOX2, NOS2]
GO:2001244	positive regulation of intrinsic apoptotic signaling pathway	GO_BiologicalProcess-EBI-UniProt-GOA-ACAP-ARAP_28.07.2021_00h00	0.0203024	0.0218641	5.88235	3	[NUPR1, S100A8, S100A9]
GO:0006956	complement activation	GO_BiologicalProcess-EBI-UniProt-GOA-ACAP-ARAP_28.07.2021_00h00	0.0203024	0.0218641	5.88235	3	[CFI, MPTX, VSIG4]
GO:0030282	bone mineralization	GO_BiologicalProcess-EBI-UniProt-GOA-ACAP-ARAP_28.07.2021_00h00	0.0240752	0.0255343	4.16667	4	[ALOX5, DUOX2, PTH1R, SNX10]
GO:0032611	interleukin-1 beta production	GO_BiologicalProcess-EBI-UniProt-GOA-ACAP-ARAP_28.07.2021_00h00	0.0259368	0.0270981	5.35714	3	[ARG2, FFAR4, NOD2]
GO:0032651	regulation of interleukin-1 beta production	GO_BiologicalProcess-EBI-UniProt-GOA-ACAP-ARAP_28.07.2021_00h00	0.0259368	0.0270981	5.35714	3	[ARG2, FFAR4, NOD2]
GO:1900542	regulation of purine nucleotide metabolic process	GO_BiologicalProcess-EBI-UniProt-GOA-ACAP-ARAP_28.07.2021_00h00	0.0296789	0.0305518	5.08475	3	[NOS2, NUPR1, PDK4]
GO:0048644	muscle organ morphogenesis	GO_BiologicalProcess-EBI-UniProt-GOA-ACAP-ARAP_28.07.2021_00h00	0.0323235	0.0327919	4.91803	3	[FKBP1A, LIF, WNT2]
GO:0032760	positive regulation of tumor necrosis factor production	GO_BiologicalProcess-EBI-UniProt-GOA-ACAP-ARAP_28.07.2021_00h00	0.0323235	0.0327919	4.91803	3	[CD14, NOD1, NOD2]
GO:0006096	glycolytic process	GO_BiologicalProcess-EBI-UniProt-GOA-ACAP-ARAP_28.07.2021_00h00	0.0379689	0.0379689	4.61538	3	[GAPDH, NUPR1, PRKAG3]
Molecular function gene ontology terms
GO:0030169	low-density lipoprotein particle binding	GO_MolecularFunction-EBI-UniProt-GOA-ACAP-ARAP_28.07.2021_00h00	3.45757e-05	0.000186177	23.5294	4	[LOC518526, MPTX, MSR1, STAB1]
GO:0005504	fatty acid binding	GO_MolecularFunction-EBI-UniProt-GOA-ACAP-ARAP_28.07.2021_00h00	0.00427415	0.00610593	10.3448	3	[ALOX5AP, FFAR4, S100A8]
GO:0031406	carboxylic acid binding	GO_MolecularFunction-EBI-UniProt-GOA-ACAP-ARAP_28.07.2021_00h00	0.00404355	0.00615323	4.54545	6	[ALOX5AP, FFAR4, LOC100138951, LOC618463, NOS2, S100A8]
GO:0031072	heat shock protein binding	GO_MolecularFunction-EBI-UniProt-GOA-ACAP-ARAP_28.07.2021_00h00	0.00440883	0.00617236	5.31915	5	[BAG3, FKBP5, MSR1, NOD2, SLC12A2]
GO:0001653	peptide receptor activity	GO_MolecularFunction-EBI-UniProt-GOA-ACAP-ARAP_28.07.2021_00h00	0.00419538	0.00624844	4.51128	6	[CCR1, CYSLTR2, EDNRB, OGFRL1, PTH1R, TACR3]
GO:0051879	Hsp90 protein binding	GO_MolecularFunction-EBI-UniProt-GOA-ACAP-ARAP_28.07.2021_00h00	0.00787947	0.00967654	8.33333	3	[MSR1, NOD2, SLC12A2]

## Sheet: Table S5b_JE KEGG
Table S5b: Jejunum enriched KEGG pathways
ID	Term	Ontology Source	Term PValue	Term PValue Corrected with Benjamini-Hochberg	% Associated Genes	Nr. Genes	Associated Genes Found
KEGG:00590	Arachidonic acid metabolism	KEGG_28.07.2021	0.000443838	0.00665757	6.89655	6	[ALOX5, CBR1, LOC615045, LTC4S, PLA2G2A, PLA2G5]
KEGG:05221	Acute myeloid leukemia	KEGG_28.07.2021	0.00101132	0.0075849	7.35294	5	[BCL2A1, CD14, EIF4EBP1, MAP2K1, ZBTB16]
KEGG:04066	HIF-1 signaling pathway	KEGG_28.07.2021	0.00152668	0.0076334	5.45455	6	[EIF4EBP1, FLT1, GAPDH, LOC525947, MAP2K1, NOS2]
KEGG:05146	Amoebiasis	KEGG_28.07.2021	0.00209187	0.00784453	5.12821	6	[ARG2, CD14, CD1E, COL4A6, NOS2, RAB7B]
KEGG:04975	Fat digestion and absorption	KEGG_28.07.2021	0.00279216	0.00837649	7.69231	4	[LOC518526, LOC615045, PLA2G2A, PLA2G5]
KEGG:00592	alpha-Linolenic acid metabolism	KEGG_28.07.2021	0.00419031	0.0104758	10.3448	3	[LOC615045, PLA2G2A, PLA2G5]
KEGG:04972	Pancreatic secretion	KEGG_28.07.2021	0.00596939	0.0127916	4.90196	5	[BST1, LOC615045, PLA2G2A, PLA2G5, SLC12A2]
KEGG:00790	Folate biosynthesis	KEGG_28.07.2021	0.00965735	0.0181075	7.69231	3	[AKR1B1, CBR1, DHFR]
KEGG:00591	Linoleic acid metabolism	KEGG_28.07.2021	0.0126228	0.0210379	6.97674	3	[LOC615045, PLA2G2A, PLA2G5]
KEGG:04512	ECM-receptor interaction	KEGG_28.07.2021	0.0183241	0.0274861	4.49438	4	[COL4A6, ITGA8, LOC518526, NPNT]
KEGG:04610	Complement and coagulation cascades	KEGG_28.07.2021	0.0211771	0.0288779	4.30108	4	[CFI, F13A1, LOC100336868, VSIG4]
KEGG:00565	Ether lipid metabolism	KEGG_28.07.2021	0.0232035	0.0290043	5.55556	3	[LOC615045, PLA2G2A, PLA2G5]
KEGG:04137	Mitophagy	KEGG_28.07.2021	0.0499313	0.0499313	4.10959	3	[FUNDC1, OPTN, RAB7B]
		Up-regulated genes
		Down-regulated genes

## Sheet: Table S5c_JE Pathw driving Gene
Table S5c: Jejunum pathways driving genes
Gene	Pathway			#Pathways
AKR1B1	Folate biosynthesis			1
ALOX5	Arachidonic acid metabolism			1
ARG2	Amoebiasis			1
BCL2A1	Acute myeloid leukemia			1
BST1	Pancreatic secretion			1
CFI	Complement and coagulation cascades			1
CBR1	Folate biosynthesis			2
CBR1	Arachidonic acid metabolism
CD14	Amoebiasis			2
CD14	Acute myeloid leukemia
CD1E	Amoebiasis			1
COL4A6	Amoebiasis			2
COL4A6	ECM-receptor interaction
DHFR	Folate biosynthesis			1
EIF4EBP1	Acute myeloid leukemia			2
EIF4EBP1	HIF-1 signaling pathway
F13A1	Complement and coagulation cascades			1
FLT1	HIF-1 signaling pathway			1
FUNDC1	Mitophagy			1
GAPDH	HIF-1 signaling pathway			1
ITGA8	ECM-receptor interaction			1
LOC100336868	Complement and coagulation cascades			1
LOC525947	HIF-1 signaling pathway			1
LOC518526	ECM-receptor interaction			2
LOC518526	Fat digestion and absorption
LOC615045	Ether lipid metabolism			6
LOC615045	Linoleic acid metabolism
LOC615045	alpha-Linolenic acid metabolism
LOC615045	Arachidonic acid metabolism
LOC615045	Pancreatic secretion
LOC615045	Fat digestion and absorption
LTC4S	Arachidonic acid metabolism			1
MAP2K1	Acute myeloid leukemia			2
MAP2K1	HIF-1 signaling pathway
NOS2	Amoebiasis			2
NOS2	HIF-1 signaling pathway
NPNT	ECM-receptor interaction			1
OPTN	Mitophagy			1
PLA2G2A	Ether lipid metabolism			6
PLA2G2A	Arachidonic acid metabolism
PLA2G2A	Linoleic acid metabolism
PLA2G2A	alpha-Linolenic acid metabolism
PLA2G2A	Pancreatic secretion
PLA2G2A	Fat digestion and absorption
PLA2G5	Ether lipid metabolism			6
PLA2G5	Arachidonic acid metabolism
PLA2G5	Linoleic acid metabolism
PLA2G5	alpha-Linolenic acid metabolism
PLA2G5	Pancreatic secretion
PLA2G5	Fat digestion and absorption
RAB7B	Amoebiasis			2
RAB7B	Mitophagy
SLC12A2	Pancreatic secretion			1
VSIG4	Complement and coagulation cascades			1
ZBTB16	Acute myeloid leukemia			1
