# Supplementary material for: Regionally Distinct Immune and Metabolic Transcriptional Responses in the Bovine Small Intestine and Draining Lymph Nodes During a Subclinical Mycobacterium avium subsp. paratuberculosis Infection
Source: Front Immunol. 2021 Dec 15;12:760931. doi: 10.3389/fimmu.2021.760931 (PMC8714790; doi:10.3389/fimmu.2021.760931)
Supplement: Supplementary file 10 [file Table_6.xls]

## Sheet: ClueGO Results
ID	Term	Ontology Source	Term PValue	Term PValue Corrected with Benjamini-Hochberg	Group PValue	Group PValue Corrected with Benjamini-Hochberg	GOLevels	GOGroups	% Associated Genes	Nr. Genes	Associated Genes Found
GO:0097300	programmed necrotic cell death	GO_BiologicalProcess-EBI-UniProt-GOA-ACAP-ARAP_28.07.2021_00h00	0.00137518	0.00151269	0.00137518	0.00137518	[4]	Group0	8.10811	3	[BIRC3, NUPR1, PELI1]
GO:0062099	negative regulation of programmed necrotic cell death	GO_BiologicalProcess-EBI-UniProt-GOA-ACAP-ARAP_28.07.2021_00h00	5.61512e-05	0.000102944	0.00137518	0.00137518	[5, 6, 7]	Group0	23.0769	3	[BIRC3, NUPR1, PELI1]
GO:0050670	regulation of lymphocyte proliferation	GO_BiologicalProcess-EBI-UniProt-GOA-ACAP-ARAP_28.07.2021_00h00	8.64981e-06	9.51479e-05	4.69545e-06	7.04317e-06	[5, 6, 7]	Group1	4.65116	8	[CD38, CD40LG, CD74, CDKN1A, IGFBP2, MZB1, PELI1, SPTA1]
GO:0050864	regulation of B cell activation	GO_BiologicalProcess-EBI-UniProt-GOA-ACAP-ARAP_28.07.2021_00h00	3.6435e-05	0.000100196	4.69545e-06	7.04317e-06	[5, 6, 7]	Group1	5.76923	6	[CD38, CD74, CDKN1A, MZB1, PELI1, THEMIS2]
GO:0050871	positive regulation of B cell activation	GO_BiologicalProcess-EBI-UniProt-GOA-ACAP-ARAP_28.07.2021_00h00	0.000720728	0.000880889	4.69545e-06	7.04317e-06	[5, 6, 7, 8]	Group1	5.88235	4	[CD38, CD74, CDKN1A, PELI1]
GO:0030595	leukocyte chemotaxis	GO_BiologicalProcess-EBI-UniProt-GOA-ACAP-ARAP_28.07.2021_00h00	1.02341e-05	5.62876e-05	3.54422e-06	1.06327e-05	[3, 5, 6]	Group2	4.54545	8	[CCL2, CCL20, CD74, CXADR, HRH1, LOC616364, PTN, PTPRO]
GO:0097529	myeloid leukocyte migration	GO_BiologicalProcess-EBI-UniProt-GOA-ACAP-ARAP_28.07.2021_00h00	5.17618e-05	0.000113876	3.54422e-06	1.06327e-05	[3, 5, 6]	Group2	4.32099	7	[CCL2, CCL20, CD74, CXADR, HRH1, LOC616364, PTPRO]
GO:0042379	chemokine receptor binding	GO_MolecularFunction-EBI-UniProt-GOA-ACAP-ARAP_28.07.2021_00h00	0.000447549	0.00061538	3.54422e-06	1.06327e-05	[5]	Group2	6.66667	4	[CCL2, CCL20, DEFB10, LOC616364]
GO:0002548	monocyte chemotaxis	GO_BiologicalProcess-EBI-UniProt-GOA-ACAP-ARAP_28.07.2021_00h00	0.000159637	0.000250858	3.54422e-06	1.06327e-05	[4, 6, 7]	Group2	8.69565	4	[CCL2, CCL20, LOC616364, PTPRO]
GO:0072676	lymphocyte migration	GO_BiologicalProcess-EBI-UniProt-GOA-ACAP-ARAP_28.07.2021_00h00	0.00221769	0.00221769	3.54422e-06	1.06327e-05	[4, 6, 7]	Group2	4.34783	4	[CCL2, CCL20, GPR15, LOC616364]
GO:0071621	granulocyte chemotaxis	GO_BiologicalProcess-EBI-UniProt-GOA-ACAP-ARAP_28.07.2021_00h00	2.45376e-05	8.99713e-05	3.54422e-06	1.06327e-05	[4, 5, 6, 7, 8]	Group2	6.18557	6	[CCL2, CCL20, CD74, CXADR, HRH1, LOC616364]

## Sheet: Table S6a_ILLN BP- MF GO Terms
Table S6a: Gene ontology terms enriched for differentially expressed genes in the ileum lymph node	Table S7a: Gene ontology terms enriched for differentially expressed genes in the jejunum lymph node	Table S7a: Gene ontology terms enriched for differentially expressed genes in the jejunum lymph node	Table S7a: Gene ontology terms enriched for differentially expressed genes in the jejunum lymph node	Table S7a: Gene ontology terms enriched for differentially expressed genes in the jejunum lymph node	Table S7a: Gene ontology terms enriched for differentially expressed genes in the jejunum lymph node	Table S7a: Gene ontology terms enriched for differentially expressed genes in the jejunum lymph node	Table S7a: Gene ontology terms enriched for differentially expressed genes in the jejunum lymph node	Table S7a: Gene ontology terms enriched for differentially expressed genes in the jejunum lymph node	Table S7a: Gene ontology terms enriched for differentially expressed genes in the jejunum lymph node	Table S7a: Gene ontology terms enriched for differentially expressed genes in the jejunum lymph node	Table S7a: Gene ontology terms enriched for differentially expressed genes in the jejunum lymph node	Table S7a: Gene ontology terms enriched for differentially expressed genes in the jejunum lymph node	Table S7a: Gene ontology terms enriched for differentially expressed genes in the jejunum lymph node	Table S7a: Gene ontology terms enriched for differentially expressed genes in the jejunum lymph node	Table S7a: Gene ontology terms enriched for differentially expressed genes in the jejunum lymph node	Table S7a: Gene ontology terms enriched for differentially expressed genes in the jejunum lymph node	Table S7a: Gene ontology terms enriched for differentially expressed genes in the jejunum lymph node	Table S7a: Gene ontology terms enriched for differentially expressed genes in the jejunum lymph node	Table S7a: Gene ontology terms enriched for differentially expressed genes in the jejunum lymph node	Table S7a: Gene ontology terms enriched for differentially expressed genes in the jejunum lymph node	Table S7a: Gene ontology terms enriched for differentially expressed genes in the jejunum lymph node	Table S7a: Gene ontology terms enriched for differentially expressed genes in the jejunum lymph node	Table S7a: Gene ontology terms enriched for differentially expressed genes in the jejunum lymph node	Table S7a: Gene ontology terms enriched for differentially expressed genes in the jejunum lymph node	Table S7a: Gene ontology terms enriched for differentially expressed genes in the jejunum lymph node	Table S7a: Gene ontology terms enriched for differentially expressed genes in the jejunum lymph node	Table S7a: Gene ontology terms enriched for differentially expressed genes in the jejunum lymph node	Table S7a: Gene ontology terms enriched for differentially expressed genes in the jejunum lymph node	Table S7a: Gene ontology terms enriched for differentially expressed genes in the jejunum lymph node	Table S7a: Gene ontology terms enriched for differentially expressed genes in the jejunum lymph node	Table S7a: Gene ontology terms enriched for differentially expressed genes in the jejunum lymph node	Table S7a: Gene ontology terms enriched for differentially expressed genes in the jejunum lymph node	Table S7a: Gene ontology terms enriched for differentially expressed genes in the jejunum lymph node	Table S7a: Gene ontology terms enriched for differentially expressed genes in the jejunum lymph node	Table S7a: Gene ontology terms enriched for differentially expressed genes in the jejunum lymph node	Table S7a: Gene ontology terms enriched for differentially expressed genes in the jejunum lymph node	Table S7a: Gene ontology terms enriched for differentially expressed genes in the jejunum lymph node	Table S7a: Gene ontology terms enriched for differentially expressed genes in the jejunum lymph node	Table S7a: Gene ontology terms enriched for differentially expressed genes in the jejunum lymph node	Table S7a: Gene ontology terms enriched for differentially expressed genes in the jejunum lymph node	Table S7a: Gene ontology terms enriched for differentially expressed genes in the jejunum lymph node	Table S7a: Gene ontology terms enriched for differentially expressed genes in the jejunum lymph node	Table S7a: Gene ontology terms enriched for differentially expressed genes in the jejunum lymph node	Table S7a: Gene ontology terms enriched for differentially expressed genes in the jejunum lymph node	Table S7a: Gene ontology terms enriched for differentially expressed genes in the jejunum lymph node	Table S7a: Gene ontology terms enriched for differentially expressed genes in the jejunum lymph node	Table S7a: Gene ontology terms enriched for differentially expressed genes in the jejunum lymph node	Table S7a: Gene ontology terms enriched for differentially expressed genes in the jejunum lymph node	Table S7a: Gene ontology terms enriched for differentially expressed genes in the jejunum lymph node
ID	Term	Ontology Source	Term PValue	Term PValue Corrected with Benjamini-Hochberg	% Associated Genes	Nr. Genes	Associated Genes Found
Biological process gene ontology terms
GO:0030595	leukocyte chemotaxis	GO_BiologicalProcess-EBI-UniProt-GOA-ACAP-ARAP_28.07.2021_00h00	1.02341e-05	5.62876e-05	4.54545	8	[CCL2, CCL20, CD74, CXADR, HRH1, LOC616364, PTN, PTPRO]
GO:0071621	granulocyte chemotaxis	GO_BiologicalProcess-EBI-UniProt-GOA-ACAP-ARAP_28.07.2021_00h00	2.45376e-05	8.99713e-05	6.18557	6	[CCL2, CCL20, CD74, CXADR, HRH1, LOC616364]
GO:0050670	regulation of lymphocyte proliferation	GO_BiologicalProcess-EBI-UniProt-GOA-ACAP-ARAP_28.07.2021_00h00	8.64981e-06	9.51479e-05	4.65116	8	[CD38, CD40LG, CD74, CDKN1A, IGFBP2, MZB1, PELI1, SPTA1]
GO:0050864	regulation of B cell activation	GO_BiologicalProcess-EBI-UniProt-GOA-ACAP-ARAP_28.07.2021_00h00	3.6435e-05	0.000100196	5.76923	6	[CD38, CD74, CDKN1A, MZB1, PELI1, THEMIS2]
GO:0062099	negative regulation of programmed necrotic cell death	GO_BiologicalProcess-EBI-UniProt-GOA-ACAP-ARAP_28.07.2021_00h00	5.61512e-05	0.000102944	23.0769	3	[BIRC3, NUPR1, PELI1]
GO:0097529	myeloid leukocyte migration	GO_BiologicalProcess-EBI-UniProt-GOA-ACAP-ARAP_28.07.2021_00h00	5.17618e-05	0.000113876	4.32099	7	[CCL2, CCL20, CD74, CXADR, HRH1, LOC616364, PTPRO]
GO:0002548	monocyte chemotaxis	GO_BiologicalProcess-EBI-UniProt-GOA-ACAP-ARAP_28.07.2021_00h00	0.000159637	0.000250858	8.69565	4	[CCL2, CCL20, LOC616364, PTPRO]
GO:0050871	positive regulation of B cell activation	GO_BiologicalProcess-EBI-UniProt-GOA-ACAP-ARAP_28.07.2021_00h00	0.000720728	0.000880889	5.88235	4	[CD38, CD74, CDKN1A, PELI1]
GO:0097300	programmed necrotic cell death	GO_BiologicalProcess-EBI-UniProt-GOA-ACAP-ARAP_28.07.2021_00h00	0.00137518	0.00151269	8.10811	3	[BIRC3, NUPR1, PELI1]
GO:0072676	lymphocyte migration	GO_BiologicalProcess-EBI-UniProt-GOA-ACAP-ARAP_28.07.2021_00h00	0.00221769	0.00221769	4.34783	4	[CCL2, CCL20, GPR15, LOC616364]
Molecular function gene ontology term
GO:0042379	chemokine receptor binding	GO_MolecularFunction-EBI-UniProt-GOA-ACAP-ARAP_28.07.2021_00h00	0.000447549	0.00061538	6.66667	4	[CCL2, CCL20, DEFB10, LOC616364]
		up-regulated genes
[truncated: 206 more columns]

## Sheet: Table S6b_ILLN KEGG
Table S6b: ileum lymph node enriched KEGG pathways	Table S7b: Jejunum lymph node enriched KEGG pathways	Table S7b: Jejunum lymph node enriched KEGG pathways	Table S7b: Jejunum lymph node enriched KEGG pathways	Table S7b: Jejunum lymph node enriched KEGG pathways	Table S7b: Jejunum lymph node enriched KEGG pathways	Table S7b: Jejunum lymph node enriched KEGG pathways	Table S7b: Jejunum lymph node enriched KEGG pathways	Table S7b: Jejunum lymph node enriched KEGG pathways	Table S7b: Jejunum lymph node enriched KEGG pathways	Table S7b: Jejunum lymph node enriched KEGG pathways	Table S7b: Jejunum lymph node enriched KEGG pathways	Table S7b: Jejunum lymph node enriched KEGG pathways	Table S7b: Jejunum lymph node enriched KEGG pathways	Table S7b: Jejunum lymph node enriched KEGG pathways	Table S7b: Jejunum lymph node enriched KEGG pathways	Table S7b: Jejunum lymph node enriched KEGG pathways	Table S7b: Jejunum lymph node enriched KEGG pathways	Table S7b: Jejunum lymph node enriched KEGG pathways	Table S7b: Jejunum lymph node enriched KEGG pathways	Table S7b: Jejunum lymph node enriched KEGG pathways	Table S7b: Jejunum lymph node enriched KEGG pathways	Table S7b: Jejunum lymph node enriched KEGG pathways	Table S7b: Jejunum lymph node enriched KEGG pathways	Table S7b: Jejunum lymph node enriched KEGG pathways	Table S7b: Jejunum lymph node enriched KEGG pathways	Table S7b: Jejunum lymph node enriched KEGG pathways	Table S7b: Jejunum lymph node enriched KEGG pathways	Table S7b: Jejunum lymph node enriched KEGG pathways	Table S7b: Jejunum lymph node enriched KEGG pathways	Table S7b: Jejunum lymph node enriched KEGG pathways	Table S7b: Jejunum lymph node enriched KEGG pathways	Table S7b: Jejunum lymph node enriched KEGG pathways	Table S7b: Jejunum lymph node enriched KEGG pathways	Table S7b: Jejunum lymph node enriched KEGG pathways	Table S7b: Jejunum lymph node enriched KEGG pathways	Table S7b: Jejunum lymph node enriched KEGG pathways	Table S7b: Jejunum lymph node enriched KEGG pathways	Table S7b: Jejunum lymph node enriched KEGG pathways	Table S7b: Jejunum lymph node enriched KEGG pathways	Table S7b: Jejunum lymph node enriched KEGG pathways	Table S7b: Jejunum lymph node enriched KEGG pathways	Table S7b: Jejunum lymph node enriched KEGG pathways	Table S7b: Jejunum lymph node enriched KEGG pathways	Table S7b: Jejunum lymph node enriched KEGG pathways	Table S7b: Jejunum lymph node enriched KEGG pathways	Table S7b: Jejunum lymph node enriched KEGG pathways	Table S7b: Jejunum lymph node enriched KEGG pathways	Table S7b: Jejunum lymph node enriched KEGG pathways	Table S7b: Jejunum lymph node enriched KEGG pathways
ID	Term	Ontology Source	Term PValue	Term PValue Corrected with Benjamini-Hochberg	Group PValue	Group PValue Corrected with Benjamini-Hochberg	GOLevels	GOGroups	% Associated Genes	Nr. Genes	Associated Genes Found
KEGG:04064	NF-kappa B signaling pathway	KEGG_28.07.2021	0.000745565	0.00130474	0.000745565	0.00149113	[-1]	Group0	4.46429	5	[BIRC3, CD14, CD40LG, GADD45A, LOC786717]
KEGG:04614	Renin-angiotensin system	KEGG_28.07.2021	0.000597486	0.00139413	0.000597486	0.00179246	[-1]	Group1	11.5385	3	[CPA3, LOC100139881, LOC540321]
KEGG:04978	Mineral absorption	KEGG_28.07.2021	0.00612742	0.00857838	0.00612742	0.00919112	[-1]	Group2	5.17241	3	[HMOX1, MT1A, STEAP2]
KEGG:05144	Malaria	KEGG_28.07.2021	0.00705017	0.00822519	0.00705017	0.0084602	[-1]	Group3	4.91803	3	[CCL2, CD40LG, LOC786717]
KEGG:05218	Melanoma	KEGG_28.07.2021	0.0115383	0.0115383	0.0115383	0.0115383	[-1]	Group4	4.10959	3	[CDKN1A, FGF7, GADD45A]
KEGG:04657	IL-17 signaling pathway	KEGG_28.07.2021	0.000350003	0.00245002	0.000156816	0.000940898	[-1]	Group5	5.26316	5	[CCL2, CCL20, DEFB10, FOS, IL17RB]
KEGG:05323	Rheumatoid arthritis	KEGG_28.07.2021	0.000580019	0.00203006	0.000156816	0.000940898	[-1]	Group5	4.71698	5	[CCL2, CCL20, FOS, LOC616364, LOC786717]
		Mostly down-regulated genes
[truncated: 206 more columns]

## Sheet: Table S6c_Uni-Sh BP ILLN-JELN
Table S6c: Unique and coomon biological process gene ontology terms enriched for differentially expressed genes in the ileum lymph node and jejunum lymph node
6 elements included exclusively in "ILLN":			29 elements included exclusively in "JELN":		4 common elements in "ILLN" and "JELN":
granulocyte chemotaxis			superoxide anion generation		leukocyte chemotaxis
regulation of lymphocyte proliferation			secretion by tissue		myeloid leukocyte migration
regulation of B cell activation			hexose metabolic process		monocyte chemotaxis
negative regulation of programmed necrotic cell death			lipopolysaccharide-mediated signaling pathway		lymphocyte migration
positive regulation of B cell activation			mucus secretion
programmed necrotic cell death			response to oxygen levels
			body fluid secretion
			response to molecule of bacterial origin
			carbohydrate catabolic process
			response to hypoxia
			neutrophil chemotaxis
			reactive oxygen species metabolic process
			pattern recognition receptor signaling pathway
			cellular response to molecule of bacterial origin
			glucose metabolic process
			mononuclear cell migration
			porphyrin-containing compound metabolic process
			carbohydrate biosynthetic process
			regulation of neurotransmitter transport
			regulation of regulated secretory pathway
			defense response to fungus
			vesicle targeting
			regulation of synaptic vesicle exocytosis
			establishment of vesicle localization
			regulation of mononuclear cell migration
			cellular response to amino acid stimulus
			regulation of release of sequestered calcium ion into cytosol
			hexose biosynthetic process
			cellular polysaccharide biosynthetic process

## Sheet: Table S6d_Uni-sh KEGG_ILLN-JELN
Table S6d: Unique and coomon KEGG pathways enriched for differentially expressed genes in the ileum lymph node and jejunum lymph node
5 elements included exclusively in "ILLN":		18 elements included exclusively in "JELN":		2 common elements in "ILLN" and "JELN":
NF-kappa B signaling pathway		Leishmaniasis		Renin-angiotensin system
Mineral absorption		Diabetic cardiomyopathy		Rheumatoid arthritis
Malaria		Phagosome
Melanoma		Lipid and atherosclerosis
IL-17 signaling pathway		Fluid shear stress and atherosclerosis
		Leukocyte transendothelial migration
		Osteoclast differentiation
		Glycolysis / Gluconeogenesis
		Fructose and mannose metabolism
		HIF-1 signaling pathway
		Amoebiasis
		Toll-like receptor signaling pathway
		Various types of N-glycan biosynthesis
		Chagas disease
		Ferroptosis
		N-Glycan biosynthesis
		Legionellosis
		Renin secretion

## Sheet: Table S6e_ILLN Pathw driving ge
Table S6c: Jejunum lymph node pathways driving genes
Gene	Pathway		# pathways
CCL20	IL-17 signaling pathway		2
CCL20	Rheumatoid arthritis
CD14	NF-kappa B signaling pathway		1
CD40LG	NF-kappa B signaling pathway		2
CD40LG	Malaria
DEFB10	IL-17 signaling pathway		1
FGF7	Melanoma		1
FOS	IL-17 signaling pathway		2
FOS	Rheumatoid arthritis
GADD45A	NF-kappa B signaling pathway		2
GADD45A	Melanoma
IL17RB	IL-17 signaling pathway		1
LOC100139881	Renin-angiotensin system		1
LOC540321	Renin-angiotensin system		1
LOC616364	Rheumatoid arthritis		1
LOC786717	NF-kappa B signaling pathway		3
LOC786717	Malaria
LOC786717	Rheumatoid arthritis
MT1A	Mineral absorption		1
STEAP2	Mineral absorption		1
BIRC3	NF-kappa B signaling pathway		1
CCL2	Malaria		3
CCL2	IL-17 signaling pathway
CCL2	Rheumatoid arthritis
CDKN1A	Melanoma		1
CPA3	Renin-angiotensin system		1
HMOX1	Mineral absorption		1
