# Supplementary material for: Regionally Distinct Immune and Metabolic Transcriptional Responses in the Bovine Small Intestine and Draining Lymph Nodes During a Subclinical Mycobacterium avium subsp. paratuberculosis Infection
Source: Front Immunol. 2021 Dec 15;12:760931. doi: 10.3389/fimmu.2021.760931 (PMC8714790; doi:10.3389/fimmu.2021.760931)
Supplement: Supplementary file 11 [file Table_7.xls]

## Sheet: Table S7Sa_ JELN GO Terms-All
Table S7a: Gene ontology terms enriched for differentially expressed genes in the jejunum lymph node
ID	Term	Ontology Source	Term PValue	Term PValue Corrected with Benjamini-Hochberg	% Associated Genes	Nr. Genes	Associated Genes Found
Biological process gene ontology terms
GO:0042554	superoxide anion generation	GO_BiologicalProcess-EBI-UniProt-GOA-ACAP-ARAP_28.07.2021_00h00	7.45861e-06	8.5774e-05	19.2308	5	[CYBA, CYBB, NCF1, NCF2, NCF4]
GO:0032941	secretion by tissue	GO_BiologicalProcess-EBI-UniProt-GOA-ACAP-ARAP_28.07.2021_00h00	1.0951e-05	0.000100749	17.8571	5	[CYBA, KCNMA1, PRKCE, STK39, VAMP8]
GO:0019318	hexose metabolic process	GO_BiologicalProcess-EBI-UniProt-GOA-ACAP-ARAP_28.07.2021_00h00	0.000134102	0.00061687	5.05618	9	[DCXR, DYRK2, ENO1, FUCA2, GAPDH, GPI, PFKFB3, SORD, TPI1]
GO:0031663	lipopolysaccharide-mediated signaling pathway	GO_BiologicalProcess-EBI-UniProt-GOA-ACAP-ARAP_28.07.2021_00h00	0.000117414	0.000675128	11.1111	5	[CCL2, CD14, PRKCE, PTI, SPI1]
GO:0070254	mucus secretion	GO_BiologicalProcess-EBI-UniProt-GOA-ACAP-ARAP_28.07.2021_00h00	0.000189426	0.000726133	27.2727	3	[CYBA, PRKCE, VAMP8]
GO:0070482	response to oxygen levels	GO_BiologicalProcess-EBI-UniProt-GOA-ACAP-ARAP_28.07.2021_00h00	0.000402954	0.00132399	4.87805	8	[ATP6V1A, ENO1, FABP1, HMOX1, HYOU1, KCNMA1, P4HB, PRKCE]
GO:0030595	leukocyte chemotaxis	GO_BiologicalProcess-EBI-UniProt-GOA-ACAP-ARAP_28.07.2021_00h00	0.000643479	0.00197333	4.54545	8	[CCL2, DPEP1, LOC616364, MPP1, PTPRO, RIPOR2, SPI1, STK39]
GO:0007589	body fluid secretion	GO_BiologicalProcess-EBI-UniProt-GOA-ACAP-ARAP_28.07.2021_00h00	0.000820786	0.00235976	7.35294	5	[CYBA, KCNMA1, PRKCE, STK39, VAMP8]
GO:0002237	response to molecule of bacterial origin	GO_BiologicalProcess-EBI-UniProt-GOA-ACAP-ARAP_28.07.2021_00h00	0.00117022	0.00283316	4.14508	8	[CCL2, CD14, CPS1, CYP27B1, PRKCE, PTI, SPI1, TLR2]
GO:0016052	carbohydrate catabolic process	GO_BiologicalProcess-EBI-UniProt-GOA-ACAP-ARAP_28.07.2021_00h00	0.00115531	0.00295246	5.50459	6	[ENO1, GAPDH, GPI, PRKAG3, SORD, TPI1]
GO:0001666	response to hypoxia	GO_BiologicalProcess-EBI-UniProt-GOA-ACAP-ARAP_28.07.2021_00h00	0.0011101	0.00300379	4.72973	7	[ENO1, FABP1, HMOX1, HYOU1, KCNMA1, P4HB, PRKCE]
GO:0030593	neutrophil chemotaxis	GO_BiologicalProcess-EBI-UniProt-GOA-ACAP-ARAP_28.07.2021_00h00	0.00152482	0.00334009	6.41026	5	[CCL2, DPEP1, LOC616364, MPP1, RIPOR2]
GO:0097529	myeloid leukocyte migration	GO_BiologicalProcess-EBI-UniProt-GOA-ACAP-ARAP_28.07.2021_00h00	0.00186736	0.00373472	4.32099	7	[CCL2, DPEP1, LOC616364, MPP1, PTPRO, RIPOR2, SPI1]
GO:0072593	reactive oxygen species metabolic process	GO_BiologicalProcess-EBI-UniProt-GOA-ACAP-ARAP_28.07.2021_00h00	0.00207216	0.00397163	4.24242	7	[CYBA, CYBB, CYR61, NCF1, NCF2, NCF4, VDAC1]
GO:0002221	pattern recognition receptor signaling pathway	GO_BiologicalProcess-EBI-UniProt-GOA-ACAP-ARAP_28.07.2021_00h00	0.0028281	0.00520371	4.61538	6	[CD14, CLEC4E, CYBA, PIK3AP1, PRKCE, TLR2]
GO:0071219	cellular response to molecule of bacterial origin	GO_BiologicalProcess-EBI-UniProt-GOA-ACAP-ARAP_28.07.2021_00h00	0.0028281	0.00520371	4.61538	6	[CCL2, CD14, PRKCE, PTI, SPI1, TLR2]
GO:0006006	glucose metabolic process	GO_BiologicalProcess-EBI-UniProt-GOA-ACAP-ARAP_28.07.2021_00h00	0.00451859	0.00742341	4.1958	6	[DCXR, DYRK2, ENO1, GAPDH, GPI, TPI1]
GO:0071674	mononuclear cell migration	GO_BiologicalProcess-EBI-UniProt-GOA-ACAP-ARAP_28.07.2021_00h00	0.0042194	0.00746509	4.25532	6	[CCL2, LOC616364, PTPRO, RIPOR2, SPI1, STK39]
GO:0006778	porphyrin-containing compound metabolic process	GO_BiologicalProcess-EBI-UniProt-GOA-ACAP-ARAP_28.07.2021_00h00	0.00440641	0.00750722	9.67742	3	[BLVRB, HMOX1, SPTA1]
GO:0016051	carbohydrate biosynthetic process	GO_BiologicalProcess-EBI-UniProt-GOA-ACAP-ARAP_28.07.2021_00h00	0.00483316	0.00766639	4.13793	6	[DYRK2, GPI, HAS2, PRKAG3, SORD, TPI1]
GO:0051588	regulation of neurotransmitter transport	GO_BiologicalProcess-EBI-UniProt-GOA-ACAP-ARAP_28.07.2021_00h00	0.00585605	0.00841807	5.97015	4	[DTNBP1, GAPDH, GRIN3A, STXBP5]
GO:1903305	regulation of regulated secretory pathway	GO_BiologicalProcess-EBI-UniProt-GOA-ACAP-ARAP_28.07.2021_00h00	0.00553065	0.00848033	4.7619	5	[DTNBP1, GRIN3A, SPI1, STXBP5, VAMP8]
GO:0050832	defense response to fungus	GO_BiologicalProcess-EBI-UniProt-GOA-ACAP-ARAP_28.07.2021_00h00	0.00621771	0.0086671	8.57143	3	[CLEC4E, GAPDH, SPI1]
GO:0006903	vesicle targeting	GO_BiologicalProcess-EBI-UniProt-GOA-ACAP-ARAP_28.07.2021_00h00	0.00726666	0.00983136	8.10811	3	[MAP4K2, TFG, TMED9]
GO:2000300	regulation of synaptic vesicle exocytosis	GO_BiologicalProcess-EBI-UniProt-GOA-ACAP-ARAP_28.07.2021_00h00	0.00902557	0.0115327	7.5	3	[DTNBP1, GRIN3A, STXBP5]
GO:0051650	establishment of vesicle localization	GO_BiologicalProcess-EBI-UniProt-GOA-ACAP-ARAP_28.07.2021_00h00	0.0113244	0.0137085	4	5	[DTNBP1, MAP4K2, MREG, TFG, TMED9]
GO:0002548	monocyte chemotaxis	GO_BiologicalProcess-EBI-UniProt-GOA-ACAP-ARAP_28.07.2021_00h00	0.0132326	0.0156077	6.52174	3	[CCL2, LOC616364, PTPRO]
GO:0071675	regulation of mononuclear cell migration	GO_BiologicalProcess-EBI-UniProt-GOA-ACAP-ARAP_28.07.2021_00h00	0.0149825	0.0168096	4.54545	4	[CCL2, RIPOR2, SPI1, STK39]
GO:0071230	cellular response to amino acid stimulus	GO_BiologicalProcess-EBI-UniProt-GOA-ACAP-ARAP_28.07.2021_00h00	0.0148441	0.0170707	6.25	3	[COL4A6, LAMTOR2, UBR1]
GO:0051279	regulation of release of sequestered calcium ion into cytosol	GO_BiologicalProcess-EBI-UniProt-GOA-ACAP-ARAP_28.07.2021_00h00	0.0165617	0.018139	6	3	[CYBA, PRKCE, PTPN6]
GO:0072676	lymphocyte migration	GO_BiologicalProcess-EBI-UniProt-GOA-ACAP-ARAP_28.07.2021_00h00	0.0173726	0.0185846	4.34783	4	[CCL2, LOC616364, RIPOR2, STK39]
GO:0019319	hexose biosynthetic process	GO_BiologicalProcess-EBI-UniProt-GOA-ACAP-ARAP_28.07.2021_00h00	0.0193385	0.0202175	5.66038	3	[GPI, SORD, TPI1]
GO:0033692	cellular polysaccharide biosynthetic process	GO_BiologicalProcess-EBI-UniProt-GOA-ACAP-ARAP_28.07.2021_00h00	0.0223568	0.0228536	5.35714	3	[DYRK2, HAS2, PRKAG3]
Cellular component gene ontology terms
GO:0043020	NADPH oxidase complex	GO_CellularComponent-EBI-UniProt-GOA-ACAP-ARAP_28.07.2021_00h00	1.01486e-07	4.66835e-06	41.6667	5	[CYBA, CYBB, NCF1, NCF2, NCF4]
GO:0098797	plasma membrane protein complex	GO_CellularComponent-EBI-UniProt-GOA-ACAP-ARAP_28.07.2021_00h00	6.70782e-07	1.02853e-05	4.08602	19	[ABCC8, AMIGO1, AP2M1, BOLA-DOB, C9, CDH24, CYBA, CYBB, GNAI2, GNG10, GRIN3A, HCN2, KCNMA1, NCF1, NCF2, NCF4, PTPN6, STXBP5, TLR2]
GO:1990204	oxidoreductase complex	GO_CellularComponent-EBI-UniProt-GOA-ACAP-ARAP_28.07.2021_00h00	0.000131015	0.00066963	6.73077	7	[CYBA, CYBB, NCF1, NCF2, NCF4, NDUFA8, P4HB]
GO:0042470	melanosome	GO_CellularComponent-EBI-UniProt-GOA-ACAP-ARAP_28.07.2021_00h00	0.000206752	0.000731583	7.59494	6	[AHCY, DTNBP1, MREG, P4HB, PDIA4, RAB5C]
GO:0005793	endoplasmic reticulum-Golgi intermediate compartment	GO_CellularComponent-EBI-UniProt-GOA-ACAP-ARAP_28.07.2021_00h00	0.00909934	0.0113127	5.26316	4	[ERGIC1, P4HB, TMED2, TMED9]
GO:0008076	voltage-gated potassium channel complex	GO_CellularComponent-EBI-UniProt-GOA-ACAP-ARAP_28.07.2021_00h00	0.0382205	0.0382205	4.34783	3	[AMIGO1, HCN2, KCNMA1]
Molecular function gene ontology terms
GO:0016175	superoxide-generating NAD(P)H oxidase activity	GO_MolecularFunction-EBI-UniProt-GOA-ACAP-ARAP_28.07.2021_00h00	5.40469e-07	1.24308e-05	31.25	5	[CYBA, CYBB, NCF1, NCF2, NCF4]
GO:0016667	oxidoreductase activity, acting on a sulfur group of donors	GO_MolecularFunction-EBI-UniProt-GOA-ACAP-ARAP_28.07.2021_00h00	2.15125e-05	0.00016493	11.3208	6	[GSR, IFI30, P4HB, PDIA4, TXN, TXNDC17]
GO:0015035	protein-disulfide reductase activity	GO_MolecularFunction-EBI-UniProt-GOA-ACAP-ARAP_28.07.2021_00h00	2.5318e-05	0.000166375	15.1515	5	[GSR, P4HB, PDIA4, TXN, TXNDC17]
GO:0047134	protein-disulfide reductase (NAD(P)) activity	GO_MolecularFunction-EBI-UniProt-GOA-ACAP-ARAP_28.07.2021_00h00	0.000138863	0.000580698	30	3	[GSR, TXN, TXNDC17]
GO:0016860	intramolecular oxidoreductase activity	GO_MolecularFunction-EBI-UniProt-GOA-ACAP-ARAP_28.07.2021_00h00	0.00136678	0.0031436	8.88889	4	[GPI, P4HB, PDIA4, TPI1]
GO:0005496	steroid binding	GO_MolecularFunction-EBI-UniProt-GOA-ACAP-ARAP_28.07.2021_00h00	0.00170671	0.00356857	6.25	5	[NR3C1, PAQR8, SCP2, STAR, VDAC1]
GO:0016853	isomerase activity	GO_MolecularFunction-EBI-UniProt-GOA-ACAP-ARAP_28.07.2021_00h00	0.00568981	0.00844294	4	6	[FKBP2, GPI, P4HB, PDIA4, PTPRJ, TPI1]
GO:0043178	alcohol binding	GO_MolecularFunction-EBI-UniProt-GOA-ACAP-ARAP_28.07.2021_00h00	0.00791318	0.0104002	5.47945	4	[PRKCE, SCP2, STAR, VDAC1]

## Sheet: Table S7b_JELN KEGG
Table S7b: Jejunum lymph node enriched KEGG pathways
ID	Term	Ontology Source	Term PValue	Term PValue Corrected with Benjamini-Hochberg	% Associated Genes	Nr. Genes	Associated Genes Found
KEGG:05140	Leishmaniasis	KEGG_28.07.2021	1.76088e-07	3.52176e-06	11.5385	9	[BOLA-DOB, CYBA, CYBB, FOS, NCF1, NCF2, NCF4, PTPN6, TLR2]
KEGG:05415	Diabetic cardiomyopathy	KEGG_28.07.2021	2.4986e-05	0.000166574	5.11628	11	[CYBA, CYBB, GAPDH, GSR, LOC100139881, LOC540321, NCF1, NCF2, NCF4, NDUFA8, VDAC1]
KEGG:04145	Phagosome	KEGG_28.07.2021	1.995e-05	0.0001995	5.81395	10	[ATP6V1A, BOLA-DOB, CD14, CYBA, CYBB, NCF1, NCF2, NCF4, RAB5C, TLR2]
KEGG:05417	Lipid and atherosclerosis	KEGG_28.07.2021	0.00031219	0.00156095	4.1841	10	[CCL2, CD14, CYBA, CYBB, FOS, LOC616364, NCF1, NCF2, NCF4, TLR2]
KEGG:05323	Rheumatoid arthritis	KEGG_28.07.2021	0.00113769	0.00379229	5.66038	6	[ATP6V1A, BOLA-DOB, CCL2, FOS, LOC616364, TLR2]
KEGG:05418	Fluid shear stress and atherosclerosis	KEGG_28.07.2021	0.00113051	0.00452205	4.82759	7	[CCL2, CYBA, FOS, HMOX1, NCF1, NCF2, TXN]
KEGG:04670	Leukocyte transendothelial migration	KEGG_28.07.2021	0.00173193	0.00494839	5.21739	6	[CYBA, CYBB, GNAI2, NCF1, NCF2, NCF4]
KEGG:04614	Renin-angiotensin system	KEGG_28.07.2021	0.00288898	0.00722244	11.5385	3	[CPA3, LOC100139881, LOC540321]
KEGG:04380	Osteoclast differentiation	KEGG_28.07.2021	0.0043109	0.00957979	4.34783	6	[CYBA, FOS, NCF1, NCF2, NCF4, SPI1]
KEGG:00010	Glycolysis / Gluconeogenesis	KEGG_28.07.2021	0.00550984	0.0110197	6.25	4	[ENO1, GAPDH, GPI, TPI1]
KEGG:00051	Fructose and mannose metabolism	KEGG_28.07.2021	0.00623531	0.0113369	8.82353	3	[PFKFB3, SORD, TPI1]
KEGG:04066	HIF-1 signaling pathway	KEGG_28.07.2021	0.00752883	0.012548	4.54545	5	[CYBB, ENO1, GAPDH, HMOX1, PFKFB3]
KEGG:05146	Amoebiasis	KEGG_28.07.2021	0.00969962	0.0138566	4.2735	5	[C9, CD14, COL4A6, RAB5C, TLR2]
KEGG:04620	Toll-like receptor signaling pathway	KEGG_28.07.2021	0.00936593	0.0144091	4.31034	5	[CD14, FOS, LOC616364, MAP3K8, TLR2]
KEGG:00513	Various types of N-glycan biosynthesis	KEGG_28.07.2021	0.0119663	0.0149578	6.97674	3	[ALG13, DDOST, MGAT1]
KEGG:05142	Chagas disease	KEGG_28.07.2021	0.0114916	0.0153221	4.09836	5	[CCL2, FOS, GNAI2, LOC616364, TLR2]
KEGG:04216	Ferroptosis	KEGG_28.07.2021	0.0135414	0.0159311	6.66667	3	[CYBB, HMOX1, PRNP]
KEGG:00510	N-Glycan biosynthesis	KEGG_28.07.2021	0.0199474	0.0221638	5.76923	3	[ALG13, DDOST, MGAT1]
KEGG:05134	Legionellosis	KEGG_28.07.2021	0.0277588	0.0292198	5.08475	3	[CD14, NAIP, TLR2]
KEGG:04924	Renin secretion	KEGG_28.07.2021	0.0475596	0.0475596	4.10959	3	[ADCYAP1R1, GNAI2, KCNMA1]
		Up-regulated genes
		Down-regulated genes

## Sheet: Table S7c_JELN PW driving Genes
Table S7c: Jejunum lymph node pathways driving genes
Gene	Pathway	#Pathways
ADCYAP1R1	Renin secretion	1
ALG13	Various types of N-glycan biosynthesis	2
ALG13	N-Glycan biosynthesis
ATP6V1A	Phagosome	2
ATP6V1A	Rheumatoid arthritis
BOLA-DOB	Leishmaniasis	3
BOLA-DOB	Phagosome
BOLA-DOB	Rheumatoid arthritis
C9	Amoebiasis	1
CCL2	Lipid and atherosclerosis	4
CCL2	Fluid shear stress and atherosclerosis
CCL2	Chagas disease
CCL2	Rheumatoid arthritis
CD14	Toll-like receptor signaling pathway	5
CD14	Legionellosis
CD14	Phagosome
CD14	Lipid and atherosclerosis
CD14	Amoebiasis
COL4A6	Amoebiasis	1
CPA3	Renin-angiotensin system	1
CYBA	Diabetic cardiomyopathy	7
CYBA	Leukocyte transendothelial migration
CYBA	Osteoclast differentiation
CYBA	Leishmaniasis
CYBA	Phagosome
CYBA	Lipid and atherosclerosis
CYBA	Fluid shear stress and atherosclerosis
CYBB	Leishmaniasis	7
CYBB	Diabetic cardiomyopathy
CYBB	Phagosome
CYBB	Lipid and atherosclerosis
CYBB	Leukocyte transendothelial migration
CYBB	HIF-1 signaling pathway
CYBB	Ferroptosis
DDOST	Various types of N-glycan biosynthesis	2
DDOST	N-Glycan biosynthesis
ENO1	HIF-1 signaling pathway	2
ENO1	Glycolysis / Gluconeogenesis
FOS	Leishmaniasis	7
FOS	Lipid and atherosclerosis
FOS	Rheumatoid arthritis
FOS	Fluid shear stress and atherosclerosis
FOS	Osteoclast differentiation
FOS	Toll-like receptor signaling pathway
FOS	Chagas disease
GAPDH	Diabetic cardiomyopathy	3
GAPDH	Glycolysis / Gluconeogenesis
GAPDH	HIF-1 signaling pathway
GNAI2	Leukocyte transendothelial migration	3
GNAI2	Chagas disease
GNAI2	Renin secretion
GPI	Glycolysis / Gluconeogenesis	1
GSR	Diabetic cardiomyopathy	1
HMOX1	Fluid shear stress and atherosclerosis	3
HMOX1	HIF-1 signaling pathway
HMOX1	Ferroptosis
KCNMA1	Renin secretion	1
LOC100139881	Diabetic cardiomyopathy	2
LOC100139881	Renin-angiotensin system
LOC540321	Diabetic cardiomyopathy	2
LOC540321	Renin-angiotensin system
LOC616364	Lipid and atherosclerosis	4
LOC616364	Rheumatoid arthritis
LOC616364	Toll-like receptor signaling pathway
LOC616364	Chagas disease
MAP3K8	Toll-like receptor signaling pathway	1
MGAT1	Various types of N-glycan biosynthesis	2
MGAT1	N-Glycan biosynthesis
NAIP	Legionellosis	1
NCF1	Leishmaniasis	7
NCF1	Diabetic cardiomyopathy
NCF1	Phagosome
NCF1	Lipid and atherosclerosis
NCF1	Fluid shear stress and atherosclerosis
NCF1	Leukocyte transendothelial migration
NCF1	Osteoclast differentiation
NCF2	Leishmaniasis	7
NCF2	Diabetic cardiomyopathy
NCF2	Phagosome
NCF2	Lipid and atherosclerosis
NCF2	Fluid shear stress and atherosclerosis
NCF2	Leukocyte transendothelial migration
NCF2	Osteoclast differentiation
NCF4	Leishmaniasis	6
NCF4	Diabetic cardiomyopathy
NCF4	Phagosome
NCF4	Lipid and atherosclerosis
NCF4	Leukocyte transendothelial migration
NCF4	Osteoclast differentiation
NDUFA8	Diabetic cardiomyopathy	1
PFKFB3	HIF-1 signaling pathway	2
PFKFB3	Fructose and mannose metabolism
PRNP	Ferroptosis	1
PTPN6	Leishmaniasis	1
RAB5C	Phagosome	2
RAB5C	Amoebiasis
SORD	Fructose and mannose metabolism	1
SPI1	Osteoclast differentiation	1
TLR2	Leishmaniasis	8
TLR2	Phagosome
TLR2	Lipid and atherosclerosis
TLR2	Rheumatoid arthritis
TLR2	Amoebiasis
TLR2	Toll-like receptor signaling pathway
TLR2	Chagas disease
TLR2	Legionellosis
TPI1	Glycolysis / Gluconeogenesis	2
TPI1	Fructose and mannose metabolism
TXN	Fluid shear stress and atherosclerosis	1
VDAC1	Diabetic cardiomyopathy	1
